# Supplementary material for: Metabolite Dysregulation by Pranlukast in Mycobacterium tuberculosis
Source: Molecules. 2022 Feb 24;27(5):1520. doi: 10.3390/molecules27051520 (PMC8911922; doi:10.3390/molecules27051520)
Supplement: Supplementary file 1 [file molecules-27-01520-s001.zip]

Archive with 7 entries (7 files):
- Supplementary FigureS1_Yelamanchi_221221.pdf
- Table S1_Yelamanchi_281021.xlsx
- Table S2_Yelamanchi_201022.xlsx
- Table S3_Yelamanchi_281021.xlsx
- Table S4_Yelamanchi_281021.xlsx
- Table S5_Yelamanchi_200121.xlsx
- Table S6_Yelamanchi_200122.xlsx
