# Supplementary material for: Metabolite Dysregulation by Pranlukast in Mycobacterium tuberculosis
Source: Molecules. 2022 Feb 24;27(5):1520. doi: 10.3390/molecules27051520 (PMC8911922; doi:10.3390/molecules27051520)
Supplement: Supplementary file 1 [file molecules-27-01520-s001.zip › Table S1_Yelamanchi_281021.xlsx]

## Sheet: Sheet1
Yelamanchi et al., 2021. Metabolic dysregulation by Pranlukast in Mycobacterium tuberculosis
Supplementary Table 1. A complete list of MS2 features identified in positive mode
Feature ID	Feature m/z	Feature retention time	Rank	Adduct	Charge	Metabolite	Assignment Level	Source ID	Source	MS2Compound ID	Score value	mS_score/DaError	MonoMass	HMDB ID	PubChem ID	Control_BioRep_1_Pos_1 Peak area	Control_BioRep_1_Pos_2 Peak area	Control_BioRep_1_Pos_3 Peak area	Control_BioRep_2_Pos_1 Peak area	Control_BioRep_2_Pos_2 Peak area	Control_BioRep_2_Pos_3 Peak area	PRK_BioRep_1_Pos_1 Peak area	PRK_BioRep_1_Pos_2 Peak area	PRK_BioRep_1_Pos_3 Peak area	PRK_BioRep_2_Pos_1 Peak area	PRK_BioRep_2_Pos_2 Peak area	PRK_BioRep_2_Pos_3 Peak area
1	150	4.92188	1	M+H+K	2+	1D-Myo-inositol 4-phosphate	MS1	C03546	KEGG	NA	0.000152	DaError	260.03		440043	2.06317e+10	2.07658e+10	1.44872e+10	1.24099e+10	2.03613e+10	1.20298e+10	4.7053e+09	2.53045e+10	1.76644e+10	1.08887e+10	1.57678e+10	1.53833e+10
2	348	1.74458														2.21458e+08	4.25919e+09	6.30729e+09	1.01001e+10	6.64607e+09	3.76028e+09	5.27611e+09	1.16577e+10	2.68601e+08	4.83019e+09	1.07419e+10	9.72352e+09
5	364.92	1.2876	1	2M+H	1+	Selenohomocysteine	MS2	C05698	KEGG	NA	-1.90574	mS-score	181.972		6326973	8.82554e+09	6.15681e+09	1.33012e+10	1.31553e+10	9.43376e+09	8.99534e+09	2.71963e+09	1.2485e+10	8.34925e+09	2.43531e+10	9.06002e+09	2.78861e+08
7	123.96	1.82975	1	M+H+K	2+	2,5-Dichloro-carboxymethylenebut-2-en-4-olide	MS1	C12834	KEGG	NA	0.0165503	DaError	207.933		11954007	8.66345e+09	9.62451e+09	3.68302e+09	8.41952e+09	7.90025e+09	1.10286e+10	3.03214e+09	1.12894e+10	1.06153e+10	1.09151e+10	1.46806e+10	1.19777e+10
9	564	10.3849	1	M+Na	1+	Formamidopyrimidine nucleoside triphosphate	MS2	C05922	KEGG	NA	0.475925	mS-score	541.001		135398719	5.69248e+09	2.83783e+09	4.28403e+09	7.13025e+09	4.64128e+09	5.04467e+09	1.7381e+09	8.92404e+09	5.23703e+09	6.47502e+09	4.93043e+09	5.06106e+09
10	564.12	10.3849														4.39996e+09	4.03334e+09	6.18796e+09	6.95274e+09	4.9504e+09	3.63632e+09	1.01056e+09	9.81968e+09	2.96982e+09	5.06372e+09	5.4945e+09	5.93506e+09
11	520.08	10.0302	1	M+2K-H	1+	7,8-dihydrofolate	MS1	DIHYDROFOLATE	BioCyc	CID001281	0.00564566	DaError	443.155	HMDB01056	135398604	6.31038e+09	2.73982e+09	3.18923e+09	3.77659e+09	6.19826e+09	3.69406e+09	2.8638e+09	3.37567e+09	5.57768e+09	3.2517e+09	3.10479e+09	3.99105e+09
13	261	6.97012	1	M+2K-H	1+	cis-3-(Carboxy-ethyl)-3,5-cyclo-hexadiene-1,2-diol	MS2	C11588	KEGG	NA	0.692222	mS-score	184.074		443290	4.64627e+09	1.51763e+09	1.50823e+07	7.25843e+09	3.44403e+09	3.03598e+09	5.27917e+08	9.73303e+09	1.06125e+10	7.25992e+09	1.04622e+10	7.55699e+09
16	675	10.958	1	2M+Na	1+	5-Fluorodeoxyuridine monophosphate	MS2	C04242	KEGG	NA	1.09025	mS-score	326.032		8642	3.9088e+09	5.16127e+09	5.73311e+09	7.96447e+09	1.06374e+10	6.76301e+09	1.6483e+09	4.846e+09	1.26853e+08	6.84236e+09	2.61812e+08	9.20469e+09
19	740.04	11.5354	1	M+2K-H	1+	NAD(1-)	MS1		KEGG	NA	0.0118174	DaError	663.109		15938971	6.93491e+09	4.86579e+09	4.17965e+09	4.99034e+09	3.90093e+09	4.3372e+09	1.56003e+09	3.39512e+09	3.43402e+09	4.0329e+09	3.92432e+09	2.54645e+09
20	648.12	10.604	1	M+2ACN+H	1+	CDP-alpha-D-glucose	MS1	CDP-D-GLUCOSE	BioCyc	CID001784	0.0113797	DaError	565.071	HMDB03369	25245528	4.75848e+09	3.91885e+09	4.89077e+09	4.12051e+09	2.00305e+09	3.35819e+09	2.06837e+09	3.7809e+09	4.54558e+09	3.81084e+09	3.41212e+09	2.69937e+09
21	543	9.91102	1	2M+Na	1+	S-Methyl-5-thio-D-ribose 1-phosphate	MS2	C04188	KEGG	NA	2.16192	mS-score	260.012		11988266	3.945e+07	5.274e+09	5.04255e+09	5.25377e+08	3.02533e+07	4.39371e+09	1.22408e+09	4.6996e+09	4.17127e+08	5.79746e+09	5.38334e+09	7.96552e+09
22	692.04	10.9577														5.19955e+09	6.24596e+09	3.13333e+07	4.91996e+09	4.84974e+09	3.45985e+09	1.9305e+07	3.68809e+09	3.43755e+09	4.66156e+09	6.28e+07	5.30269e+09
25	459.12	9.62696	1	2M+H	1+	5-Phosphoribosylamine	MS2	C03090	KEGG	NA	-0.390425	mS-score	229.035		439905	5.02119e+09	4.01946e+09	3.31312e+09	2.02735e+09	3.57888e+09	4.61226e+09	1.70186e+09	3.22202e+09	2.70026e+09	4.36773e+09	5.46934e+09	2.55488e+09
26	211.92	15.5454	1	M+2K-H	1+	L-Homocysteine	MS1	C00155	KEGG	NA	0.0344403	DaError	135.035		91552	8.45382e+09	1.12773e+10	1.5324e+10	3.10502e+06	7.27201e+09	8.35606e+09	9.53536e+08	4.17649e+09	3.98847e+09	5.70484e+09	5.82363e+09	2.81391e+09
28	889.92	13.2414														1.02084e+09	1.22942e+09	8.49873e+08	8.35793e+08	8.13783e+08	8.98282e+08	3.78537e+08	1.95608e+09	1.88972e+09	1.60535e+09	1.78078e+09	1.48905e+09
29	723.12	11.5301	1	M+CH3OH+H	1+	Cyclic di-GMP	MS2		KEGG	NA	-0.454111	mS-score	690.095		135440063	2.71477e+09	2.23847e+09	2.44312e+09	2.12326e+09	4.00309e+09	3.96466e+09	5.81143e+08	1.58309e+09	1.85707e+09	2.88062e+09	2.46457e+09	3.87588e+09
30	476.16	9.63328	1	M+CH3OH+H	1+	7,8-dihydrofolate	MS1	DIHYDROFOLATE	BioCyc	CID001281	0.0288167	DaError	443.155	HMDB01056	135398604	3.33866e+09	3.27705e+09	2.45248e+09	1.43919e+09	2.254e+09	2.26646e+09	1.72611e+09	1.53013e+09	2.3692e+09	2.42534e+09	3.35397e+09	2.10717e+09
31	736.08	11.1767	1	M+ACN+H	1+	selenodiglutathione	MS1	CPD-13908	BioCyc	CID001311	0.0379397	DaError	694.084		108069	3.85535e+09	6.11315e+09	3.31887e+09	3.58082e+09	3.65421e+09	1.98004e+09	1.35029e+09	4.88972e+09	3.28556e+09	3.92213e+09	4.45344e+09	2.63127e+09
34	133.08	4.92188	1	M+2Na-H	1+	Putrescine	MS1	C00134	KEGG	NA	0.00879341	DaError	88.1		1045	2.60705e+09	4.30599e+09	3.3136e+09	3.14995e+09	4.53472e+09	3.4764e+09	1.17068e+09	3.43393e+09	1.71057e+09	4.13629e+09	2.66205e+09	3.71519e+09
35	130.08	1.2866	1	M+2ACN+H	1+	Nitrous acid	MS1	C00088	KEGG	NA	0.0189035	DaError	47.0007		24529	3.36673e+09	2.87492e+09	5.11934e+09	4.48605e+09	3.75706e+09	4.9713e+09	3.33677e+09	5.83839e+09	6.88161e+09	1.54602e+08	4.22707e+09	3.52636e+09
36	404.04	11.7592	1	M+H+K	2+	coenzyme A	MS1		KEGG	NA	0.0134481	DaError	768.123		87642	9.03e+07	3.1575e+07	5.32153e+09	1.57375e+08	5.23829e+09	3.44283e+09	6.25682e+08	2.73083e+08	1.02368e+08	3.43517e+08	7.744e+07	5.76223e+09
37	780	11.46														5.47076e+09	4.14941e+09	4.84373e+09	2.52133e+07	3.1021e+09	4.65293e+09	1.63124e+09	3.87355e+09	2.73193e+09	3.63941e+09	3.16048e+09	3.08786e+09
40	448.08	12.1419	1	M+ACN+2H	2+	Malonyl-coenzyme a	MS1	C00083	KEGG	NA	0.0032732	DaError	853.116		10663	2.34623e+09	1.1601e+08	1.1697e+08	4.36549e+09	3.25558e+09	1.03653e+08	7.24033e+08	2.88465e+09	1.35448e+09	3.90788e+09	5.24267e+07	2.664e+07
41	560.16	9.89088														2.61063e+09	2.36695e+09	2.41229e+09	1.90803e+09	1.96076e+09	1.0642e+09	8.63615e+08	2.62724e+09	3.22553e+09	1.91532e+09	1.49628e+09	1.906e+09
42	426.12	11.8446	1	M+ACN+H	1+	S-Adenosyl-L-homocysteine	MS1	C00021	KEGG	NA	0.0354157	DaError	384.122		439155	3.32172e+09	5.69636e+09	3.81e+07	4.10727e+09	3.67988e+09	3.03423e+08	6.94683e+08	2.17292e+09	2.7306e+09	3.72213e+09	5.58643e+09	3.54946e+09
44	360.12	11.2181	1	M+Na	1+	S-(Hydroxymethyl)glutathione	MS1	C14180	KEGG	NA	0.0364071	DaError	337.094		447123	1.7509e+09	1.01467e+09	1.6862e+09	2.54753e+09	1.3811e+09	1.14975e+09	6.7115e+08	1.67465e+09	1.2654e+09	1.60221e+09	1.61327e+09	9.05567e+07
45	425.04	24.6623	1	M+2K-H	1+	3-Hydroxy-5,9,17-trioxo-4,5:9,10-disecoandrosta-1(10),2-dien-4-oate	MS2	C04844	KEGG	NA	-0.710564	mS-score	348.157		25244777	3.47818e+09	1.89928e+08	3.94223e+09	4.00083e+07	3.77576e+09	2.9659e+09	7.95e+07	3.24766e+09	2.30316e+09	1.88237e+09	3.89818e+09	5.46211e+09
46	498.96	9.64453	1	2M+K	1+	D-Ribose 5-phosphate	MS2	C00117	KEGG	NA	2.41298	mS-score	230.019		439167	4.68318e+09	3.14061e+09	3.28036e+09	3.9953e+09	4.5915e+08	1.63715e+08	2.66907e+07	2.83767e+09	2.3771e+08	4.656e+08	4.3642e+09	7.94303e+08
47	763.08	11.4646	1	2M+Na	1+	D-glycero-beta-D-manno-heptose 1,7-bisphosphate	MS1	D-BETA-D-HEPTOSE-17-DIPHOSPHATE	BioCyc	CID002573	0.0387859	DaError	370.007		46906053	3.13872e+09	3.43091e+09	2.91185e+09	2.79285e+09	3.47253e+09	3.03947e+09	3.26453e+08	1.34921e+09	9.106e+07	3.73361e+09	3.46554e+09	2.883e+09
48	828.12	11.9788	1	M+2ACN+H	1+	NADP	MS2	C00006	KEGG	NA	-0.0384689	mS-score	745.091		129893609	2.5102e+09	2.14468e+09	2.51053e+09	1.65921e+09	1.87286e+09	2.19372e+09	7.98807e+08	1.11154e+09	1.42334e+09	1.15047e+09	1.87328e+09	1.26521e+09
49	381.96	11.5045	1	M+2K-H	1+	4-(beta-D-ribofuranosyl)aminobenzene-5'-phosphate	MS1	CPD-7652	BioCyc	CID001386	0.0254869	DaError	305.066		71296184	4.92507e+08	4.83585e+09	5.36283e+09	3.47818e+08	4.88267e+09	4.47266e+09	1.85391e+09	2.9689e+09	2.91078e+09	3.30543e+08	3.34494e+09	7.21075e+08
50	382.08	11.4323	1	M+CH3OH+H	1+	N-(5-Phospho-beta-D-ribosyl)anthranilic acid	MS1	C04302	KEGG	NA	0.0097695	DaError	349.056		440289	5.01289e+09	5.34073e+09	4.82624e+09	4.00724e+09	3.85085e+09	4.0573e+09	1.3413e+09	3.96053e+09	2.51302e+09	3.35984e+09	4.67517e+09	2.84899e+09
51	603.96	10.2384	1	M+H	1+	[(2R,3S,4R,5R)-5-(2-Amino-6-oxo-3H-purin-9-yl)-4-hydroxy-2-[[hydroxy(phosphonooxy)phosphoryl]oxymethyl]oxolan-3-yl] phosphono hydrogen phosphate	MS1	C01228	KEGG	NA	0.0042421	DaError	602.957		439450	4.61566e+09	3.94521e+09	4.29325e+09	4.01636e+09	6.57503e+09	4.40892e+09	1.11899e+09	3.96739e+09	2.4565e+07	2.7854e+08	3.3706e+09	2.167e+07
52	406.08	11.9893	1	M+ACN+H	1+	Xanthosine-5'-monophosphate	MS1	C00655	KEGG	NA	0.0041496	DaError	364.042		73323	3.28122e+09	2.16414e+09	1.19888e+09	2.04405e+09	1.21316e+09	2.07365e+09	8.14298e+08	9.06702e+08	1.30089e+09	2.14845e+09	2.59801e+09	2.33443e+09
53	679.08	11.2773	1	2M+H	1+	5-Carboxyamino-1-(5-phospho-D-ribosyl)imidazole	MS2	C15667	KEGG	NA	-0.297593	mS-score	339.047		23657851	3.42225e+09	4.93514e+09	3.05746e+09	4.34079e+09	4.45244e+09	4.8705e+09	7.50822e+08	2.46201e+09	2.46426e+09	8.2305e+09	6.22705e+09	6.10541e+09
54	445.92	4.52876														1.01667e+09	9.48772e+08	8.23679e+08	3.30286e+07	1.52734e+07	3.40111e+07	1.12835e+07	8.63423e+08	1.16004e+09	1.26955e+07	1.91301e+07	2.06538e+07
55	635.04	11.0223														8.01683e+07	9.15233e+09	3.23318e+09	6.72268e+09	7.49936e+09	6.49818e+09	9.44213e+08	4.73962e+09	2.42917e+09	3.91599e+09	4.09432e+09	1.2185e+10
57	824.04	11.6484														2.1013e+08	3.33814e+09	2.24053e+09	1.81263e+09	2.8126e+09	1.92034e+09	7.54323e+08	2.14997e+09	2.76371e+09	1.25491e+09	1.47404e+09	2.96363e+09
60	132	6.82459	1	M+Na	1+	Hypotaurine	MS1	C00519	KEGG	NA	0.0089665	DaError	109.02		107812	1.40717e+07	9.687e+08	1.73087e+09	3.37917e+09	2.19175e+09	9.13347e+08	6.28505e+08	2.05561e+09	4.70592e+09	2.33835e+07	1.27948e+09	2.20779e+09
61	132.12	6.89952	1	M+H+2Na	3+	N-(5-Phospho-beta-D-ribosyl)anthranilic acid	MS1	C04302	KEGG	NA	0.005147	DaError	349.056		440289	9.3995e+08	4.71172e+08	1.52132e+09	3.02356e+08	6.61585e+08	2.01495e+09	9.72489e+08	3.37968e+09	4.26128e+09	2.83317e+09	3.02908e+09	1.71795e+09
62	429.12	23.9348	1	M+2Na-H	1+	S-Adenosyl-L-homocysteine	MS1	C00021	KEGG	NA	0.0272473	DaError	384.122		439155	2.79927e+09	2.55788e+09	4.36807e+08	3.71196e+09	2.718e+07	1.09425e+08	2.5547e+09	3.42583e+07	4.59633e+09	1.42157e+08	5.01655e+09	2.15371e+09
65	352.32	24.252	1	M+ACN+H	1+	phytenate	MS1	CPD-14927	BioCyc	CID000088	0.000996164	DaError	310.287		5312330	1.94656e+10	5.65845e+09	8.80673e+09	1627470000	1.44987e+11	1.37067e+10	1.72202e+09	6.87968e+08	3.53415e+09	5.20259e+09	5.13086e+09	5.34533e+08
66	611.04	12.3172	1	M+2Na-H	1+	Uridine-5'-diphosphate-glucose	MS1	C00029	KEGG	NA	0.0137987	DaError	566.055		8629	2.60467e+07	3.37345e+09	2.36497e+09	3.12795e+09	4.16365e+09	2.79487e+09	6.62008e+08	5.0678e+08	1.6471e+08	4.94755e+09	3.89969e+09	5.48311e+09
68	351.96	25.0269														1.58923e+10	7.22442e+09	1.02165e+09	3.16517e+10	5.26452e+09	9.30343e+09	1.62681e+09	4.21317e+09	3.71398e+09	3.84507e+09	7.55296e+09	2.96603e+09
69	380.88	1.24573	1	M+H+2Na	3+	(5Z,8Z,11Z,14Z,17Z)-3R-hydroxy-docosapentaenoyl-CoA	MS1	CPD-14424	BioCyc	CID000841	0.0139951	DaError	1095.36		72551548	2.41231e+09	2.9319e+09	3.76911e+09	5.23788e+09	3.69008e+09	2.95688e+09	1.40948e+09	1.60559e+09	2.27529e+09	4.17776e+09	5.05301e+09	5.1325e+09
71	970.605	13.2561														7.37137e+08	0	0	4.80285e+08	0	0	0	0	7.17362e+08	8.071e+08	0	0
72	352.32	26.9252	1	M+ACN+H	1+	phytenate	MS1	CPD-14927	BioCyc	CID000088	0.000996164	DaError	310.287		5312330	3.76784e+10	5.3643e+09	8.92913e+10	2.30464e+09	1.11798e+10	5.43444e+09	6.37116e+09	1.02097e+10	1.29894e+10	1.65789e+09	1.04219e+10	4.66137e+09
78	294.96	7.6478	1	2M+K	1+	5-hydroxyuracil	MS2		KEGG	NA	-1.34949	mS-score	128.022		73268	8.86566e+08	1.21267e+09	1.67497e+09	1.62516e+09	1.89678e+09	1.40472e+09	3.77238e+08	1.24986e+09	1.52735e+09	1.89768e+09	3.49016e+07	1.40657e+09
80	653.04	10.8333	1	2M+H	1+	5-Fluoro-2'-deoxyuridine-5'-monophosphate	MS1	C04242	KEGG	NA	0.0151786	DaError	326.032		8642	1.66725e+09	2.24119e+09	2.36814e+09	2.58185e+09	2.75696e+09	2.60353e+09	8.56445e+08	1.87479e+09	1.57994e+09	2.29013e+09	2.87742e+09	2.4389e+09
82	362.04	11.5462	1	M+Na	1+	Carboxyaminoimidazole ribotide	MS1	C04751	KEGG	NA	0.0040255	DaError	339.047		165388	1.86121e+09	2.94311e+09	1.91306e+09	1.80835e+09	1.17865e+09	1.35695e+09	7.38558e+08	1.2625e+09	3.42333e+07	2.69323e+09	1.51787e+09	2.17016e+09
83	512.16	23.781	1	M+K	1+	2-[[4-[(2-Amino-4-oxo-5,6,7,8-tetrahydro-3H-pteridin-6-yl)methyl-formylamino]benzoyl]amino]pentanedioic acid	MS1	C00234	KEGG	NA	0.030919	DaError	473.166		135402006	2.99823e+09	1.63881e+09	3.11418e+09	2.30617e+09	3.21747e+09	8.97113e+08	3.3975e+07	5.8804e+09	5.4507e+08	1.62429e+09	2.07269e+09	1.01074e+09
86	588.96	12.302														2.10585e+09	5.072e+07	3.57078e+09	2.568e+07	5.16524e+09	9.7475e+07	8.80378e+08	2.53475e+09	6.0135e+07	3.94389e+09	2.76212e+09	3.10469e+09
87	633.12	12.5953	1	2M+Na	1+	4-(beta-D-ribofuranosyl)aminobenzene-5'-phosphate	MS1	CPD-7652	BioCyc	CID001386	0.00104983	DaError	305.066		71296184	2.98406e+09	2.89446e+09	1.98319e+09	2.87349e+09	4.09262e+09	9.023e+07	6.1308e+08	4.101e+07	1.79382e+09	4.04491e+09	7.084e+07	2.4046e+08
88	590.16	23.8966	1	M+ACN+H	1+	dTDP-L-rhamnose	MS2	C03319	KEGG	NA	0.518879	mS-score	548.081		121966	3.25268e+09	6.49667e+07	2.33566e+09	1.2789e+08	2.08036e+09	2.38233e+09	4.023e+07	2.8418e+09	5.05367e+09	1.38236e+09	8.11382e+08	1.60559e+09
90	434.52	11.9258														1.98828e+09	7.3544e+08	9.11333e+07	8.93798e+08	1.2259e+09	8.21807e+08	7.0254e+08	1.63367e+09	1.21282e+09	1.39528e+09	1.08408e+09	7.76373e+08
91	352.32	27.4927	1	M+ACN+H	1+	phytenate	MS1	CPD-14927	BioCyc	CID000088	0.000996164	DaError	310.287		5312330	3.78548e+09	1.32357e+10	9.18754e+10	1.11787e+10	2.9304e+10	3.18758e+10	6.37116e+09	3.24267e+09	1.21157e+10	4.0298e+09	5.54528e+09	4.66137e+09
92	517.08	23.6611	1	2M+Na	1+	Pyridoxal phosphate	MS1	C00018	KEGG	NA	0.0208265	DaError	247.025		1051	5.32533e+07	5.39467e+07	1.2584e+09	2.30853e+09	5.714e+07	5.79638e+08	1.82888e+09	1.97981e+09	3.08906e+09	8.7685e+07	1.6768e+09	2.56175e+09
93	745.08	11.5354	1	M+H	1+	Codehydrase II	MS1	C00006	KEGG	NA	0.0105344	DaError	744.083		5886	1.25831e+09	1.39806e+09	8.07313e+08	1.70262e+09	1.38589e+09	1.78728e+09	1.97087e+08	8.16078e+08	7.42298e+08	1.49317e+09	1.61929e+09	1.40908e+09
100	612.96	10.6945														2.47842e+09	2.6103e+09	2.90267e+07	3.02988e+09	1.61127e+09	2.68445e+09	5.03433e+08	1.48014e+09	1.58559e+09	3.47647e+09	2.12709e+09	2.16976e+09
101	644.16	23.4572														2.0565e+08	2.71543e+09	3.43987e+09	1.4582e+09	5.68007e+08	8.20843e+08	3.475e+07	3.23068e+08	7.505e+07	2.69933e+07	2.27006e+09	2.32616e+09
102	868.08	11.8873	1	M+2Na-H	1+	Propanoyl-CoA	MS2	C00100	KEGG	NA	0.0503645	mS-score	823.141		439164	1.41908e+09	1.95278e+09	2.66988e+09	6.91835e+08	1.49833e+09	1.34972e+09	1.23177e+08	1.87824e+09	1.05163e+09	1.43008e+09	1.35831e+09	2.39158e+09
103	78.84	1.57105	1	2M+H	1+	K+	MS1	K+	BioCyc	CID000441	0.0473467	DaError	38.9637	HMDB00586	813	1.83142e+07	1.31051e+07	1.89731e+07	2.6234e+07	3.7748e+07	2.78169e+07	1.06166e+08	2.61697e+09	3.63877e+09	3.29971e+06	4.61021e+09	4.94639e+06
105	126.12	1.86996	1	M+H+2Na	3+	2'-Deoxyadenosine-5'-monophosphate	MS1	C00360	KEGG	NA	0.0067323	DaError	331.068		12599	1.03633e+09	4.26998e+08	6.24256e+08	5.18841e+08	6.10252e+08	3.50695e+08	3.97822e+08	1.09512e+09	1.57152e+09	6.8049e+08	8.89875e+08	8.97305e+08
106	655.2	12.663	1	2M+K	1+	glutathione	MS1	GLUTATHIONE	BioCyc	CID000761	0.0267961	DaError	308.092	HMDB00125	124886	2.23235e+09	9.83e+07	2.05931e+09	1.39016e+09	1.83533e+09	1.03083e+09	5.19333e+08	1.11813e+09	1.1949e+08	3.81873e+09	2.24417e+09	2.18799e+09
109	507.12	24.6587	1	M+2Na-H	1+	gamma-L-Glutamyl-S-(hercyn-2-yl)-L-cysteine S-oxide	MS1		KEGG	NA	0.0170228	DaError	462.166		86289928	3.62707e+08	1.71527e+09	6.23792e+08	8.82365e+08	6.34283e+08	6.09017e+08	6.71575e+08	1.41665e+09	1.58213e+09	9.00473e+08	2.55388e+08	2.82507e+08
110	567.12	12.083	1	2M+Na	1+	2',4,4',6'-tetrahydroxychalcone	MS1	APIGENIN	BioCyc	CID001800	0.00308495	DaError	272.068	HMDB29631	5280960	1.12047e+08	2.09236e+09	1.888e+07	2.02224e+09	2.98172e+08	1.64423e+09	9.53055e+08	2.00035e+09	2.33453e+08	1.52521e+09	2.03779e+09	2.08818e+09
111	427.92	1.72415														3.85244e+09	3.95919e+09	5.17471e+09	2.81314e+08	3.1935e+09	4.20135e+09	2.80867e+08	7.38565e+08	6.55553e+08	1.9123e+09	2.11166e+08	2.25417e+09
114	302.04	6.24921	1	M+H	1+	N-Acetyl-D-glucosamine 6-phosphate	MS2	C00357	KEGG	NA	0.432998	mS-score	301.056		439219	1.05724e+09	6.38525e+08	5.13758e+08	4.08922e+08	5.96441e+08	4.77943e+08	1.47311e+07	4.01116e+08	5.93343e+08	5.91317e+08	1.68895e+09	5.5914e+08
115	556.2	23.6305	1	M+ACN+H	1+	S-formylmycothiol	MS2	CPD1G-121	BioCyc	CID002577	0.808062	mS-score	514.147		11953886	2.56803e+09	6.40374e+09	2.98557e+09	8.23677e+08	2.08173e+09	9.36437e+08	3.12947e+08	5.09654e+09	1.12815e+08	1.47433e+09	1.9889e+09	2.33965e+09
117	546.12	23.8624	1	M+2ACN+H	1+	1D-myo-inositol 2-acetamido-2-deoxy-?-D-glucopyranoside 3-phosphate	MS2		KEGG	NA	0.00532662	mS-score	463.109		46878470	4.41977e+09	1.3649e+08	1.12602e+08	1.62071e+09	2.52188e+09	2.35703e+09	4.7295e+07	1.0216e+08	1.0078e+08	2.05046e+09	2.07771e+09	2.1801e+09
120	127.08	1.39599	1	M+K	1+	Putrescine	MS1	C00134	KEGG	NA	0.0167954	DaError	88.1		1045	1.20741e+09	1.05919e+09	1.06011e+09	7.68102e+08	7.49905e+08	1.14737e+09	5.3402e+08	7.89551e+08	1.04041e+09	6.12195e+08	9.94301e+08	5.58524e+08
121	480.96	9.65715	1	M+2K-H	1+	Uridine-5'-diphosphate	MS1	C00015	KEGG	NA	0.0387556	DaError	404.002		6031	1.14629e+09	1.06831e+09	8.60433e+08	1.42937e+09	1.79836e+09	1.59417e+09	5.38274e+08	6.06108e+08	7.67069e+08	2.1035e+07	2.07169e+09	1.38998e+09
123	148.08	4.63776	1	M+Na	1+	1-Methylhistamine	MS1	C05127	KEGG	NA	0.0045136	DaError	125.095		3614	1.13469e+09	1.53617e+09	2.7799e+07	2.71824e+09	2.06899e+09	6.47427e+06	1.37611e+08	1.82877e+09	8.8195e+08	1.91726e+09	1.57819e+09	2.21278e+09
124	785.04	11.5435	1	M+K	1+	NADPH	MS1		KEGG	NA	0.0221056	DaError	746.099		5884	1.96664e+09	1.23245e+09	2.14347e+09	1.38895e+09	2.16863e+09	1.39207e+09	4.43607e+08	1.64984e+09	9.2332e+08	1.85304e+09	1.5606e+09	1.60488e+09
125	545.04	11.8591	1	2M+Na	1+	amino-parathion	MS1	AMINO-PARATHION	BioCyc	CID000637	0.0334706	DaError	261.059	HMDB01504	220	1.27947e+09	1.905e+09	4.11357e+08	2.38764e+09	2.08749e+09	2.16748e+09	4.8919e+08	1.93447e+09	1.50627e+08	2.72783e+09	1.39663e+08	2.8817e+09
127	507.12	24.0189	1	M+2Na-H	1+	gamma-L-Glutamyl-S-(hercyn-2-yl)-L-cysteine S-oxide	MS2		KEGG	NA	-2.08482	mS-score	462.166		86289928	2.4104e+08	1.83814e+09	5.8579e+09	2.04416e+09	2.06763e+09	1.64112e+09	3.96024e+09	2.05632e+08	1.39663e+08	1.10503e+09	1.29725e+09	1.20836e+09
128	148.08	1.2404	1	M+Na	1+	1-Methylhistamine	MS1	C05127	KEGG	NA	0.0045136	DaError	125.095		3614	1.23575e+09	1.19458e+09	2.75173e+09	2.34942e+09	1.53124e+09	1.89664e+09	1.00425e+09	1.99254e+09	1.63652e+09	2.72185e+09	2.08153e+09	1.85908e+09
130	600.12	23.5992	1	M+CH3OH+H	1+	UDP-D-glucose	MS1		KEGG	NA	0.0236617	DaError	567.063		439156	5.05892e+09	3.54519e+09	4.271e+09	1.19287e+09	2.68387e+09	1.30521e+09	2.79377e+09	1.3769e+08	8.882e+07	1.43566e+09	2.77005e+09	3.70421e+09
132	384.96	8.88496	1	2M+H	1+	2-Chloromaleylacetate	MS2	C06329	KEGG	NA	1.35089	mS-score	191.983		9776838	5.97326e+08	2.82659e+08	5.79215e+08	6.03584e+08	1.98681e+08	5.35931e+08	1.09631e+08	9.63357e+08	9.97842e+08	8.51003e+08	7.22403e+08	5.6885e+08
133	267.96	3.58557	1	M+2K-H	1+	5-Hydroxyindole-3-acetic acid	MS1	C05635	KEGG	NA	0.0172917	DaError	191.058		1826	7.43574e+08	9.38562e+08	7.60521e+08	5.02019e+08	8.03457e+08	7.58123e+08	8.53777e+06	9.49327e+08	1.32612e+09	1.1015e+09	1.17586e+09	9.01587e+08
134	335.88	1.41887														1.11457e+09	1.79742e+09	1.31558e+09	9.04723e+08	1.70366e+09	8.76957e+08	3.35852e+08	1.34378e+09	1.38761e+09	1.07422e+09	1.54239e+09	1.61319e+09
135	500.04	9.50797	1	M+CH3OH+H	1+	dCTP	MS2	C00458	KEGG	NA	0.796167	mS-score	466.99		65091	1.13481e+09	8.22557e+08	2.24792e+07	6.94212e+08	6.41322e+08	6.67267e+08	3.05903e+08	7.04884e+08	9.72898e+08	7.78612e+08	1.21147e+09	9.50058e+08
136	722.16	23.8082														1.4517e+09	1.27764e+09	9.11083e+07	8.99532e+08	8.75833e+08	3.36917e+07	1.32688e+09	1.95524e+09	1.16733e+08	6.79965e+08	4.154e+07	9.04228e+08
137	194.04	15.4854	1	M+Na	1+	(S)-2,3,4,5-Tetrahydrodipicolinic acid	MS1	C03972	KEGG	NA	0.0023825	DaError	171.053		440179	2.9303e+09	3.13836e+08	6.01896e+09	2.1672e+09	1.43481e+09	2.06302e+09	3.39046e+07	1.49318e+09	1.83105e+09	1.54021e+09	2.42643e+09	8.43184e+08
146	699	12.9263														1.86518e+09	1.46324e+09	6.74133e+07	1.865e+08	1.44952e+09	1.41571e+09	4.90707e+08	1.51171e+09	1.89992e+09	5.69522e+08	1.71644e+09	1.86469e+09
147	468.36	23.8144														5.7827e+08	7.17163e+08	4.58497e+08	5.20052e+08	2.28885e+08	5.37203e+08	1.04998e+09	4.80885e+08	4.438e+07	2.91848e+08	3.15232e+08	4.11545e+08
149	656.995	11.0004	1	M+2K-H	1+	Uridine diphosphate glucuronic acid	MS1	C00167	KEGG	NA	0.0416763	DaError	580.034		17473	1.58362e+09	1.179e+09	1.18023e+09	2.6793e+09	2.55527e+09	2.5068e+09	2.89043e+08	1.08404e+09	1.09351e+09	1.07588e+09	2.09697e+09	2.8927e+09
151	485.052	24.9906														0	0	0	0	4.94317e+07	0	1.4015e+08	7.4325e+07	4.0946e+08	4.12735e+08	0	0
153	678.12	23.7759	1	M+H	1+	UDP-N-acetyl-3-(1-carboxyvinyl)-D-glucosamine	MS2	C04631	KEGG	NA	0.321217	mS-score	677.087		172502	3.03074e+09	4.8221e+09	1.01203e+08	1.56998e+09	8.88417e+08	2.09313e+09	2.75037e+09	3.05484e+09	6.261e+07	1.49674e+09	1.23353e+09	8.08342e+08
154	551.04	23.9237	1	2M+K	1+	isoliquiritigenin	MS2	CPD-3041	BioCyc	CID002250	-1.75567	mS-score	256.074	HMDB37316	638278	3.45814e+09	8.502e+07	5.124e+07	2.08043e+08	4.31429e+09	2.96778e+09	6.12157e+08	4.65267e+07	2.22093e+08	2.42002e+09	2.75878e+09	3.17289e+09
156	310.92	27.433	1	M+2Na-H	1+	3-Phospho-D-glyceroyl phosphate	MS2	C00236	KEGG	NA	0.149859	mS-score	265.959		439191	4.39779e+09	2.09172e+09	4.737e+08	7.97033e+09	2.04389e+09	4.60002e+09	1.953e+08	3.3024e+08	5.35589e+09	1.52229e+09	4.40513e+09	2.9011e+09
157	327	8.10324	1	M+K	1+	2-Dehydro-3-deoxy-D-arabino-heptonate 7-phosphate	MS2	C04691	KEGG	NA	1.54558	mS-score	288.025		160647	3.41413e+08	4.43912e+08	1.83026e+08	6.35895e+08	4.4517e+08	3.15148e+08	4.45629e+08	7.3396e+08	1.30633e+09	2.21793e+08	5.77409e+08	8.73077e+08
159	318.96	7.63714	1	2M+K	1+	Acetylphosphate	MS1	C00227	KEGG	NA	0.0109574	DaError	139.987		186	2.40251e+08	5.14956e+08	2.49981e+08	4.34962e+08	8.20499e+08	3.63942e+08	3.04621e+08	3.71521e+08	8.05889e+08	6.55743e+08	5.07468e+08	9.26807e+08
161	306.96	1.86996	1	M+2Na-H	1+	1-Hydroxy-2-methyl-2-butenyl 4-diphosphate	MS2	C11811	KEGG	NA	1.3635	mS-score	262.001		5281976	7.81622e+08	5.49703e+08	7.51534e+08	5.38198e+08	3.9037e+08	4.1747e+08	4.79653e+08	1.12971e+09	5.22218e+08	8.73122e+08	7.80496e+08	8.34947e+08
162	319.92	5.1506														2.58127e+08	8.23842e+08	6.63815e+08	8.96078e+08	4.40903e+08	8.80645e+08	2.65482e+08	9.93198e+08	6.09719e+08	1.13825e+09	1.4179e+09	1.01182e+09
164	524.76	1.88048														5.62849e+08	3.92555e+08	5.76303e+08	2.65146e+08	3.63061e+08	2.1562e+08	3.19237e+08	4.55352e+08	8.30518e+08	8.88883e+08	5.67992e+08	8.50973e+08
165	338.16	23.2358	1	M+2ACN+H	1+	Nicotinamide riboside	MS1	C03150	KEGG	NA	0.0015371	DaError	255.098		439924	2.68874e+09	4.38147e+09	1.06455e+09	1.25977e+09	1.45061e+09	3.66167e+08	1.97188e+09	2.52366e+09	2.19733e+08	1.44133e+08	7.04645e+08	4.00875e+08
166	338.16	23.5878	1	M+2ACN+H	1+	Nicotinamide riboside	MS1	C03150	KEGG	NA	0.0015371	DaError	255.098		439924	7.6091e+08	1.20206e+09	2.38125e+09	4.18207e+08	1.00747e+08	3.66167e+08	3.21137e+08	7.5757e+08	1.45513e+08	6.745e+07	5.1902e+08	4.00875e+08
169	352.32	27.7772	1	M+ACN+H	1+	phytenate	MS1	CPD-14927	BioCyc	CID000088	0.000996164	DaError	310.287		5312330	1.66248e+10	4.28261e+09	7.86345e+09	2.29313e+09	1.63907e+10	2.60554e+10	6.37116e+09	2.09751e+09	7.4688e+08	7.4047e+09	5.54528e+09	3.35156e+09
176	789	11.8552	1	2M+Na	1+	[1-(2-amino-7-methyl-4-oxo-7,8-dihydro-3H-pteridin-6-yl)]ethyl diphosphate	MS1	CPD-16954	BioCyc	CID002342	0.0341945	DaError	383.04		136630900	8.3417e+08	8.55593e+08	1.61885e+09	1.58026e+09	1.9967e+09	1.16046e+09	3.8911e+08	1.15448e+09	1.996e+07	1.9785e+07	1.02972e+09	1.91943e+09
177	478.56	12.285	1	M+2Na	2+	(3S)-3-Hydroxyadipyl-CoA	MS1	C14145	KEGG	NA	0.0159056	DaError	911.157		71448902	8.13327e+08	1.66144e+09	1.47778e+09	6.83278e+08	1.0646e+09	6.08618e+08	6.39247e+08	7.71895e+08	3.12375e+08	6.95372e+08	4.38713e+08	6.12508e+08
178	688.2	23.4836	1	M+H	1+	Dephospho-CoA	MS2	C00882	KEGG	NA	-0.585904	mS-score	687.149		439335	9.62133e+07	1.70944e+09	1.56039e+09	6.31333e+07	1.12034e+09	1.20862e+09	1.89755e+09	4.527e+07	5.7135e+07	8.20438e+08	1.01881e+09	1.65893e+09
179	473.16	23.7025	1	2M+Na	1+	4-Amino-4-deoxychorismic acid	MS1	C11355	KEGG	NA	0.0216703	DaError	225.064		443142	4.27385e+09	2.37929e+09	2.692e+09	1.21414e+09	7.21053e+08	1.18945e+09	9.31267e+07	1.61123e+09	5.224e+07	1.67587e+09	1.48071e+09	1.60881e+09
182	338.16	22.9954	1	M+2ACN+H	1+	7,8-dihydromonapterin	MS2	CPD-11770	BioCyc	CID001334	1.8553	mS-score	255.097		135874849	4.26124e+09	4.38147e+09	1.49855e+09	1.55611e+09	1.82684e+09	1.17533e+09	1.97188e+09	4.67399e+09	2.69144e+09	1.73722e+09	7.04645e+08	2.61538e+09
188	199.08	11.2668	1	M+Na	1+	Serotonin	MS1	C00780	KEGG	NA	0.0041792	DaError	176.095		5202	1.55576e+09	1.77632e+09	1.9083e+09	2.47935e+09	4.24694e+09	2.19781e+09	4.22119e+08	1.01569e+09	1.97472e+09	1.89134e+09	2.95073e+09	1.63358e+09
189	159.12	1.28946	1	M+ACN+H	1+	Valine	MS1	C00183	KEGG	NA	0.0071935	DaError	117.079		6287	5.01817e+08	6.63453e+08	6.60754e+08	5.71074e+08	3.82988e+08	9.0311e+08	6.31146e+08	7.84371e+08	7.94993e+08	9.77629e+08	6.7095e+08	7.7523e+08
190	428.16	12.1978	1	M+2H	2+	Hydroxymethylbilane	MS1	C01024	KEGG	NA	0.0196594	DaError	854.286		788	1.53127e+09	1.21196e+09	2.04248e+09	1.35493e+09	1.89054e+09	2.23268e+09	2.80667e+08	1.05268e+09	6.04115e+08	8.42948e+08	9.27393e+08	9.86205e+08
191	619.56	12.3946	1	2M+Na	1+	pristanate	MS1	PRISTANATE	BioCyc	CID001053	0.00179066	DaError	298.287		20849056	8.66557e+08	8.66278e+08	7.1069e+08	6.79217e+08	4.0033e+08	4.51977e+08	5.93555e+08	1.62212e+09	9.55793e+08	6.26548e+08	6.15127e+08	6.45088e+08
192	677.52	12.7855	1	M+H	1+	1-stearoyl-2-palmitoyl-sn-glycerol 3-phosphate	MS1	CPD-17273	BioCyc	CID000366	0.00843767	DaError	676.504		91819963	4.84517e+07	1.1646e+09	1.96005e+09	1.15115e+09	1.54995e+09	1.34747e+09	4.23447e+08	1.48645e+09	1.87194e+09	1.77008e+09	1.60517e+09	1.7319e+09
193	71.88	1.71786														4.76872e+08	4.73613e+08	1.63762e+08	3.96325e+08	5.94129e+08	4.43937e+08	1.13816e+08	2.89177e+07	9.11914e+08	4.11805e+08	3.14905e+08	7.24586e+08
196	276.84	4.69272														9.65089e+08	7.22695e+08	9.16479e+08	1.47724e+09	1.35424e+09	6.96621e+08	6.69918e+07	7.14763e+08	5.53758e+08	1.5207e+09	9.00905e+08	1.11378e+09
197	338.16	26.1979	1	M+2ACN+H	1+	Nicotinamide riboside	MS1	C03150	KEGG	NA	0.0015371	DaError	255.098		439924	2.15745e+09	2.93553e+09	2.90151e+09	1.79779e+09	1.03445e+09	3.13287e+09	1.42853e+08	3.2221e+08	2.79806e+09	1.68182e+08	1.21863e+09	3.39302e+09
201	707.52	12.8786	1	M+CH3OH+H	1+	1-palmitoyl-2-cis-vaccenoyl phosphatidate	MS1	CPD-18352	BioCyc	CID002308	0.00212527	DaError	674.489		146036914	5.56243e+08	8.05762e+08	8.99145e+08	4.47892e+08	6.37782e+08	5.61085e+08	2.33103e+08	1.6322e+08	1.12339e+09	5.07627e+08	3.2328e+08	7.12318e+08
203	639.12	23.8295	1	2M+Na	1+	2'-Deoxyuridine 5'-monophosphate	MS1	C00365	KEGG	NA	0.0244371	DaError	308.041		65063	6.111e+07	1.58375e+09	1.10507e+09	1.10194e+09	1.57562e+09	1.0396e+09	2.55481e+09	1.36911e+09	3.47833e+07	1.18621e+09	1.28025e+09	1.25721e+09
204	310.92	24.9124	1	M+2Na-H	1+	3-Phospho-D-glyceroyl dihydrogen phosphate	MS1	C00236	KEGG	NA	0.0104151	DaError	265.959		439191	4.74266e+09	1.17206e+09	4.39526e+09	1.52288e+10	8.253e+08	4.5862e+09	2.6235e+08	7.19888e+08	2.2884e+09	4.18459e+09	4.43786e+09	2.84158e+09
211	136.08	2.58984	1	M+H	1+	2-Phenylacetamide	MS1	C02505	KEGG	NA	0.0043119	DaError	135.068		7680	1.0992e+08	2.6392e+09	1.76723e+09	3.03578e+09	2.09105e+09	3.87837e+09	1.41633e+09	1.36116e+09	2.58198e+09	3.07379e+09	2.03071e+09	3.32726e+09
214	788.64	12.2904														1.52136e+09	1.06039e+09	8.428e+08	1.00304e+09	1.01107e+09	1.43681e+09	2.11037e+08	1.20977e+09	3.37875e+08	1.38947e+09	1.60013e+09	1.25803e+09
215	136.08	3.68245	1	M+H	1+	2-Phenylacetamide	MS1	C02505	KEGG	NA	0.0043119	DaError	135.068		7680	9.43951e+08	7.98905e+08	9.35704e+08	5.9017e+08	3.27666e+07	5.97126e+08	8.03676e+07	1.29803e+09	2.5618e+09	7.48098e+08	1.32472e+09	9.34522e+08
216	165	2.49861	1	M+K	1+	Imidazoleacetic acid	MS1	C02835	KEGG	NA	0.0060854	DaError	126.043		96215	1.4473e+09	8.36034e+08	7.45839e+08	1.67325e+09	1.38119e+09	1.41377e+09	3.24796e+08	1.03195e+09	7.36728e+08	3.88936e+07	4.74746e+07	3.56456e+09
218	321.96	4.48116	1	M+Na	1+	4-Amino-5-hydroxymethyl-2-methylpyrimidine diphosphate	MS2	C04752	KEGG	NA	0.853825	mS-score	299.007		217	3.78491e+08	3.08378e+08	1.90407e+08	1.22093e+07	1.94335e+07	8.74329e+06	4.54193e+06	4.5917e+08	3.73682e+08	1.33836e+07	3.07216e+07	2.45442e+07
219	485.16	24.0759	1	M+2K-H	1+	Cholic acid	MS2	C00695	KEGG	NA	1.75917	mS-score	408.288		221493	1.79877e+09	7.50277e+08	1.03389e+09	4.1584e+08	7.62723e+08	7.69783e+08	1.75126e+09	1.37074e+09	2.0335e+08	7.42845e+08	6.44e+07	1.00187e+09
220	338.04	22.9308	1	M+K	1+	D-4'-Phosphopantothenate	MS2	C03492	KEGG	NA	1.64191	mS-score	299.077		41635	1.74729e+09	2.67085e+09	1.80768e+09	9.804e+07	1.14123e+08	5.02515e+09	4.60364e+09	1.70988e+09	1.59441e+09	2.15104e+09	4.47433e+09	2.62386e+09
221	152.04	4.92188	1	M+ACN+2H	2+	amino-parathion	MS2	AMINO-PARATHION	BioCyc	CID000637	0.647463	mS-score	261.059	HMDB154	220	8.09388e+08	1.08795e+09	6.27204e+08	6.85155e+08	5.73464e+08	6.78638e+08	3.30901e+08	9.65308e+08	8.09783e+08	6.37331e+08	7.03552e+08	7.67238e+08
222	419.16	24.1263	1	2M+K	1+	meso-2,6-Diaminoheptanedioate	MS2	C00680	KEGG	NA	-1.61645	mS-score	190.095		99290	9.86225e+08	7.56477e+08	1.33165e+09	5.82377e+08	7.84777e+08	5.94688e+08	8.53415e+08	6.76148e+08	1.21664e+09	5.94717e+08	7.30138e+08	1.80703e+09
224	304.92	5.23037	1	M+K	1+	3-Phospho-D-glyceroyl dihydrogen phosphate	MS1	C00236	KEGG	NA	0.0024131	DaError	265.959		439191	4.62361e+08	2.80778e+08	1.51309e+08	4.00192e+08	7.30178e+08	2.71597e+08	1.13267e+08	4.1115e+08	4.09439e+08	3.45048e+08	4.91028e+08	3.72743e+08
225	352.32	26.302	1	M+ACN+H	1+	phytenate	MS1	CPD-14927	BioCyc	CID000088	0.000996164	DaError	310.287		5312330	1.9932e+10	7.69052e+09	9.1198e+10	1.80792e+09	1.11798e+10	1.83106e+10	1.54693e+09	5.69242e+08	1.55626e+09	1.65481e+10	1.46966e+10	1.10673e+09
226	351.96	25.5606														4.3477e+10	1.62656e+10	8.31023e+09	1.681e+10	1.16957e+10	7.78231e+09	1.82352e+09	3.03431e+09	3.51123e+09	1.24058e+10	7.90662e+09	1.86246e+10
227	352.32	26.6495	1	M+ACN+H	1+	phytenate	MS1	CPD-14927	BioCyc	CID000088	0.000996164	DaError	310.287		5312330	3.76784e+10	1.78868e+10	2.6826e+10	2.06783e+09	1.49785e+11	7.70825e+09	1.54693e+09	1.73122e+09	1.55626e+09	1.65481e+10	1.40505e+10	8.8395e+08
233	683.16	23.8475	1	2M+K	1+	D-Pantothenoyl-L-cysteine	MS1	C04079	KEGG	NA	0.0214489	DaError	322.12		440217	1.198e+09	1.11908e+09	1.29294e+09	1.0838e+09	4.5958e+08	8.04252e+08	1.26742e+09	1.09744e+09	1.22331e+09	8.13203e+08	6.3828e+08	7.65618e+08
235	311.04	24.3801	1	M+CH3OH+H	1+	2C-Methyl-D-erythritol 2,4-cyclodiphosphate	MS1	C11453	KEGG	NA	0.0108655	DaError	277.996		126747	1.65717e+10	5.48274e+09	8.70994e+09	4.75312e+10	1.7365e+10	2.00985e+10	2.28415e+09	1.59203e+09	2.101e+08	4.70126e+09	7.64375e+09	4.33069e+09
237	620.16	22.8447	1	M+2Na	2+	UDP-N-acetyl-alpha-D-muramoyl-L-alanyl-gamma-D-glutamyl-meso-2,6-diaminopimeloyl-D-alanyl-D-alanine	MS1	C1	BioCyc	CID000865	0.0077404	DaError	1194.35		25244658	6.8028e+08	7.88873e+08	4.85832e+08	5.99102e+08	4.07893e+08	3.96433e+08	1.27883e+08	7.04575e+08	7.40167e+07	4.84717e+08	3.53767e+08	5.9175e+08
238	261.96	4.92188	1	M+2K-H	1+	O-phospho-L-serine	MS2	C01005	KEGG	NA	0.250916	mS-score	185.009		68841	4.89802e+08	7.00515e+08	6.24283e+08	6.65927e+08	6.52989e+08	7.61389e+08	1.92939e+08	3.97644e+08	3.10271e+08	5.33704e+08	5.83462e+08	8.1988e+08
239	341.04	8.32573	1	M+ACN+H	1+	(4-Amino-2-methylpyrimidin-5-yl)methyl trihydrogen diphosphate	MS1	C04752	KEGG	NA	0.0010362	DaError	299.007		217	3.04205e+08	3.34264e+08	4.50734e+08	4.20089e+08	2.86725e+08	3.2331e+08	1.6548e+08	5.95511e+08	3.58707e+08	1.03622e+09	1.37279e+09	8.2357e+08
240	492	12.3891	1	M+H	1+	2'-Deoxyadenosine 5'-triphosphate	MS1	C00131	KEGG	NA	0.008105	DaError	491.001		15993	2.19467e+08	8.0975e+08	1.32044e+09	4.52667e+07	1.62425e+08	5.67e+07	1.2423e+08	6.2009e+08	3.1232e+08	1.29076e+09	1.38536e+09	1.41208e+09
241	743.04	13.0137														6.81875e+08	9.06953e+08	8.7331e+08	2.03638e+08	7.15847e+08	9.96873e+08	1.42812e+08	2.02748e+08	5.424e+07	3.31888e+08	9.03715e+08	8.25685e+08
243	351.96	27.31														1.18594e+10	5.61066e+09	2.1986e+09	1.12673e+10	2.65066e+09	4.60371e+10	3.0791e+08	2.39767e+09	4.2678e+08	1.34157e+10	4.7069e+09	6.34703e+09
244	401.04	11.427	1	M+2Na-H	1+	[5-[(5-Amino-2,4-dioxo-1H-pyrimidin-6-yl)amino]-2,3,4-trihydroxypentyl] dihydrogen phosphate	MS1	C04454	KEGG	NA	0.0044656	DaError	356.073		333	4.25783e+08	1.04307e+09	1.37788e+09	1.14803e+09	1.33939e+09	1.01263e+09	4.02043e+08	1.24398e+09	6.60747e+08	5.82707e+08	3.70315e+08	5.17747e+08
245	595.08	23.9266	1	2M+Na	1+	[(2R,5R)-5-[(2-Aminoacetyl)amino]-3,4-dihydroxyoxolan-2-yl]methyl dihydrogen phosphate	MS1	C03838	KEGG	NA	0.011202	DaError	286.057		440137	2.64961e+09	5.886e+07	2.26534e+09	2.05141e+09	1.88949e+09	3.41865e+09	2.07242e+09	2.82958e+09	2.72564e+09	3.3725e+07	1.35512e+09	1.91366e+09
247	407.88	5.86907														5.13215e+08	5.25631e+08	5.27334e+08	5.29305e+08	1.40299e+09	1.62362e+07	1.32936e+08	7.89854e+08	3.742e+08	1.18622e+09	1.29729e+09	9.3658e+08
249	351.96	26.0284														1.05483e+10	8.51937e+09	1.3634e+10	1.58299e+11	5.92855e+09	7.78231e+09	1.65551e+09	1.60819e+09	2.2369e+09	1.05287e+10	6.91504e+09	5.13726e+09
250	415.08	23.5006	1	M+H	1+	(7R)-7-(5-Carboxy-5-oxopentanoyl)aminocephalosporinate	MS1	C04712	KEGG	NA	0.0005896	DaError	414.073		440452	2.20701e+09	2.00462e+08	1.33316e+09	5.23222e+08	9.3559e+08	1.26552e+08	8.99988e+08	1.13592e+09	1.3236e+08	5.24625e+08	1.26928e+09	8.83072e+08
251	188.04	6.69485	1	M+ACN+H	1+	2-Oxoglutaric acid	MS1	C00026	KEGG	NA	0.015353	DaError	146.022		51	8.01074e+08	3.90559e+08	4.71068e+08	6.87258e+08	4.76545e+08	5.28026e+08	4.79632e+08	8.74398e+08	7.55097e+08	7.00706e+08	1.14698e+09	5.27858e+08
252	776.28	23.3617														3.53247e+08	4.8224e+08	7.43878e+08	3.44047e+08	6.71998e+08	3.83757e+08	1.13796e+09	7.6554e+08	8.70467e+07	3.4207e+08	4.55583e+08	3.08282e+08
253	468.96	26.8642	1	M+H	1+	Deoxyuridine triphosphate	MS1	C00460	KEGG	NA	0.0208957	DaError	467.974		65070	7.41795e+08	6.24618e+08	4.25802e+08	5.25055e+08	7.86447e+08	4.4488e+08	7.60075e+08	6.46695e+08	7.2239e+08	3.96385e+08	1.4627e+08	7.31578e+08
254	304.2	19.9386	1	M+2ACN+H	1+	N-Acetyl-D-Glucosamine	MS1	C00140	KEGG	NA	0.049705	DaError	221.09		439174	3.03223e+08	6.84585e+08	3.97632e+08	2.73684e+08	1.71034e+08	1.59863e+08	1.26505e+08	4.06885e+08	2.58196e+08	2.35194e+08	1.21495e+08	2.05929e+08
257	513.965	12.6357	1	M+Na	1+	2'-Deoxyadenosine 5'-triphosphate	MS1	C00131	KEGG	NA	0.0250252	DaError	491.001		15993	6.27368e+08	5.82122e+08	3.15675e+08	6.37683e+08	5.04717e+08	3.2871e+08	1.38033e+07	6.59247e+08	5.60075e+08	3.13927e+08	6.88575e+08	7.59683e+08
258	685.56	12.7527	1	M+2K-H	1+	Hydroxyphthioceranic acid (C40)	MS1		KEGG	NA	0.0302112	DaError	608.611		52921757	7.06767e+08	7.78262e+08	1.05025e+09	5.48768e+08	4.05488e+08	2.73147e+08	4.74828e+08	6.46667e+07	9.03283e+08	5.06988e+08	8.60253e+08	1.20443e+09
259	495.96	13.0358	1	M+H	1+	7,8-Dihydromonapterin 3-triphosphate	MS1		KEGG	NA	0.0430281	DaError	494.996		135398606	8.58445e+08	1.32198e+09	1.19642e+09	3.96485e+08	8.28092e+08	8.6523e+08	1.4451e+08	6.10992e+08	9.492e+07	2.00603e+08	7.99195e+08	9.01755e+08
260	449.04	23.0697	1	2M+Na	1+	Aspartyl phosphate	MS1	C03082	KEGG	NA	0.0215577	DaError	213.004		152441	1.2734e+08	5.58372e+08	3.82138e+08	3.8954e+08	3.91927e+08	5.39612e+08	9.86797e+08	6.46323e+08	5.89823e+08	4.7215e+07	3.80765e+08	4.98548e+08
261	450.12	12.4167	1	M+2Na	2+	Hydroxymethylbilane	MS1	C01024	KEGG	NA	0.0242418	DaError	854.286		788	9.19417e+08	3.74475e+08	9.83418e+08	8.0966e+08	1.13797e+09	7.31157e+08	1.47675e+08	4.2889e+08	8.528e+07	8.16325e+08	6.9869e+08	9.88293e+08
262	502.08	23.9705	1	M+K	1+	1D-myo-inositol 2-acetamido-2-deoxy-alpha-D-glucopyranoside 3-phosphate	MS1		KEGG	NA	0.0077381	DaError	463.109		25271610	2.06736e+09	2.07642e+09	3.947e+07	6.3645e+07	1.28002e+08	1.12357e+09	9.28338e+08	1.40861e+09	1.89081e+09	7.73325e+08	5.0268e+08	1.15222e+09
265	311.28	24.8976	1	2M+Na	1+	Tiformin	MS1	C03078	KEGG	NA	0.0442794	DaError	144.101		123	7.87198e+09	1.65015e+10	3.02977e+09	1.27847e+09	3.59001e+09	3.69879e+09	1.72879e+09	2.36653e+09	3.72088e+09	7.08033e+08	1.17233e+09	8.69788e+08
266	311.28	26.0379	1	2M+Na	1+	Tiformin	MS1	C03078	KEGG	NA	0.0442794	DaError	144.101		123	1.83592e+09	4.81389e+09	3.72582e+09	2.28277e+09	9.66534e+09	3.65695e+09	1.15152e+09	1.06843e+09	4.666e+08	1.0832e+09	7.6241e+08	8.6728e+08
267	628.8	1.168														3.11072e+08	4.36627e+08	4.3337e+08	1.92028e+08	2.61928e+08	2.23578e+08	4.17932e+08	3.33893e+08	3.10248e+08	7.36903e+08	3.26845e+08	5.70175e+08
269	441.12	23.9823	1	M+ACN+H	1+	Nocardicin F	MS2		KEGG	NA	1.10843	mS-score	399.107		135398673	1.30173e+09	3.14167e+07	2.32597e+09	3.95735e+08	9.49315e+08	1.03947e+09	1.57716e+09	8.946e+07	1.4161e+08	1.49248e+08	1.88732e+08	8.02542e+08
271	337.92	5.1506	1	M+2H+Na	3+	2-O-Hexadecanoyl-3-O-(2S,4S,6S-trimethyl-3S-hydroxy-tetracosanoyl)-alpha,alpha-trehalose	MS1		KEGG	NA	0.0136622	DaError	988.743		52929840	2.54966e+08	3.77686e+08	1.95869e+08	3.30193e+08	2.9046e+08	2.75047e+08	1.37635e+08	2.47948e+08	3.11965e+08	5.31338e+08	8.90403e+08	5.88654e+08
272	108.96	13.9521	1	M+2H	2+	(3R,6R)-1,3,4,6-Tetrachlorocyclohexa-1,4-diene	MS1	C06597	KEGG	NA	0.0012647	DaError	215.907		441094	1.13484e+09	1.23945e+09	9.6585e+08	1.46582e+09	2.6367e+09	1.21747e+09	2.66253e+08	1.05687e+09	2.10168e+09	1.64161e+09	1.53125e+09	3.07362e+09
273	120.12	7.67812	1	M+H+2Na	3+	Phosphoribosylformylglycineamidine	MS1	C04640	KEGG	NA	0.0060636	DaError	313.068		9552078	2.39879e+08	3.22011e+08	4.37242e+08	4.13772e+08	4.1456e+08	3.75837e+08	1.04708e+08	3.51436e+08	4.63886e+08	4.68619e+08	7.87945e+08	6.25953e+08
274	693.12	23.5131	1	2M+Na	1+	S-Formylglutathione	MS1	C01031	KEGG	NA	0.0133314	DaError	335.079		189122	1.04252e+09	3.16548e+08	7.2922e+08	7.20097e+08	1.02223e+09	3.49405e+08	1.27679e+09	8.70133e+07	3.002e+07	1.36163e+09	1.06833e+09	1.59245e+09
275	112.92	0.915372	1	M+K	1+	Glyoxylic acid	MS1	C00048	KEGG	NA	0.0435537	DaError	74.0004		760	6.1803e+08	3.43087e+08	5.08136e+08	6.83828e+08	5.65684e+08	1.96042e+09	5.29585e+08	4.09601e+08	5.32827e+08	4.02908e+08	7.40324e+08	3.66198e+08
278	352.32	23.5113	1	M+ACN+H	1+	phytenate	MS1	CPD-14927	BioCyc	CID000088	0.000996164	DaError	310.287		5312330	2.22199e+10	1.32189e+09	5.15545e+08	7.11913e+09	8.03413e+08	1.24518e+10	1.57639e+09	3.6216e+08	3.9026e+08	3.77994e+09	2.02947e+09	1.19912e+09
285	481.32	12.9913	1	M+H	1+	1-18:1-lysophosphatidylethanolamine	MS1	CPD-8355	BioCyc	CID000850	0.00371692	DaError	480.309	HMDB11506	25244076	8.54912e+08	7.89373e+08	8.2662e+08	7.97402e+08	7.56442e+08	1.51998e+09	3.6984e+08	8.94382e+08	7.76785e+08	1.32251e+09	6.4357e+08	1.06735e+09
286	126.96	13.9914	1	M+K	1+	3-Oxopropanoate	MS2	C00222	KEGG	NA	-0.294484	mS-score	88.016		868	1.09542e+09	2.15444e+09	1.6431e+09	1.15832e+09	2.50098e+09	1.05741e+09	3.10624e+08	1.09209e+09	1.58552e+09	2.46207e+09	4.52511e+08	2.98421e+09
287	123	2.56705	1	M+2Na	2+	(2,3-Dihydroxy-4-oxobutyl) dihydrogen phosphate	MS1	C00279	KEGG	NA	0.0129754	DaError	200.009		697	5.78661e+08	1.37212e+09	5.37715e+08	6.99228e+08	8.45555e+08	5.93278e+08	5.0685e+07	5.58808e+08	2.91356e+08	5.62893e+08	7.65288e+08	1.3047e+09
288	244.08	7.01401	1	M+H	1+	gamma-Glutamyl-beta-cyanoalanine	MS2	C05711	KEGG	NA	1.64384	mS-score	243.086		440768	1.7795e+08	3.67062e+07	2.97035e+08	2.1196e+08	2.54677e+08	2.06255e+08	5.38924e+07	4.81857e+08	4.21408e+08	5.14675e+08	3.89206e+08	3.98229e+08
290	503.04	23.4712	1	2M+Na	1+	L-Cystine	MS1	C00491	KEGG	NA	0.00154835	DaError	240.024		67678	6.49208e+08	1.29357e+09	5.28555e+08	7.69733e+08	5.28452e+08	4.805e+07	1.20649e+09	3.985e+07	2.2205e+07	4.80693e+08	8.30092e+08	3.6071e+08
291	312.24	24.8526	1	M+ACN+H	1+	15-methyl-palmitate	MS1	CPD-18175	BioCyc	CID002621	0.0497131	DaError	270.256		86290129	7.15149e+09	1.67611e+09	1.75597e+08	2.26181e+09	2.29785e+09	2.97737e+09	3.55983e+08	8.00787e+08	9.05222e+08	3.63408e+08	6.9539e+08	1.11871e+09
292	312.965	5.95883	1	2M+H	1+	Orotic acid	MS1	C00295	KEGG	NA	0.0380217	DaError	156.017		967	3.91652e+08	1.83505e+08	6.40432e+08	3.96626e+07	5.15548e+07	2.83496e+07	7.87304e+07	3.78099e+08	2.41971e+08	0	1.68133e+07	1.21373e+07
294	675	11.8112	1	2M+Na	1+	5-Fluorodeoxyuridine monophosphate	MS2	C04242	KEGG	NA	1.16744	mS-score	326.032		8642	5.9451e+08	6.58945e+08	5.12413e+08	3.36688e+08	5.31895e+08	4.53587e+08	6.6525e+07	2.40592e+08	1.57833e+08	7.10175e+08	4.16218e+08	2.8774e+08
298	473.04	24.4671	1	M+2ACN+H	1+	alpha-Phosphoribosylpyrophosphoric Acid	MS1	C00119	KEGG	NA	0.0278254	DaError	389.952		7339	1.45189e+09	3.86928e+08	3.74668e+08	9.4636e+08	2.68112e+08	7.47335e+08	2.62425e+08	5.50267e+08	2.5311e+08	6.85487e+08	1.0862e+08	7.13085e+08
299	540.96	10.0302	1	2M+H	1+	L-Selenocystathionine	MS2	C05699	KEGG	NA	-2.2383	mS-score	270.012		98223	6.21348e+08	3.2126e+08	3.41418e+08	5.86208e+08	8.29725e+08	4.42082e+08	1.73801e+08	2.8725e+08	3.86045e+08	3.74175e+08	3.2071e+08	2.94043e+08
301	532.2	22.9633	1	M+ACN+2H	2+	(S)-3-Hydroxypalmitoyl-coenzyme A	MS1	C05258	KEGG	NA	0.0191384	DaError	1021.34		440600	2.5405e+08	9.38117e+07	5.99467e+08	2.36392e+08	4.76757e+08	1.78103e+08	6.45208e+08	9.3281e+08	7.89793e+08	5.53633e+08	6.18217e+07	2.83257e+08
302	493.08	23.0285	1	M+K	1+	1-(5'-Phosphoribosyl)-5-amino-4-(N-succinocarboxamide)-imidazole	MS2	C04823	KEGG	NA	-2.13027	mS-score	454.074		160666	1.2102e+08	5.9086e+08	9.508e+07	1.07466e+09	5.1919e+08	5.7669e+08	1.0905e+08	5.48687e+08	7.48162e+08	7.07823e+08	1.73208e+08	6.75042e+08
303	340.08	23.3814	1	M+2Na-H	1+	Prunasin	MS1	C00844	KEGG	NA	0.0032393	DaError	295.106		119033	1.99877e+08	2.22967e+08	2.84285e+08	1.3759e+08	8.8375e+07	5.5545e+07	1.83582e+08	1.34253e+08	4.94638e+08	7.89367e+07	7.57083e+07	9.709e+07
304	473.04	24.0194	1	M+2ACN+H	1+	alpha-Phosphoribosylpyrophosphoric Acid	MS1	C00119	KEGG	NA	0.0278254	DaError	389.952		7339	2.11e+09	1.59705e+09	4.4118e+08	2.78951e+09	1.69458e+09	1.2326e+09	1.38611e+09	8.98735e+08	9.5975e+07	4.44165e+08	1.3245e+08	1.41494e+09
305	392.88	1.97657														4.5054e+08	1.48575e+08	4.77435e+08	2.49075e+08	2.74626e+08	1.00042e+08	4.65808e+07	1.5562e+08	2.98477e+08	3.95097e+08	7.63443e+08	1.73321e+08
306	84.84	1.06896														8.54176e+08	1.04272e+09	4.90174e+08	2.62618e+08	8.26118e+08	3.75653e+08	2.19064e+08	1.33785e+09	1.39869e+09	3.91985e+08	4.17436e+08	1.87211e+08
307	512.16	24.3276	1	M+K	1+	2-[[4-[(2-Amino-4-oxo-5,6,7,8-tetrahydro-3H-pteridin-6-yl)methyl-formylamino]benzoyl]amino]pentanedioic acid	MS1	C00234	KEGG	NA	0.0309216	DaError	473.166		135402006	3.51467e+08	3.1722e+08	8.43825e+08	1.229e+08	4.97917e+08	2.18352e+08	2.26268e+08	6.5333e+08	5.4507e+08	3.16357e+08	9.49328e+08	4.14943e+08
310	507.12	25.1871	1	M+2Na-H	1+	gamma-L-Glutamyl-S-(hercyn-2-yl)-L-cysteine S-oxide	MS1		KEGG	NA	0.0170228	DaError	462.166		86289928	4.31302e+08	6.9645e+08	1.33083e+09	5.91982e+08	4.16552e+08	2.67445e+08	1.4832e+08	8.01768e+08	1.1736e+08	5.81193e+08	1.6972e+08	7.2914e+08
312	310.92	27.85	1	M+2Na-H	1+	3-Phospho-D-glyceroyl phosphate	MS2	C00236	KEGG	NA	0.305264	mS-score	265.959		439191	4.39779e+09	2.21048e+09	3.40304e+09	8.94577e+08	8.25202e+08	4.09657e+09	9.94472e+08	1.67585e+09	4.75451e+09	3.28005e+08	2.31148e+09	2.9011e+09
314	501.24	12.8864														2.76858e+08	4.42173e+08	2.65215e+08	1.18092e+08	1.24005e+08	1.5938e+08	1.8426e+08	2.14623e+08	4.63283e+07	1.94757e+08	1.79845e+08	1.06342e+08
315	539.64	13.2947														225525000	5.28027e+08	1.40843e+08	3.77715e+08	9.38805e+08	2.38838e+08	8.82083e+07	2.36885e+08	3.79092e+08	6.30023e+08	4.30428e+08	3.69717e+08
316	820.2	23.3064	1	M+CH3OH+H	1+	FADH2	MS1	FADH2	BioCyc	CID000115	0.00626132	DaError	787.173	HMDB01197	25244872	3.68483e+08	2.56363e+08	5.96875e+08	5.07835e+08	7.624e+07	1.67413e+08	5.82087e+08	5.44138e+08	6.1114e+08	2.92015e+08	7.34268e+08	5.07413e+08
317	130.075	2.24296	1	M+2ACN+H	1+	Nitrous acid	MS1	C00088	KEGG	NA	0.0139037	DaError	47.0007		24529	3.27453e+08	3.94432e+08	3.4858e+08	3.84312e+08	5.27381e+08	6.27746e+08	2.70978e+08	5.81591e+08	1.62748e+08	3.47705e+08	4.48321e+08	7.10267e+08
318	176.04	5.17746	1	M+K	1+	Tyramine	MS1	C00483	KEGG	NA	0.0072287	DaError	137.084		5610	3.13839e+08	4.13293e+08	3.59609e+08	4.30942e+08	3.42057e+08	3.15222e+08	8.61662e+07	5.15165e+08	4.19522e+08	5.23967e+08	4.44924e+08	4.35211e+08
320	351.96	24.1701														2.7601e+09	8.97617e+09	1.61521e+09	3.35937e+10	1.27235e+10	7.03915e+09	2.5974e+08	1.878e+09	2.21433e+08	2.97063e+09	2.84753e+09	6.82072e+08
321	427.092	23.2004														0	0	1.78177e+08	3.16133e+07	0	0	1.56845e+08	0	1.5019e+08	0	5.19167e+07	0
323	182.04	2.54768	1	M+ACN+H	1+	trans-4-Carboxymethylenebut-2-en-4-olide	MS1	C04431	KEGG	NA	0.0047883	DaError	140.011		5280677	8.8661e+06	4.3263e+08	4.53462e+08	5.6511e+08	1.02042e+09	7.66179e+08	3.28013e+08	7.1946e+08	2.92361e+08	4.87512e+08	1.32359e+09	1.89379e+09
324	249	1.53783	1	M+K	1+	Saccharolactic acid	MS1	C00818	KEGG	NA	0.0007253	DaError	210.038		607	9.51341e+07	3.81902e+08	3.77251e+08	2.45747e+08	2.6616e+08	2.86834e+08	1.06799e+08	1.19445e+08	4.30545e+08	3.59613e+08	1.47768e+08	4.14738e+08
326	438.84	7.89405	1	2M+Na	1+	2,5-Dichloro-carboxymethylenebut-2-en-4-olide	MS1	C12834	KEGG	NA	0.00762475	DaError	207.933		11954007	1.07853e+09	7.68721e+08	8.83832e+08	4.30328e+08	1.64579e+09	6.22775e+08	3.1615e+08	3.03423e+08	1.83542e+09	1.95975e+09	7.96568e+08	1.92466e+09
328	117.96	5.0121	1	M+Na	1+	phosphate(3-)	MS1		KEGG	NA	0.0173616	DaError	94.9534			9.39962e+09	5.14719e+08	7.03846e+08	9.16053e+08	1.44209e+09	5.52983e+09	2.95424e+08	6.26668e+08	1.09397e+09	1.96779e+09	5.89924e+08	7.043e+08
332	351.96	24.8102														1.58923e+10	7.90782e+09	1.86337e+09	3.16517e+10	5.26452e+09	1.73983e+10	2.7417e+08	4.21317e+09	2.7612e+08	4.23272e+09	7.55296e+09	2.96603e+09
333	641.645	12.5112	1	M+CH3OH+H	1+	Hydroxyphthioceranic acid (C40)	MS1		KEGG	NA	0.000779	DaError	608.611		52921757	9.56422e+08	8.32027e+08	8.42728e+08	7.83252e+08	4.22317e+08	3.7153e+08	3.69037e+08	9.67747e+08	1.85495e+08	5.94707e+08	5.55293e+08	2.81192e+08
334	751.44	13.0501	1	M+2K-H	1+	1-palmitoyl-2-cis-vaccenoyl phosphatidate	MS1	CPD-18352	BioCyc	CID002308	0.0323066	DaError	674.489		146036914	5.25738e+08	2.76038e+08	7.35265e+08	5.74192e+08	2.13757e+08	3.18967e+08	2.70012e+08	5.85917e+08	3.39e+07	4.2198e+08	3.83458e+08	4.70997e+08
336	429.12	7.76318	1	M+2Na-H	1+	S-Adenosyl-L-homocysteine	MS1	C00021	KEGG	NA	0.0272473	DaError	384.122		439155	2.68372e+08	4.07847e+08	3.45071e+08	2.69423e+08	4.36261e+08	1.29103e+08	1.35754e+08	3.93023e+08	3.54988e+08	9.89012e+07	5.15896e+08	4.16005e+08
337	408.84	2.10929														7.658e+07	7.37273e+07	3.47201e+07	5.10267e+07	1.02767e+08	1.16074e+08	4.81588e+07	1.08368e+08	2.4226e+08	1.05987e+08	2.22179e+08	4.208e+07
340	600.12	24.5964	1	M+CH3OH+H	1+	UDP-D-glucose	MS1		KEGG	NA	0.0236617	DaError	567.063		439156	3.89682e+08	8.39583e+07	3.19285e+08	3.65927e+08	4.07995e+08	4.57425e+08	1.60157e+08	1.8326e+08	7.56448e+08	7.99717e+08	6.82807e+08	1.79683e+08
348	311.28	26.5089	1	2M+Na	1+	Tiformin	MS1	C03078	KEGG	NA	0.0442794	DaError	144.101		123	3.74457e+09	4.06235e+09	1.49902e+09	4.56452e+09	7.32366e+09	3.65695e+09	7.17973e+08	2.56597e+09	8.44708e+08	5.70312e+08	1.76824e+09	4.26e+08
357	708	22.714														3.67575e+08	4.50313e+08	2.6597e+08	5.00377e+08	1.69563e+08	1.8941e+08	5.3621e+08	3.76223e+08	1.13533e+08	1.4338e+08	2.22267e+08	3.39157e+08
358	737.04	23.421	1	2M+H	1+	Orotidylic acid	MS1	C01103	KEGG	NA	0.0093442	DaError	368.026		160617	7.25848e+08	1.0552e+09	1.07459e+09	9.74193e+08	1.02527e+09	4.46017e+07	9.18495e+08	6.43528e+08	6.70853e+08	4.6285e+07	1.27131e+09	5.62533e+07
359	411	8.55818	1	M+2Na-H	1+	1-(5'-Phosphoribosyl)-5-formamido-4-imidazolecarboxamide	MS2	C04734	KEGG	NA	1.81322	mS-score	366.058		166760	7.84426e+08	1.1372e+09	9.16134e+08	5.41487e+08	8.16235e+08	4.39848e+08	4.35566e+08	8.29597e+08	4.37696e+08	1.14148e+09	7.5426e+08	6.64917e+08
362	114	7.13311	1	M+H+K	2+	cis-2-Methylaconitate	MS1	C04225	KEGG	NA	0.002522	DaError	188.032		3080625	3.21914e+07	1.34129e+08	1.16557e+08	2.83052e+08	7.62812e+07	1.4631e+08	6.74374e+08	1.73195e+08	2.29274e+08	1.31272e+08	1.96313e+08	9.05982e+07
363	73.92	1.75589														5.75482e+08	4.34204e+07	3.71657e+08	3.74605e+08	2.69879e+08	3.78e+08	1.68566e+08	3.60269e+08	5.62136e+08	2.98389e+08	3.91748e+08	3.79532e+08
365	636.115	10.9458														1.15032e+09	1.5196e+09	1.39679e+09	2.63192e+09	1.87409e+09	2.34939e+09	3.6686e+08	1.37005e+09	2.36083e+08	1.5067e+09	1.53637e+09	2.88104e+09
366	341.16	24.9014	1	M+2ACN+H	1+	SN-glycero-3-phosphocholine	MS1	C00670	KEGG	NA	0.0110147	DaError	258.111		439285	2.63685e+08	2.59118e+08	5.70643e+08	3.28553e+08	4.90122e+08	2.2026e+08	3.34865e+08	5.58842e+08	4.8545e+07	5.3796e+08	2.29498e+08	4.698e+08
369	310.92	26.1029	1	M+2Na-H	1+	3-Phospho-D-glyceroyl dihydrogen phosphate	MS1	C00236	KEGG	NA	0.0104151	DaError	265.959		439191	6.054e+09	1.16655e+09	5.46242e+08	1.30259e+10	2.47173e+09	3.65685e+09	2.05283e+09	1.52715e+09	6.37835e+08	1.6775e+09	1.71309e+10	5.02449e+09
370	473.04	24.7666	1	M+2ACN+H	1+	alpha-Phosphoribosylpyrophosphoric Acid	MS1	C00119	KEGG	NA	0.0278254	DaError	389.952		7339	1.45189e+09	4.84315e+08	5.56963e+08	9.086e+07	3.34895e+08	7.47335e+08	2.62425e+08	6.81283e+08	1.735e+08	7.68257e+08	6.52767e+08	1.06799e+09
372	311.28	23.9712	1	2M+Na	1+	4-Guanidinobutanamide	MS2	C03078	KEGG	NA	-0.920972	mS-score	144.101		123	1.81935e+10	4.102e+08	3.40636e+09	4.55027e+09	2.49562e+09	1.65448e+09	1.15976e+09	5.14002e+08	3.40052e+08	2.2956e+08	1.54159e+09	7.1797e+08
374	441	24.6853	1	M+K	1+	Thymidine-5'-diphosphate	MS1	C00363	KEGG	NA	0.0139107	DaError	402.023		164628	5.69852e+08	5.33842e+08	2.99713e+08	4.37325e+08	1.28578e+09	5.77493e+08	1.27506e+09	5.55522e+08	1.61867e+08	5.10038e+08	5.15623e+08	2.66165e+08
375	729.6	12.9586														4.9521e+08	7.49125e+08	7.2628e+08	3.67203e+08	4.63563e+08	6.19502e+08	1.36145e+08	9.9625e+07	1.9785e+07	5.9942e+08	3.55487e+08	2.05527e+08
377	517.08	27.1652	1	2M+Na	1+	Pyridoxal phosphate	MS1	C00018	KEGG	NA	0.0208265	DaError	247.025		1051	5.21133e+08	3.20937e+08	4.0775e+07	2.93722e+08	3.45497e+08	6.70832e+08	2.99517e+08	1.57628e+08	3.42915e+08	1.71545e+08	2.11923e+08	2.50987e+08
381	415.08	20.3428	1	M+H	1+	(7R)-7-(5-Carboxy-5-oxopentanoyl)aminocephalosporinate	MS2	C04712	KEGG	NA	-0.68045	mS-score	414.073		440452	2.00245e+08	3.71561e+08	3.55475e+08	5.16623e+08	4.43611e+08	5.51628e+08	2.19324e+08	2.03991e+08	5.0339e+08	5.47821e+08	5.54114e+08	4.93332e+08
382	141	13.9597	1	M+K	1+	2-Oxobutanoic acid	MS1	C00109	KEGG	NA	0.0051479	DaError	102.032		58	1.17835e+09	1.11986e+09	9.64869e+08	5.14307e+08	8.87032e+08	1.8563e+09	1.48887e+08	1.37712e+09	9.205e+08	7.18842e+08	9.17896e+08	1.72052e+09
383	517.2	23.6598	1	2M+H	1+	SN-glycero-3-phosphocholine	MS1	C00670	KEGG	NA	0.0142803	DaError	258.111		439285	2.58133e+07	1.45204e+09	1.90979e+09	7.80307e+08	9.45827e+08	7.92488e+08	1.59127e+09	1.00266e+09	7.65233e+07	1.27808e+09	9.83778e+08	7.56283e+08
385	556.2	24.1616	1	M+2ACN+H	1+	10-Formyltetrahydrofolate	MS2	C00234	KEGG	NA	0.501438	mS-score	473.166		135402006	7.3495e+08	1.15626e+09	3.7896e+08	8.7066e+08	5.8512e+08	4.99077e+08	1.84972e+08	7.11252e+08	3.69465e+08	5.62318e+08	2.74193e+08	6.99707e+08
387	312.24	25.5271	1	M+ACN+H	1+	15-methyl-palmitate	MS1	CPD-18175	BioCyc	CID002621	0.0497131	DaError	270.256		86290129	3.909e+09	1.26004e+09	1.8275e+08	8.93433e+08	1.87672e+09	3.8797e+09	5.26398e+08	6.92437e+08	3.74545e+08	5.79175e+08	4.75773e+08	2.01151e+09
388	256.08	25.826	1	M+H	1+	7,8-Dihydromonapterin	MS2		KEGG	NA	1.14988	mS-score	255.097		135874849	7.80227e+08	7.359e+08	5.95144e+08	2.17925e+07	1.2372e+07	2.72694e+08	2.55243e+08	3.44254e+08	3.04834e+08	3.95488e+08	4.54797e+08	5.31298e+08
389	320.88	2.53234	1	M+CH3OH+H	1+	Lindane	MS1	C06988	KEGG	NA	0.0135505	DaError	287.86		727	2.16522e+08	9.34092e+07	2.38129e+07	1.15344e+08	7.91976e+07	1.33627e+08	1.0298e+08	3.38428e+08	2.63183e+08	2.91841e+08	1.12721e+08	1.82423e+08
390	135.96	2.46214	1	M+2Na	2+	2,5-Dichloro-4-oxohex-2-enedioate	MS1	C12835	KEGG	NA	0.0020012	DaError	225.944		5282172	1.17621e+09	1.3868e+09	5.81777e+08	2.32084e+08	1.67668e+09	1.27887e+09	8.31138e+08	3.62452e+09	1.25278e+09	1.84152e+09	5.10925e+09	4.6025e+09
395	310.925	25.7014	1	M+2Na-H	1+	3-Phospho-D-glyceroyl dihydrogen phosphate	MS1	C00236	KEGG	NA	0.0054153	DaError	265.959		439191	6.054e+09	4.57455e+09	2.79516e+09	6.16177e+09	7.178e+08	6.50875e+09	2.05283e+09	1.00514e+09	5.07307e+08	4.71677e+08	1.75248e+10	4.09645e+09
396	311.04	22.9884	1	M+Na	1+	2-Dehydro-3-deoxy-D-arabino-heptonate 7-phosphate	MS2	C04691	KEGG	NA	2.01829	mS-score	288.025		160647	1.60974e+10	6.84659e+09	1.39308e+09	6.49291e+09	2.36306e+09	1.76102e+09	7.07637e+08	1.06437e+09	1.01538e+08	2.22215e+09	1.5226e+09	1.60259e+09
398	338.16	24.3137	1	M+2ACN+H	1+	Nicotinamide riboside	MS1	C03150	KEGG	NA	0.0015371	DaError	255.098		439924	9.5e+07	1.43038e+09	2.77787e+08	3.75802e+08	1.11293e+08	4.5731e+08	4.0895e+08	7.91402e+08	1.27967e+08	1.32557e+08	1.1479e+08	1.3096e+08
403	310.92	25.4145	1	M+2Na-H	1+	3-Phospho-D-glyceroyl phosphate	MS2	C00236	KEGG	NA	-0.0158366	mS-score	265.959		439191	6.054e+09	4.57455e+09	3.35607e+09	8.54988e+09	7.178e+08	2.13847e+09	6.42458e+08	7.19888e+08	5.07307e+08	1.50371e+09	3.2526e+09	4.09645e+09
411	992.76	2.20609														2.17263e+08	1.18198e+08	3.66572e+08	4.13661e+08	1.23783e+08	3.43912e+08	1.02603e+08	1.94712e+08	2.78309e+08	1.64237e+08	5.14412e+08	3.083e+08
412	618.12	10.4653	1	M+2Na-H	1+	Biotinyl-5'-AMP	MS1	C05921	KEGG	NA	0.0081536	DaError	573.141		5326875	5.87733e+07	2.48828e+08	2.4752e+08	6.78333e+07	1.3003e+08	5.714e+07	2.30396e+08	1.57567e+08	1.31013e+08	1.6809e+08	1.85735e+08	1.4841e+08
413	634.2	25.5175	1	M+Na	1+	N-ethylsuccinimide-mycothiol conjugate	MS1		KEGG	NA	0.0111713	DaError	611.2		46224553	4.18938e+08	1.28415e+08	5.973e+07	1.68593e+08	1.80722e+08	1.92497e+08	5.50272e+08	2.51342e+08	1.95393e+08	1.58817e+08	1.78933e+08	2.11285e+08
414	147.96	1.88438	1	M+K	1+	Hypotaurine	MS1	C00519	KEGG	NA	0.0228998	DaError	109.02		107812	2.63001e+08	2.51877e+08	4.75628e+08	3.11763e+08	1.67666e+08	6.39054e+08	1.90932e+08	4.07844e+08	5.86242e+08	5.98014e+08	7.29606e+08	9.15547e+07
415	517.075	24.9565	1	2M+Na	1+	Pyridoxal phosphate	MS1	C00018	KEGG	NA	0.0183267	DaError	247.025		1051	7.14722e+08	1.29553e+08	4.02807e+08	1.06003e+08	7.44213e+08	8.9595e+07	3.41547e+08	3.3351e+08	1.04025e+08	1.2535e+08	4.74992e+08	4.41332e+08
416	600.12	26.0754	1	M+CH3OH+H	1+	UDP-D-glucose	MS1		KEGG	NA	0.0236617	DaError	567.063		439156	3.39087e+08	3.96785e+08	4.96833e+08	4.76783e+08	2.75963e+08	2.36485e+08	8.762e+07	3.32608e+08	5.07537e+08	2.91467e+08	2.2571e+08	1.31077e+08
419	338.16	24.8705	1	M+2ACN+H	1+	Nicotinamide riboside	MS1	C03150	KEGG	NA	0.0015371	DaError	255.098		439924	1.2549e+08	3.46377e+08	8.494e+07	3.75802e+08	2.65633e+08	2.55873e+08	4.43823e+08	3.54493e+08	1.1798e+08	2.56765e+08	4.1149e+08	3.72232e+08
423	338.16	24.6508	1	M+2ACN+H	1+	Nicotinamide riboside	MS1	C03150	KEGG	NA	0.0015371	DaError	255.098		439924	3.2995e+08	6.18935e+08	6.8614e+08	3.75802e+08	2.65633e+08	3.56235e+08	1.0445e+08	4.43565e+08	1.1798e+08	6.69667e+07	1.78157e+08	1.74375e+08
429	663.48	12.613	1	M+CH3OH+H	1+	caldariellaquinone	MS1	CPD-9612	BioCyc	CID000383	0.00393124	DaError	630.45		194166	9.7306e+08	1.2461e+09	1.02899e+09	8.5881e+08	6.3149e+08	5.7188e+08	6.01805e+08	2.40075e+08	2.5358e+08	1.42257e+09	6.49333e+07	7.88312e+08
430	429.36	25.422	1	M+2Na-H	1+	Mycolipanolic acid (C24)	MS1		KEGG	NA	0.02848	DaError	384.36		52921763	2.16597e+08	1.64123e+08	2.12383e+08	2.41087e+08	1.35387e+08	1.3386e+08	1.28158e+08	1.10297e+08	3.56022e+08	2.22652e+08	1.66997e+08	9.31417e+07
432	180	1.68561	1	M+2Na-H	1+	L-Homocysteine	MS1	C00155	KEGG	NA	0.0065585	DaError	135.035		91552	7.61787e+07	3.44836e+08	6.92461e+08	8.36437e+08	6.28926e+08	1.66726e+09	2.90319e+08	1.58004e+08	2.75157e+08	5.96008e+08	2.15727e+07	6.35742e+08
433	85.92	2.48316	1	M+K	1+	Nitrous acid	MS1	C00088	KEGG	NA	0.0438881	DaError	47.0007		24529	3.54941e+08	1.44817e+07	7.63267e+06	2.66048e+08	4.49525e+08	6.63005e+08	2.35962e+08	6.92575e+08	4.56199e+08	1.34573e+09	3.80837e+06	1.05364e+07
435	423	8.89669	1	M+CH3OH+H	1+	5-Phospho-alpha-D-ribose 1-diphosphate	MS2	C00119	KEGG	NA	0.999405	mS-score	389.952		7339	1.70305e+08	6.60582e+07	5.48802e+07	3.19728e+07	1.01387e+08	2.57611e+08	3.31598e+07	8.11946e+07	2.63545e+08	2.55395e+08	8.196e+07	9.5225e+07
436	118.08	0.468235	1	M+H	1+	Valine	MS1	C00183	KEGG	NA	0.0062528	DaError	117.079		6287	5.81917e+08	4.88124e+08	4.57149e+08	6.36645e+08	6.66387e+08	1.10408e+09	9.96364e+08	1.14725e+09	1.14297e+09	6.21284e+08	5.25289e+08	5.62197e+08
441	467.88	4.5791														3.58634e+08	1.26718e+08	1.16904e+08	1.58851e+07	1.97765e+07	1.1041e+07	4.01789e+06	2.05797e+08	1.45854e+08	9.14157e+06	2.03482e+07	3.14769e+07
442	382.08	11.7487	1	M+CH3OH+H	1+	N-(5-Phospho-beta-D-ribosyl)anthranilic acid	MS1	C04302	KEGG	NA	0.0097695	DaError	349.056		440289	3.25583e+07	2.7463e+08	4.77144e+09	3.96433e+08	7.43008e+08	2.54054e+09	1.05336e+09	1.7081e+08	2.5982e+08	2.0648e+08	4.68418e+08	2.52242e+09
481	683.16	25.2939	1	2M+K	1+	D-Pantothenoyl-L-cysteine	MS1	C04079	KEGG	NA	0.0214489	DaError	322.12		440217	3.29287e+08	1.28595e+08	2.2914e+08	1.6855e+08	1.30103e+08	2.64577e+08	1.56767e+08	2.22437e+08	1.53707e+08	2.45917e+08	1.27673e+08	1.6884e+08
482	683.04	23.8565	1	2M+K	1+	Thymidine-5'-phosphate	MS1	C00364	KEGG	NA	0.0181915	DaError	322.057		9700	8.061e+08	2.023e+07	6.73392e+08	1.1522e+09	5.89962e+08	2.64067e+07	6.96333e+07	1.91219e+09	5.54303e+08	6.46167e+07	6.92333e+07	1.07304e+09
487	590.04	25.6325	1	M+H	1+	ADP-glucose	MS2	C00498	KEGG	NA	1.92785	mS-score	589.082		16500	4.47817e+08	5.25695e+08	1.56133e+08	1.82648e+08	4.99917e+07	5.30573e+08	7.54388e+08	2.03443e+08	1.46183e+08	5.67155e+08	5.9589e+08	2.81988e+08
488	338.04	27.5323	1	M+K	1+	Phosphopantothenic acid	MS1	C03492	KEGG	NA	0.000152	DaError	299.077		41635	6.01428e+08	6.10533e+07	4.07632e+08	4.26405e+08	2.57095e+08	6.16735e+08	6.41257e+08	5.42245e+08	1.45975e+08	3.1383e+08	7.5255e+07	1.51107e+08
489	731.28	14.6838														1.69217e+08	0	0	0	3.58733e+07	4.414e+07	1.06375e+07	9.20333e+07	1.85052e+08	1.0021e+08	1.541e+08	2.04945e+08
490	603.12	22.8889	1	2M+H	1+	N-Acetyl-alpha-D-glucosamine 1-phosphate	MS1	C04501	KEGG	NA	9.245e-05	DaError	301.056		440364	2.13253e+08	2.63717e+08	1.49252e+08	8.041e+07	6.425e+07	9.39717e+07	2.44815e+08	6.999e+07	2.057e+07	2.089e+08	1.09952e+08	1.30125e+08
491	604.2	24.7338														1.1739e+08	1.81067e+08	1.6858e+08	7.6275e+07	9.80883e+07	5.316e+07	1.05335e+08	1.8336e+08	2.3311e+08	2.51007e+08	1.3758e+08	1.16583e+08
493	429.135	27.148														0	0	0	0	0	0	0	3.89262e+08	1.34357e+08	0	6.09672e+08	8.4465e+07
495	112.92	0.258953	1	M+K	1+	Glyoxylate	MS2	C00048	KEGG	NA	-3.03155	mS-score	74.0004		760	9.38892e+08	4.1834e+08	4.85172e+08	7.20357e+08	1.30271e+09	1.74736e+09	6.64613e+08	1.17865e+09	1.18549e+09	1.2363e+09	6.4727e+08	1.05359e+09
500	117.96	6.68742	1	M+Na	1+	phosphate(3-)	MS1		KEGG	NA	0.0173616	DaError	94.9534			5.31248e+08	5.49179e+08	5.6687e+08	2.21029e+08	3.04254e+08	2.50426e+08	1.33095e+09	2.94053e+08	6.496e+08	4.17152e+08	7.96005e+08	8.67149e+08
501	117.96	3.80107	1	M+Na	1+	phosphate(3-)	MS1		KEGG	NA	0.0173616	DaError	94.9534			2.70461e+08	8.75555e+07	3.03493e+08	1.90001e+08	6.1323e+08	7.72361e+08	2.88794e+09	3.41403e+08	1.08686e+08	3.73648e+08	4.42035e+08	6.75841e+08
509	74.88	3.0715														5.23007e+07	6.52298e+07	3.61596e+06	1.05703e+09	6.43557e+06	4.15147e+08	5.06962e+07	2.53514e+08	4.10105e+08	6.32174e+08	8.64121e+08	8.05004e+08
510	338.165	22.5448	1	M+2ACN+H	1+	Nicotinamide riboside	MS1	C03150	KEGG	NA	0.0065369	DaError	255.098		439924	2.68874e+09	2.59991e+08	1.30651e+08	2.1471e+09	1.28257e+09	1.17533e+09	1.91785e+09	7.93472e+07	1.9955e+08	4.16185e+09	1.83378e+09	1.25357e+09
520	590.16	26.0364	1	M+ACN+H	1+	Dtdp-6-deoxy-beta-L-talose	MS1	C03187	KEGG	NA	0.04531	DaError	548.081		15375588	4.8382e+08	3.49018e+08	9.53117e+07	2.43302e+08	4.10032e+08	3.96237e+08	4.60965e+08	1.70277e+08	4.59683e+08	2.14115e+08	6.2584e+08	1.94747e+08
524	546.12	26.4797	1	M+2ACN+H	1+	Adenylosuccinic acid	MS1	C03794	KEGG	NA	0.0144173	DaError	463.074		440122	2.2777e+08	3.83005e+08	2.78038e+08	1.57408e+08	1.51133e+08	2.60365e+08	2.95183e+08	1.18347e+08	4.64423e+08	2.17993e+08	2.62793e+08	1.10168e+08
525	546.12	26.1365	1	M+2ACN+H	1+	Adenylosuccinic acid	MS1	C03794	KEGG	NA	0.0144173	DaError	463.074		440122	2.3766e+08	3.83005e+08	2.11978e+08	1.02942e+08	1.51133e+08	2.60365e+08	1.7645e+08	1.5729e+08	4.64423e+08	2.17993e+08	2.62793e+08	1.70872e+08
527	600.115	25.179	1	M+CH3OH+H	1+	UDP-D-glucose	MS1		KEGG	NA	0.0186619	DaError	567.063		439156	8.78255e+08	3.4566e+08	2.419e+08	4.19955e+08	3.58785e+08	1.6623e+08	2.484e+08	1.16933e+08	2.87302e+08	2.9106e+08	6.38665e+08	3.96972e+08
528	600.12	25.8362	1	M+CH3OH+H	1+	UDP-D-glucose	MS1		KEGG	NA	0.0236617	DaError	567.063		439156	4.5102e+08	3.96785e+08	5.89747e+08	1.40077e+08	3.08338e+08	1.6623e+08	1.5575e+08	3.32608e+08	2.99865e+08	4.58408e+08	2.2571e+08	3.96972e+08
533	473.04	23.819	1	M+2ACN+H	1+	alpha-Phosphoribosylpyrophosphoric Acid	MS1	C00119	KEGG	NA	0.0278254	DaError	389.952		7339	2.69607e+09	1.59705e+09	2.7399e+09	3.76256e+09	3.39393e+09	3.57919e+09	1.38611e+09	8.98735e+08	1.146e+08	2.15133e+09	2.18118e+09	2.38967e+09
536	634.2	25.2024	1	M+Na	1+	N-ethylsuccinimide-mycothiol conjugate	MS1		KEGG	NA	0.0111713	DaError	611.2		46224553	4.18938e+08	3.35332e+08	1.2741e+08	1.68593e+08	1.6033e+08	1.83057e+08	5.50272e+08	2.51342e+08	8.14233e+08	1.2378e+08	2.4552e+08	2.11285e+08
537	429.24	24.7783	1	2M+H	1+	Desthiobiotin	MS1	C01909	KEGG	NA	0.0153853	DaError	214.132		643	2.90928e+08	2.4305e+08	4.90172e+08	5.98867e+08	2.04927e+08	3.55438e+08	2.7194e+08	4.52005e+08	1.11533e+08	3.27e+08	8.57988e+08	1.09747e+09
538	429.24	26.8872	1	2M+H	1+	Desthiobiotin	MS1	C01909	KEGG	NA	0.0153853	DaError	214.132		643	3.18947e+08	1.7901e+08	1.94582e+08	3.55425e+08	1.44017e+08	2.0256e+08	3.25142e+08	2.29607e+08	3.40612e+08	2.26788e+08	1.8202e+08	2.96135e+08
540	713.04	22.7356	1	M+Na	1+	c-Di-GMP	MS1		KEGG	NA	0.0441075	DaError	690.095		135440063	1.26527e+08	1.9197e+08	1.227e+08	9.0845e+07	1.95235e+08	5.31567e+07	2.0075e+07	2.67293e+08	1.49957e+08	2.33762e+08	2.28842e+08	1.61282e+08
541	363.18	24.9593	1	M+2K-H	1+	all-trans-retinol	MS2	CPD-13524	BioCyc	CID000951	2.74718	mS_score	286.23	HMDB00305	445354	0	0	0	0	0	0	0	0	1.19795e+08	0	0	0
542	441.12	25.5855	1	M+ACN+H	1+	Nocardicin F	MS2		KEGG	NA	1.77534	mS-score	399.107		135398673	1.97902e+08	4.51083e+08	5.7363e+08	1.34413e+08	3.85558e+08	2.57558e+08	2.34157e+08	8.39067e+07	1.50523e+08	9.74717e+07	1.0808e+08	3.15753e+08
543	443.16	25.8835	1	2M+H	1+	N-Acetyl-D-Glucosamine	MS1	C00140	KEGG	NA	0.0135734	DaError	221.09		439174	3.6708e+08	3.288e+08	2.9544e+08	2.90247e+08	3.9326e+08	2.84353e+08	1.90447e+08	1.29335e+08	4.23757e+08	2.20662e+08	2.71855e+08	1.03415e+08
544	512.16	25.9485	1	M+K	1+	2-[[4-[(2-Amino-4-oxo-5,6,7,8-tetrahydro-3H-pteridin-6-yl)methyl-formylamino]benzoyl]amino]pentanedioic acid	MS1	C00234	KEGG	NA	0.030919	DaError	473.166		135402006	3.3704e+08	2.13132e+08	6.9598e+08	2.58352e+08	2.8087e+08	1.25827e+08	1.76852e+08	3.9207e+08	1.0392e+08	1.57483e+08	2.31843e+08	1.8017e+08
547	398.04	19.865	1	M+2Na-H	1+	2,5-Diamino-6-hydroxy-4-(5-phosphoribosylamino)pyrimidine	MS1	C01304	KEGG	NA	0.0048	DaError	353.074		135398601	5.91889e+08	2.80538e+08	4.64807e+08	4.77531e+08	8.00867e+08	4.43844e+08	8.904e+07	6.76971e+08	2.21986e+08	8.78542e+08	4.93626e+08	9.49346e+08
548	334.8	8.85104	1	M+2K-H	1+	Triphosphoric acid	MS1	C00536	KEGG	NA	0.0286066	DaError	257.91		983	1.34112e+07	6.47499e+07	3.27781e+07	0	1.09756e+07	1.55667e+07	1.17272e+07	4.13368e+07	1.02257e+08	1.5345e+07	4.2815e+07	2.46032e+07
552	117.96	4.14872	1	M+Na	1+	phosphate(3-)	MS1		KEGG	NA	0.0173616	DaError	94.9534			5.12041e+08	2.09524e+08	3.27633e+08	1.90001e+08	1.09842e+09	7.72361e+08	2.88794e+09	3.41403e+08	1.60874e+08	3.01122e+08	4.62844e+08	4.83807e+08
555	644.16	25.8269														3.93048e+08	3.7095e+08	1.37148e+08	4.3941e+08	1.92513e+08	1.37035e+08	2.41832e+08	1.449e+08	3.9666e+08	2.48212e+08	5.27612e+08	5.07493e+08
556	644.16	26.9783														5.50427e+08	4.4146e+08	6.63e+07	1.23168e+08	2.93917e+08	1.46575e+08	1.78815e+08	1.06237e+08	5.19735e+08	2.50233e+08	3.53317e+08	1.76415e+08
558	556.2	24.6901	1	M+ACN+H	1+	S-formylmycothiol	MS2	CPD1G-121	BioCyc	CID002577	2.09922	mS-score	514.147		11953886	2.65218e+08	1.30569e+09	3.7896e+08	9.152e+07	6.26947e+08	2.63418e+08	4.39268e+08	2.11725e+08	4.25338e+08	5.95818e+08	7.11333e+07	3.09977e+08
563	678.12	24.4466	1	M+H	1+	Udp-N-acetylglucosamine-enolpyruvate	MS1	C04631	KEGG	NA	0.0256714	DaError	677.087		172502	8.38383e+07	3.60968e+08	3.01283e+08	9.5735e+07	4.2496e+08	3.58827e+08	3.6133e+08	1.28288e+09	1.32933e+08	2.22842e+08	4.5543e+08	1.7937e+08
568	693	23.5845														1.914e+07	9.75618e+08	8.45842e+08	1.43308e+09	1.02454e+09	1.63585e+09	5.27832e+08	9.9776e+08	4.01888e+08	9.73622e+08	7.0455e+07	1.23809e+09
571	634.2	25.9192	1	M+Na	1+	N-ethylsuccinimide-mycothiol conjugate	MS1		KEGG	NA	0.0111713	DaError	611.2		46224553	6.08965e+08	3.4955e+08	5.56077e+08	1.68593e+08	1.7427e+08	1.92497e+08	4.85382e+08	2.51342e+08	6.216e+07	1.58817e+08	1.0235e+08	1.51042e+08
572	339.12	26.3117	1	2M+Na	1+	2-Isopropylmaleic acid	MS1	C02631	KEGG	NA	0.00747975	DaError	158.058		5280533	2.25345e+08	3.4412e+08	8.0895e+07	3.44645e+08	7.78417e+07	4.13218e+08	6.6765e+08	2.19367e+08	8.65875e+08	2.47867e+08	1.38392e+08	2.7709e+08
573	605.285	26.7518	1	M+Na	1+	Biliverdin	MS1	C00500	KEGG	NA	0.0479763	DaError	582.248		5280353	1.5421e+08	1.40647e+08	1.00297e+08	1.1165e+08	5.81333e+07	9.25333e+07	1.07567e+08	2.81238e+08	4.406e+07	6.669e+07	1.70297e+08	1.46582e+08
574	333	28.1069	1	M+2K-H	1+	D-Ribosylnicotinic acid	MS1	C05841	KEGG	NA	0.0011522	DaError	256.082		161234	3.93217e+07	7.74379e+07	8.27417e+07	7.25667e+07	1.99053e+08	1.09597e+08	1.35615e+08	3.951e+07	2.4591e+08	1.10605e+08	5.00767e+07	1.36346e+08
575	776.91	9.75103														0	0	0	0	0	0	0	0	9.15497e+07	2.45652e+08	0	0
576	463.8	4.51543														7.39102e+08	6.60148e+08	7.70757e+08	6.77015e+08	8.37873e+08	6.36376e+08	1.93998e+07	1.96134e+08	2.32624e+08	3.05438e+08	2.90084e+08	4.24931e+08
577	114.84	1.25126														7.4125e+07	1.72463e+08	1.06672e+08	1.23313e+08	2.00826e+08	1.85557e+08	3.44035e+07	1.31935e+08	1.0683e+08	2.82742e+08	3.22605e+08	1.6418e+08
579	117.96	6.93144	1	M+Na	1+	phosphate(3-)	MS1		KEGG	NA	0.0173616	DaError	94.9534			5.31248e+08	5.49179e+08	7.34534e+08	2.21029e+08	2.80635e+08	4.80524e+08	1.33095e+09	1.59599e+08	6.496e+08	4.17152e+08	1.57748e+08	8.67149e+08
581	235.08	22.4214	1	2M+Na	1+	Isonicotinoylradical	MS2		KEGG	NA	0.898764	mS-score	106.029		12594999	4.43749e+08	2.27885e+07	7.17473e+08	3.83073e+07	6.2871e+08	6.61106e+08	1.76594e+09	5.8595e+08	1.84323e+09	6.66216e+08	6.68278e+07	7.71727e+08
582	117.96	2.37391	1	M+Na	1+	phosphate(3-)	MS1		KEGG	NA	0.0173616	DaError	94.9534			5.35041e+08	8.23987e+07	2.1182e+08	3.1421e+08	4.35563e+08	3.73941e+08	2.45249e+08	6.48599e+08	2.32463e+08	6.79245e+08	4.11348e+08	9.35271e+08
586	117.96	2.71421	1	M+Na	1+	phosphate(3-)	MS1		KEGG	NA	0.0173616	DaError	94.9534			5.64249e+08	6.17249e+08	2.1182e+08	6.72203e+08	4.35563e+08	4.53081e+08	2.45249e+08	1.78157e+08	1.50094e+09	6.79245e+08	5.07247e+08	9.35271e+08
590	117.96	1.80513	1	M+Na	1+	phosphate(3-)	MS1		KEGG	NA	0.0173616	DaError	94.9534			5.35041e+08	1.08491e+08	4.63915e+08	3.01239e+08	5.30058e+07	5.62962e+08	4.81425e+07	1.6623e+08	2.28986e+08	1.94638e+08	3.11483e+08	3.49088e+08
597	512.16	24.8326	1	M+K	1+	2-[[4-[(2-Amino-4-oxo-5,6,7,8-tetrahydro-3H-pteridin-6-yl)methyl-formylamino]benzoyl]amino]pentanedioic acid	MS1	C00234	KEGG	NA	0.030919	DaError	473.166		135402006	1.08642e+09	6.3505e+08	8.07233e+08	2.7593e+08	4.2638e+08	2.20093e+08	1.66513e+08	5.63607e+08	2.4005e+08	3.2408e+08	1.64927e+08	2.50655e+08
602	590.16	25.7006	1	M+ACN+H	1+	Dtdp-6-deoxy-beta-L-talose	MS1	C03187	KEGG	NA	0.04531	DaError	548.081		15375588	4.8382e+08	2.60192e+08	2.73865e+08	2.43302e+08	3.15978e+08	2.84138e+08	2.86043e+08	1.01947e+08	4.59683e+08	4.89083e+07	6.2584e+08	1.94747e+08
604	644.155	26.2171														3.51697e+08	3.7095e+08	1.3226e+08	4.3941e+08	1.92513e+08	1.46575e+08	3.84283e+08	1.44025e+08	3.42173e+08	2.48212e+08	4.0269e+08	1.727e+08
605	556.2	25.2898	1	M+ACN+H	1+	S-formylmycothiol	MS1		KEGG	NA	0.0193302	DaError	514.147		11953886	3.98082e+08	3.49763e+08	6.0843e+08	7.58083e+07	2.46203e+08	4.08885e+08	3.12113e+08	1.00569e+09	8.60167e+07	1.2237e+08	1.43532e+08	7.82e+07
607	546.12	26.7859	1	M+2ACN+H	1+	Adenylosuccinic acid	MS1	C03794	KEGG	NA	0.0144173	DaError	463.074		440122	2.2777e+08	3.83005e+08	2.78038e+08	5.09767e+08	1.51133e+08	1.60632e+08	2.95183e+08	4.24662e+08	4.55752e+08	1.03798e+08	1.78427e+08	2.00558e+08
612	473.04	25.7488	1	M+2ACN+H	1+	alpha-Phosphoribosylpyrophosphoric Acid	MS1	C00119	KEGG	NA	0.0278254	DaError	389.952		7339	3.88288e+08	5.3088e+08	1.37568e+08	5.84842e+08	3.64482e+08	6.02267e+07	3.63027e+08	3.63515e+08	1.2095e+08	5.29033e+08	3.4594e+08	1.62813e+08
614	441	25.0329	1	M+K	1+	(R)-4'-Phosphopantothenoyl-L-cysteine	MS2	C04352	KEGG	NA	1.38985	mS-score	402.086		440304	6.03845e+08	5.47143e+08	2.99713e+08	5.69628e+08	1.28578e+09	7.23543e+08	8.69833e+07	5.55522e+08	1.673e+08	1.60225e+08	3.57245e+08	2.66165e+08
617	429.36	25.7921	1	M+2Na-H	1+	Mycolipanolic acid (C24)	MS1		KEGG	NA	0.02848	DaError	384.36		52921763	1.20165e+08	6.26767e+07	2.12383e+08	7.87667e+07	6.56767e+07	1.08278e+08	1.56732e+08	2.37257e+08	2.07927e+08	1.08368e+08	1.66997e+08	9.31417e+07
618	429.24	26.4467	1	2M+H	1+	Desthiobiotin	MS1	C01909	KEGG	NA	0.0153853	DaError	214.132		643	3.18947e+08	1.7901e+08	1.94582e+08	4.15077e+08	3.1208e+08	1.35642e+08	3.0782e+08	2.30597e+08	6.213e+07	2.26788e+08	1.8202e+08	1.80967e+08
621	540.12	25.0961	1	M+2K-H	1+	gamma-L-glutamyl-S-(hercyn-2-yl)-L-cysteine S-oxide	MS1	CPD-15279	BioCyc	CID002610	0.0272715	DaError	463.174		86289928	2.4182e+08	8.507e+07	1.12863e+08	2.27073e+08	1.63912e+08	4.1675e+07	8.05417e+07	2.03488e+08	2.49122e+08	8.56817e+07	2.29868e+08	9.3015e+07
622	328.92	26.1255	1	2M+Na	1+	3-Sulfino-L-alanine	MS2	C00606	KEGG	NA	0.656994	mS-score	153.01		1549098	7.8375e+07	4.7555e+07	3.41533e+07	9.79767e+07	2.81533e+07	6.24067e+07	5.9035e+07	4.8005e+07	1.54792e+08	3.263e+07	1.66933e+07	7.586e+07
625	550.86	28.0205														0	0	0	0	0	0	0	0	1.14107e+08	0	0	0
626	117.96	4.64483	1	M+Na	1+	phosphate(3-)	MS1		KEGG	NA	0.0173616	DaError	94.9534			9.39962e+09	1.10207e+08	7.03846e+08	1.22791e+09	1.68373e+09	7.67842e+08	6.69369e+07	4.12764e+08	2.57201e+08	9.11616e+07	5.89924e+08	7.043e+08
630	224.04	7.62097	1	M+2Na-H	1+	Acetylisoniazid	MS1	C07585	KEGG	NA	0.0006432	DaError	179.069		71602	3.0276e+08	7.53501e+07	4.50606e+08	1.71279e+08	2.40386e+07	1.13251e+08	4.12443e+08	1.24581e+09	3.55842e+09	9.5888e+07	1.56101e+08	2.01166e+08
635	220.08	5.79442	1	M+ACN+H	1+	L-Gulonolactone	MS1		KEGG	NA	0.0015592	DaError	178.048		439373	1.69477e+08	1.20522e+08	7.13558e+07	2.89221e+08	3.88717e+08	1.64779e+08	1.2257e+08	1.40692e+08	1.13008e+08	5.40806e+08	5.55071e+08	2.51367e+08
636	384.84	2.59006														5.04974e+08	7.50213e+08	3.77135e+08	4.27849e+08	2.61261e+08	4.3101e+08	1.84933e+08	2.52818e+08	1.97001e+08	1.875e+09	3.32848e+08	9.45402e+08
637	137.04	14.4213	1	M+Na	1+	Dihydrouracil	MS1		KEGG	NA	0.0078479	DaError	114.043		649	1.87558e+08	1.99258e+08	1.89266e+08	1.9685e+08	3.29226e+08	2.79669e+08	3.09658e+07	2.24716e+08	2.15154e+08	1.8646e+08	1.43426e+08	2.31551e+08
638	653.76	5.95433														1.08133e+08	5.12512e+07	6.91064e+07	3.01545e+08	3.73035e+08	1.93048e+08	6.58209e+06	3.67048e+07	9.3554e+07	2.65052e+08	1.43911e+08	1.17221e+08
639	483.84	4.51982														9.95143e+07	9.00533e+07	7.44808e+07	1.3179e+07	1.4384e+07	3.37635e+07	0	1.45582e+08	7.97844e+07	1.57909e+07	0	1.04923e+07
640	117.96	5.98879	1	M+Na	1+	phosphate(3-)	MS1		KEGG	NA	0.0173616	DaError	94.9534			5.31248e+08	1.83197e+08	2.99526e+08	2.18992e+08	7.67564e+08	3.22338e+08	7.1364e+07	4.05308e+08	5.39247e+07	3.97787e+08	7.27171e+08	3.7748e+08
645	517.08	25.7391	1	2M+Na	1+	Pyridoxal phosphate	MS1	C00018	KEGG	NA	0.0208265	DaError	247.025		1051	1.5522e+08	6.0895e+07	9.25833e+07	2.03523e+08	2.23153e+08	1.20705e+08	5.0844e+08	2.34393e+08	6.95833e+07	2.44698e+08	1.23583e+08	2.7742e+08
654	693	24.0128														1.914e+07	1.67617e+08	2.03245e+08	4.93212e+08	4.3735e+08	1.11423e+08	5.95305e+08	2.75158e+08	1.99572e+08	1.98752e+08	2.10745e+08	3.53e+07
657	517.08	26.5293	1	2M+Na	1+	Pyridoxal phosphate	MS1	C00018	KEGG	NA	0.0208265	DaError	247.025		1051	1.96445e+08	3.77557e+08	1.32067e+08	3.84305e+08	4.0349e+08	2.96642e+08	1.79767e+08	1.57628e+08	3.9146e+08	1.71545e+08	7.56618e+08	4.94305e+08
663	463.08	25.6182	1	M+2ACN+H	1+	6-Thioxanthine 5'-monophosphate	MS1	C16618	KEGG	NA	0.0004472	DaError	380.019		3081384	5.24143e+08	7.705e+07	3.9604e+08	2.36785e+08	1.12613e+08	1.9009e+08	3.27428e+08	5.1825e+07	3.22533e+07	1.3773e+08	2.30028e+08	4.67333e+08
665	452.88	20.2802	1	2M+H	1+	2,5-Dichloro-4-oxohex-2-enedioate	MS2	C12835	KEGG	NA	0.834415	mS-score	225.944		5282172	6.52133e+07	1.58368e+08	2.25745e+08	1.92083e+08	4.44753e+07	8.64623e+07	7.64143e+07	2.7592e+08	9.0223e+07	2.14962e+08	1.62754e+08	3.11086e+08
667	133.08	8.17155	1	M+2Na-H	1+	Putrescine	MS1	C00134	KEGG	NA	0.00879341	DaError	88.1		1045	1.15772e+08	1.02065e+08	7.24784e+07	2.41409e+08	9.6917e+07	1.33773e+08	8.75531e+07	2.11672e+08	2.63712e+08	2.47432e+08	2.00136e+08	2.80896e+08
678	546.12	25.1179	1	M+2ACN+H	1+	Adenylosuccinic acid	MS1	C03794	KEGG	NA	0.0144173	DaError	463.074		440122	1.13954e+09	2.75622e+08	1.90287e+08	2.3228e+08	2.67265e+08	2.87902e+08	5.03978e+08	1.23193e+08	7.43833e+07	3.87227e+08	4.14125e+08	6.49472e+08
683	338.04	27.8715	1	M+K	1+	Phosphopantothenic acid	MS1	C03492	KEGG	NA	0.000152	DaError	299.077		41635	8.33197e+07	3.31917e+08	3.97683e+08	3.93137e+08	2.57095e+08	1.04258e+08	5.8311e+08	5.42245e+08	9.30833e+07	3.1383e+08	1.3039e+08	5.46057e+08
686	429	26.5491	1	2M+H	1+	2-Oxo-3-hydroxy-4-phosphobutanoate	MS2	C06054	KEGG	NA	-0.627951	mS-score	213.988		21145142	2.17162e+08	8.556e+07	2.38085e+08	6.81697e+08	2.40233e+08	1.23013e+08	2.88897e+08	5.13782e+08	1.0009e+08	4.30798e+08	2.48269e+09	3.60393e+08
688	645	8.75233	1	M+ACN+H	1+	[(2R,3S,4R,5R)-5-(2-Amino-6-oxo-3H-purin-9-yl)-4-hydroxy-2-[[hydroxy(phosphonooxy)phosphoryl]oxymethyl]oxolan-3-yl] phosphono hydrogen phosphate	MS1	C01228	KEGG	NA	0.0091889	DaError	602.957		439450	2.79838e+08	2.04943e+08	2.59747e+08	3.34889e+07	7.32597e+07	1.73386e+08	2.21567e+07	1.7798e+08	1.85735e+08	9.41567e+07	2.81337e+08	3.72184e+08
689	512.88	9.71414														8.75483e+07	2.05854e+08	7.15656e+07	1.1704e+08	9.118e+07	2.39462e+08	6.23558e+07	2.05108e+08	1.06513e+08	1.37465e+08	4.10992e+08	2.43243e+08
690	663.24	25.4681	1	M+2Na-H	1+	O-methyl-4-O-[2-O-methyl-alpha-L-fucopyranosyl-(1rarr3)-alpha-L-rhamnopyranosyl-(1rarr3)-2-O-methyl-alpha-L-rhamnopyranosyl]-hydroxybenzoate	MS2	CPD-18686	BioCyc	CID002586	-0.0950309	mS-score	618.252			2.74082e+08	2.7174e+08	2.32995e+08	7.2525e+07	1.13575e+08	7.78917e+07	1.12452e+08	1.6014e+08	2.27697e+08	2.88333e+07	1.0244e+08	5.5445e+07
691	678.24	27.8725														9.492e+07	2.5446e+08	1.27668e+08	4.63567e+07	1.3676e+08	1.94703e+08	7.486e+07	1.39683e+08	2.08448e+08	8.77933e+07	1.60483e+08	5.2595e+07
692	488.1	28.0205														0	0	0	0	0	0	0	0	9.336e+07	0	0	0
693	427.8	2.72136														4.83834e+08	1.4602e+08	7.11794e+08	3.59865e+08	3.2881e+08	5.55248e+08	7.69897e+07	1.92916e+08	7.69908e+08	2.40502e+08	1.87525e+08	2.36743e+08
694	129	24.6117	1	M+K	1+	D-Lactic acid	MS1	C00256	KEGG	NA	0.00514795	DaError	90.0317		61503	1.6715e+08	1.74478e+08	3.61726e+08	8.85844e+07	1.16343e+08	9.0068e+07	6.23741e+07	8.48285e+07	2.09804e+08	1.00858e+08	1.60663e+08	2.10172e+08
695	224.04	3.79542	1	M+ACN+H	1+	Selenohomocysteine	MS2	C05698	KEGG	NA	-0.0115839	mS-score	181.972		6326973	4.67983e+08	8.18311e+07	7.32366e+08	2.95469e+08	1.63571e+09	1.67579e+09	1.29136e+09	1.02616e+09	1.61247e+09	1.1099e+09	3.478e+08	1.6664e+09
696	494.995	8.05707	1	M+2K-H	1+	5'-Butyrylphosphoinosine	MS2	C06435	KEGG	NA	-1.21611	mS-score	418.089		135398730	2.23356e+08	1.885e+08	1.77468e+08	3.29004e+08	9.32211e+08	2.86166e+08	6.80539e+07	7.34969e+07	3.79813e+08	4.34288e+08	5.85471e+08	6.6844e+08
697	60.84	1.90145														1.93755e+07	7.39767e+07	3.10975e+07	3.02334e+07	7.76074e+07	5.46867e+07	4.45677e+07	2.56899e+08	3.42846e+08	4.44725e+08	5.33991e+08	4.75574e+08
698	324.96	5.65864	1	M+2ACN+H	1+	2,3,5-Trichlorodienelactone	MS2	C18242	KEGG	NA	-0.621144	mS-score	241.894		14951695	4.35055e+07	4.65721e+07	2.09096e+07	7.18603e+07	3.88621e+07	4.50406e+07	9.45305e+06	8.57628e+07	1.68877e+08	1.71043e+08	2.24358e+08	1.05177e+08
699	152.04	1.97759	1	M+Na	1+	(3R,5S)-1-Pyrroline-3-hydroxy-5-carboxylic acid	MS1	C04281	KEGG	NA	0.0081822	DaError	129.043		11966267	5.90853e+06	3.17539e+08	2.72716e+08	2.65412e+08	3.0701e+08	2.95969e+08	6.97697e+07	1.46979e+08	2.02128e+08	1.35972e+08	2.11115e+08	2.5508e+08
705	517.2	24.969	1	2M+H	1+	SN-glycero-3-phosphocholine	MS1	C00670	KEGG	NA	0.0142803	DaError	258.111		439285	8.93467e+07	5.38388e+08	4.67068e+08	4.50363e+08	2.36572e+08	3.03107e+08	1.11117e+08	3.1335e+08	7.335e+07	2.5426e+08	2.3172e+08	2.46177e+08
710	600.12	24.9099	1	M+CH3OH+H	1+	UDP-D-glucose	MS1		KEGG	NA	0.0236617	DaError	567.063		439156	8.78255e+08	1.2248e+08	5.85843e+08	2.82467e+08	4.07995e+08	4.57425e+08	4.99453e+08	1.16933e+08	7.372e+07	4.44782e+08	6.82807e+08	3.96972e+08
712	600.24	23.5505														2.53601e+09	9.9159e+08	2.04078e+09	5.14692e+08	7.11333e+07	4.22537e+08	2.44871e+09	2.80579e+09	8.2995e+07	6.36835e+08	1.47173e+09	1.74791e+09
715	551.04	24.7308	1	M+2ACN+H	1+	Deoxyuridine triphosphate	MS1	C00460	KEGG	NA	0.0059968	DaError	467.974		65070	1.59047e+08	4.61558e+08	1.81172e+08	1.046e+08	4.2605e+08	8.32e+07	3.6555e+08	1.09758e+09	6.935e+07	8.1785e+08	3.01205e+08	8.68125e+08
717	619.68	12.3614	1	M+H+K	2+	(25R)-3alpha,7alpha,12alpha-trihydroxy-5beta-cholestanoyl-CoA	MS1	CPD-71	BioCyc	CID000529	0.0496169	DaError	1199.44	HMDB60305	45266721	7.5013e+08	4.2005e+08	3.85755e+08	6.28537e+08	5.82315e+08	1.924e+08	4.39517e+08	6.6481e+08	1.64212e+08	5.63477e+08	2.0008e+08	5.00553e+08
718	677.64	12.7415	1	M+2ACN+H	1+	Hydroxyphthioceranic acid (C39)	MS1		KEGG	NA	0.0154518	DaError	594.595		52921756	8.88027e+08	6.31142e+08	9.47432e+08	2.0801e+09	9.40452e+08	8.43942e+08	1.69402e+08	1.5801e+09	1.3847e+08	1.43145e+09	9.39178e+08	1.81515e+09
723	428.88	23.8419	1	M+K	1+	alpha-Phosphoribosylpyrophosphoric Acid	MS1	C00119	KEGG	NA	0.0349662	DaError	389.952		7339	1.13199e+09	4.256e+08	7.82465e+08	1.56788e+09	1.59832e+09	5.23323e+08	2.96672e+08	3.88177e+08	5.11867e+07	1.37562e+09	6.19437e+08	1.0769e+09
724	463.2	25.1837	1	M+2Na	2+	CID 11953880	MS1	C06399	KEGG	NA	0.0109858	DaError	880.411		11953880	1.93933e+08	1.24975e+09	3.1517e+08	2.08313e+08	3.05842e+08	2.76797e+08	5.40137e+08	3.98422e+08	6.55333e+07	1.70265e+08	4.55985e+08	3.28533e+07
730	117.96	6.44707	1	M+Na	1+	phosphate(3-)	MS1		KEGG	NA	0.0173616	DaError	94.9534			5.31248e+08	3.89926e+08	9.65671e+08	2.17851e+08	3.64216e+08	2.92922e+08	1.33095e+09	4.13186e+08	7.71997e+07	3.97787e+08	2.74425e+08	8.67149e+08
734	223.92	1.07682	1	M+Na	1+	S-Sulfocysteine	MS1	C05824	KEGG	NA	0.0457821	DaError	200.977		115015	1.64912e+08	4.4179e+08	9.30423e+07	1.07523e+08	3.84928e+08	4.21591e+08	1.00112e+08	2.64593e+08	3.24579e+08	4.37109e+08	4.16871e+08	1.58956e+08
735	197.04	21.2194	1	M+Na	1+	Shikimic acid	MS1	C00493	KEGG	NA	0.0020481	DaError	174.053		8742	1.2077e+08	6.94919e+07	5.06165e+07	4.06819e+06	9.63438e+06	1.91832e+08	1.12634e+07	1.74361e+08	6.91752e+07	1.52247e+08	7.85801e+07	1.47163e+07
736	225.96	7.01156	1	M+2K-H	1+	L-Methionine	MS2	C00073	KEGG	NA	1.14043	mS-score	149.051		6137	6.70474e+07	8.13692e+07	6.09395e+07	4.65828e+07	1.13199e+08	6.87901e+07	6.91279e+07	5.92792e+07	1.24402e+08	3.40909e+07	4.4995e+07	4.77691e+07
737	312.96	7.94703	1	2M+H	1+	Orotic acid	MS1	C00295	KEGG	NA	0.0407488	DaError	156.017		967	1.51618e+08	8.74966e+07	1.69352e+08	1.88228e+07	2.14072e+07	6.22355e+07	1.94759e+07	6.2302e+07	1.06886e+08	3.58085e+07	1.522e+07	1.98517e+07
738	116.04	5.2059	1	M+ACN+2H	2+	3-dehydroquinate	MS1		KEGG	NA	0.0010112	DaError	189.04		439351	1.38691e+08	1.30934e+08	9.15288e+07	9.208e+07	1.4295e+08	1.68549e+08	4.2237e+07	7.54175e+07	1.676e+08	1.21227e+08	1.19523e+08	2.19734e+08
740	385.2	7.14341	1	2M+H	1+	L,L-diaminopimelate	MS2	LL-DIAMINOPIMELATE	BioCyc	CID001297	1.23737	mS-score	192.111	HMDB137	1549100	2.03377e+08	8.40008e+07	3.0266e+08	1.29367e+08	1.77469e+08	1.1785e+08	5.50764e+07	1.78926e+08	3.19148e+08	9.66613e+07	2.42911e+08	1.92314e+08
741	119.04	14.4218	1	M+2Na-H	1+	Acetylhydrazine	MS2	C07447	KEGG	NA	-0.983933	mS-score	74.048		14039	7.03051e+08	8.17421e+07	1.81184e+08	2.05415e+08	3.58107e+08	1.89915e+08	9.47949e+07	3.125e+08	4.48274e+08	1.01827e+08	5.92919e+07	1.79805e+08
742	224.16	5.9633	1	M+2ACN+H	1+	L-Histidinol	MS2	C00860	KEGG	NA	-1.06287	mS-score	141.09		165271	2.23722e+08	2.37108e+08	2.70885e+08	1.34669e+08	2.86924e+08	1.6304e+08	3.95152e+07	1.96424e+08	5.59689e+08	2.04184e+08	2.09256e+08	1.27608e+08
743	224.16	5.07402	1	M+2ACN+H	1+	L-Histidinol	MS2	C00860	KEGG	NA	-1.06287	mS-score	141.09		165271	2.66744e+08	2.92571e+08	3.04567e+08	1.23439e+08	2.30116e+08	1.6304e+08	1.98386e+08	2.80213e+08	2.87025e+08	9.77444e+07	2.43596e+08	2.0421e+08
744	222.96	21.6576	1	M+Na	1+	D-Erythrose 4-phosphate	MS2	C00279	KEGG	NA	-0.919198	mS-score	200.009		697	4.69563e+08	4.94887e+08	4.61109e+08	1.77751e+07	4.03257e+08	3.88865e+08	3.19403e+08	1.0867e+08	2.41505e+08	2.98962e+08	6.38278e+08	2.91387e+08
745	644.04	22.0581	1	M+K	1+	GDP-alpha-D-mannose	MS1	GDP-MANNOSE	BioCyc	CID000813	0.000332802	DaError	605.077	HMDB01163	135398626	6.628e+07	2.51671e+08	1.46405e+08	1.5379e+08	3.80866e+07	1.86815e+08	7.32175e+07	8.19873e+07	2.64999e+08	8.90143e+07	7.29828e+07	8.7021e+07
747	117.96	8.79663	1	M+Na	1+	phosphate(3-)	MS1		KEGG	NA	0.0173616	DaError	94.9534			4.78028e+08	4.93293e+08	4.6057e+08	9.42626e+07	2.39008e+08	2.43283e+08	8.09616e+07	6.692e+08	6.31024e+07	1.88579e+08	1.51777e+08	1.70205e+08
751	404.04	11.8786	1	M+H+K	2+	coenzyme A	MS1		KEGG	NA	0.0134481	DaError	768.123		87642	9.03e+07	6.3297e+09	5.20655e+09	2.01333e+08	4.61793e+09	3.44283e+09	9.22145e+08	2.98707e+09	5.874e+07	3.13368e+09	7.744e+07	3.6462e+08
753	588.96	12.6617														2.0264e+08	8.5215e+07	2.73408e+08	1.5453e+08	2.049e+07	3.88458e+08	1.12908e+08	4.86833e+08	5.35467e+07	2.6261e+08	4.08547e+08	2.1078e+08
762	338.4	22.9254														8.36185e+08	8.20977e+08	3.88593e+08	1.2675e+08	3.24273e+08	3.10518e+08	6.50223e+08	1.04099e+09	8.42417e+07	2.72848e+08	4.48455e+08	4.11702e+08
766	312.24	26.0147	1	M+ACN+H	1+	15-methyl-palmitate	MS1	CPD-18175	BioCyc	CID002621	0.0497131	DaError	270.256		86290129	2.10892e+09	3.00495e+08	1.57333e+09	8.86057e+08	2.46874e+09	3.8797e+09	1.16353e+09	1.33718e+09	1.6037e+08	4.68195e+08	4.75773e+08	1.2409e+09
776	693	27.8861														1.43475e+08	9.85017e+07	1.04277e+08	1.8281e+08	1.85773e+08	6.05133e+07	2.03795e+08	1.10533e+08	1.19692e+08	1.88857e+08	1.06892e+08	1.55032e+08
777	532.02	24.7375														0	0	0	0	0	0	0	0	5.81583e+07	0	0	0
782	338.04	21.9418	1	M+K	1+	Phosphopantothenic acid	MS1	C03492	KEGG	NA	0.000152	DaError	299.077		41635	7.49517e+07	4.06233e+07	3.34718e+08	2.41865e+09	2.06436e+08	6.82549e+07	8.82788e+07	1.89315e+08	2.0858e+08	2.425e+09	1.00678e+08	2.26382e+09
783	117.96	8.04637	1	M+Na	1+	phosphate(3-)	MS1		KEGG	NA	0.0173616	DaError	94.9534			5.94809e+08	4.75963e+08	2.52416e+08	1.10217e+08	2.39008e+08	2.46917e+08	1.73941e+09	3.47424e+08	6.76083e+07	2.3845e+08	2.58616e+08	1.70205e+08
787	399.96	8.53838	1	M+2K-H	1+	CMP	MS2	C00055	KEGG	NA	-0.507793	mS-score	323.052		6131	2.07635e+07	0	2.02728e+07	4.56021e+07	3.54571e+07	2.06082e+07	3.0858e+07	6.53115e+07	1.2233e+08	8.986e+07	1.98775e+07	0
792	293.04	19.4009	1	2M+K	1+	5-Hydroxycytosine	MS1		KEGG	NA	0.00024885	DaError	127.038		3014752	7.30619e+07	1.5414e+08	9.92594e+07	1.19436e+08	1.241e+07	7.66312e+07	1.71905e+08	4.25228e+07	6.7775e+07	6.32895e+07	1.95514e+07	1.40732e+08
793	224.16	4.3038	1	M+2ACN+H	1+	L-Histidinol	MS1	C00860	KEGG	NA	0.0094217	DaError	141.09		165271	2.66744e+08	1.23706e+08	1.91162e+08	1.23439e+08	2.7662e+08	1.26339e+08	1.32447e+08	2.1452e+08	5.63442e+07	2.7569e+08	3.1673e+08	2.49719e+08
799	336.96	21.2832	1	2M+H	1+	Sulfopyruvate	MS1	C05528	KEGG	NA	0.00349995	DaError	167.973		440717	4.0911e+07	7.33248e+07	1.90749e+08	7.64899e+07	1.24653e+08	5.926e+07	1.12986e+08	1.0562e+08	1.21352e+08	2.34859e+08	1.4738e+08	1.22799e+08
800	149.04	2.92221	1	M+H+K	2+	SN-glycero-3-phosphocholine	MS1	C00670	KEGG	NA	0.0010958	DaError	258.111		439285	5.53209e+07	7.39e+07	1.19534e+08	5.22124e+08	2.55996e+07	2.50367e+08	6.826e+07	3.21702e+08	4.83653e+08	3.26566e+08	4.05657e+08	5.16454e+08
802	363	6.3846	1	M+K	1+	Uridine-5'-monophosphate	MS1	C00105	KEGG	NA	0.000976	DaError	324.036		6030	5.74165e+07	2.87217e+08	1.15215e+08	1.21975e+08	4.42854e+08	3.5388e+08	6.52288e+07	4.90496e+07	9.39192e+07	3.07316e+08	4.56338e+08	2.50737e+08
803	329.88	4.27274	1	M+ACN+H	1+	beta-1,2,3,4,5,6-Hexachlorocyclohexane	MS2	C06988	KEGG	NA	-1.21302	mS-score	287.86		727	1.9302e+08	2.30253e+08	3.35274e+08	5.34648e+07	3.36624e+07	4.76601e+07	5.48016e+06	1.70625e+08	1.83633e+08	3.22339e+07	3.07122e+07	1.61736e+07
804	122.88	29.3643	1	M+2K-H	1+	Formic acid	MS1	C00058	KEGG	NA	0.044522	DaError	46.0055		284	1.34141e+08	1.27577e+08	1.83855e+08	1.21683e+08	2.84995e+08	3.72212e+08	1.37966e+08	2.40631e+08	6.81206e+08	2.03104e+08	3.05665e+08	3.19668e+08
805	220.92	2.7257	1	2M+H	1+	cis-1,3-DICHLOROPROPENE	MS1	C06610	KEGG	NA	0.0126444	DaError	109.969		5280970	4.33718e+07	6.64667e+07	3.97604e+07	2.72634e+07	4.59874e+07	1.36783e+08	1.32989e+07	7.90667e+07	1.64803e+08	8.14631e+07	5.91692e+07	4.79733e+07
808	429.12	24.8897	1	M+2Na-H	1+	S-Adenosyl-L-homocysteine	MS1	C00021	KEGG	NA	0.0272473	DaError	384.122		439155	1.5108e+08	4.44907e+08	2.3855e+08	4.4841e+08	5.44575e+08	4.0905e+08	2.66053e+08	7.4325e+07	1.40597e+08	1.559e+08	7.55428e+08	9.22962e+08
823	485.04	25.4368	1	2M+K	1+	4-Methyl-5-hydroxyethylthiazole phosphate	MS1	C04327	KEGG	NA	0.0316114	DaError	223.007		1137	4.41915e+08	1.49175e+08	4.3343e+08	1.60442e+08	6.555e+07	2.32742e+08	3.64215e+08	9.50083e+07	5.64433e+07	1.65533e+08	2.24767e+08	2.42062e+08
828	760.44	13.0906														3.87578e+08	2.7648e+08	3.0098e+08	4.39853e+08	5.0784e+08	4.4686e+08	3.13967e+07	2.0456e+08	3.983e+07	1.82165e+08	3.1677e+08	1.5535e+08
834	311.64	26.7595														7.91465e+08	1.8067e+08	6.97117e+08	5.36993e+08	4.51263e+08	7.89442e+08	7.3425e+07	3.57573e+08	6.236e+07	1.34158e+08	1.77115e+08	1.18647e+08
839	678.24	27.4287														1.1833e+08	2.5446e+08	2.39355e+08	5.46467e+07	1.3676e+08	1.94703e+08	1.10717e+08	1.39683e+08	1.11903e+08	1.80372e+08	9.41133e+07	9.803e+07
842	247.08	20.5179	1	M+2K-H	1+	(1R,2R,4S)-Limonene-1,2-diol	MS2		KEGG	NA	1.84997	mS-score	170.131		11217495	5.66767e+07	2.89243e+07	4.9237e+07	1.86893e+08	1.38597e+08	9.86845e+07	5.88732e+07	4.48514e+07	1.02395e+08	7.77864e+07	7.89282e+07	8.00101e+07
843	224.16	6.72589	1	M+2ACN+H	1+	L-Histidinol	MS2	C00860	KEGG	NA	-0.270378	mS-score	141.09		165271	1.21494e+08	2.11941e+08	6.53106e+08	3.84496e+08	6.23759e+07	6.86088e+07	4.26387e+08	1.00992e+09	4.39546e+08	2.39521e+08	2.36552e+08	1.87042e+08
844	112.92	3.15424	1	M+K	1+	Glyoxylic acid	MS1	C00048	KEGG	NA	0.0435537	DaError	74.0004		760	2.80604e+08	4.183e+08	2.48576e+08	2.96219e+08	5.5112e+08	1.51061e+08	2.15628e+08	4.97436e+08	1.20507e+09	6.0102e+07	1.01531e+08	1.23195e+08
846	112.92	3.35957	1	M+K	1+	Glyoxylate	MS2	C00048	KEGG	NA	-3.0087	mS-score	74.0004		760	1.85219e+08	1.54022e+08	2.48576e+08	1.20444e+09	5.5112e+08	2.96555e+08	3.72502e+08	4.97436e+08	1.20507e+09	3.89849e+08	1.01531e+08	1.23195e+08
851	207	5.32648	1	2M+Na	1+	trans-3-Chloroallyl alcohol	MS1	C06611	KEGG	NA	0.00249852	DaError	92.0029		287955	7.97154e+07	7.24779e+07	1.13542e+08	1.36868e+08	1.23453e+08	3.95452e+07	4.07251e+07	1.07019e+08	3.89051e+07	1.71427e+07	9.7893e+07	6.51201e+07
852	149.04	17.3656	1	M+Na	1+	methyl-1,4-benzoquinol	MS2	CPD0-1157	BioCyc	CID001595	0.0589169	mS-score	126.068		13627390	2.55575e+08	1.54252e+08	1.8768e+08	6.62655e+07	3.89672e+08	2.5006e+08	3.21322e+08	3.11222e+08	2.30669e+09	4.01891e+08	8.74777e+08	1.68801e+08
856	117.96	7.46309	1	M+Na	1+	phosphate(3-)	MS1		KEGG	NA	0.0173616	DaError	94.9534			8.41536e+08	3.44989e+09	2.52416e+08	8.14727e+07	2.80635e+08	5.41873e+08	6.59705e+08	2.91958e+08	7.36629e+07	4.05148e+08	1.85227e+08	4.52365e+08
860	427.92	2.16596														5.36245e+08	3.12167e+08	7.44157e+08	3.49209e+08	5.24478e+08	1.32104e+08	7.09303e+07	6.08957e+07	1.32726e+08	2.21247e+08	3.73873e+08	1.39235e+08
863	128.88	29.3456	1	2M+H	1+	zinc(2+)	MS1		KEGG	NA	0.00721845	DaError	63.9291		32051	2.552e+08	2.97806e+08	1.2192e+08	1.0981e+08	1.8268e+08	8.6452e+07	2.15265e+08	7.82435e+07	3.33027e+08	1.41911e+08	2.59224e+08	3.07493e+08
864	224.16	3.53209	1	M+2ACN+H	1+	L-Histidinol	MS1	C00860	KEGG	NA	0.0094217	DaError	141.09		165271	2.37546e+08	5.29143e+07	4.44404e+08	1.60779e+08	3.80603e+08	1.26339e+08	4.68641e+08	2.36714e+08	1.76062e+08	2.91593e+08	3.1673e+08	1.9021e+08
868	224.16	4.82612	1	M+2ACN+H	1+	L-Histidinol	MS1	C00860	KEGG	NA	0.0094217	DaError	141.09		165271	2.66744e+08	2.92571e+08	1.91162e+08	1.23439e+08	3.16089e+08	2.29662e+08	1.96702e+08	2.80213e+08	9.00475e+07	1.2168e+08	2.43596e+08	2.0421e+08
870	135.96	3.65536	1	M+2Na	2+	2,5-Dichloro-4-oxohex-2-enedioate	MS1	C12835	KEGG	NA	0.0020012	DaError	225.944		5282172	8.91461e+08	7.31106e+08	6.82877e+08	2.33e+08	5.68636e+08	9.0266e+08	6.12269e+07	6.85108e+08	2.5265e+08	1.09062e+09	1.06477e+09	1.2936e+09
871	361.92	3.32122	1	M+2K-H	1+	7-phospho-2-dehydro-3-deoxy-D-arabino-heptonate	MS1		KEGG	NA	0.0001841	DaError	285.001		5460215	5.70323e+07	7.04888e+07	8.3748e+07	1.00608e+08	1.45758e+08	1.27428e+08	5.30147e+06	1.29605e+08	1.74276e+08	1.38626e+08	1.17094e+08	2.0275e+08
873	190.92	29.2528	1	2M+H	1+	phosphate(3-)	MS1		KEGG	NA	0.00294162	DaError	94.9534			1.60815e+08	7.45578e+07	3.34368e+08	1.05914e+08	1.42145e+08	8.18327e+07	5.56602e+07	1.38533e+08	4.23574e+08	1.38157e+08	7.83162e+07	1.69711e+08
879	141.96	0.388439	1	M+H+Na	2+	2,3,5-Trichloromaleylacetic acid	MS1		KEGG	NA	0.0189131	DaError	259.905		9543107	2.1592e+07	9.61539e+07	1.72594e+08	1.38402e+08	2.51714e+08	1.19467e+08	5.75795e+07	1.52409e+08	2.78642e+08	2.44764e+08	1.63823e+08	7.31812e+07
880	112.8	8.64556	1	M+H+2Na	3+	N-succinyl-L,L-2,6-diaminopimelate	MS1	N-SUCCINYLLL-2-6-DIAMINOPIMELATE	BioCyc	CID001269	0.0177879	DaError	291.119	HMDB12267	25202447	3.30324e+08	1.96047e+08	2.49421e+08	2.49757e+08	7.47188e+07	1.68907e+08	7.18911e+08	1.28143e+08	1.52389e+08	8.2159e+07	3.80266e+07	1.3481e+08
881	237	19.53	1	M+2Na-H	1+	Citric acid	MS1	C00158	KEGG	NA	0.0018374	DaError	192.027		311	4.933e+07	1.25362e+08	3.67847e+07	2.23802e+07	7.37147e+07	1.7851e+08	1.39342e+08	8.84936e+07	1.45331e+08	5.69506e+07	1.00197e+08	9.49978e+07
882	170.04	2.59555	1	M+Na	1+	Glutamic acid	MS1	C00025	KEGG	NA	0.0023825	DaError	147.053		33032	3.3498e+08	2.44531e+08	3.20502e+08	2.23633e+08	1.61919e+08	3.6239e+08	4.82164e+07	1.80352e+08	1.12058e+08	1.76854e+08	2.38211e+08	3.86084e+08
889	449.76	2.17871														2.07998e+09	8.52866e+08	1.47777e+09	1.63801e+09	2.4929e+09	2.52324e+09	2.9323e+08	5.54211e+08	7.37543e+07	2.1031e+09	2.99268e+09	2.52989e+09
897	500.76	12.4428														4.86733e+08	2.61587e+08	3.3224e+08	3.68173e+08	1.4148e+08	2.49575e+08	5.09667e+07	2.66633e+08	3.856e+07	2.7775e+08	4.5176e+08	4.08718e+08
901	135.96	1.66049	1	M+2Na	2+	2,5-Dichloro-4-oxohex-2-enedioate	MS1	C12835	KEGG	NA	0.0020012	DaError	225.944		5282172	4.02037e+08	5.67903e+08	7.37509e+07	1.11548e+08	8.80918e+07	5.55881e+08	4.92103e+08	4.47751e+08	9.0985e+07	5.99362e+08	1.00165e+09	5.56343e+08
903	118.2	1.64434	1	M+3H	3+	tetra-mu3-sulfido-tetrairon(1+)	MS1		KEGG	NA	0.0498853	DaError	351.628		6398953	3.0098e+08	1.997e+07	1.28075e+08	3.11881e+08	6.35417e+07	1.97711e+08	2.64167e+08	9.358e+07	8.735e+07	9.26943e+07	1.24987e+08	1.29504e+08
906	321	22.4145	1	M+H	1+	5-O-(1-carboxylatovinyl)-3-phosphonatoshikimate	MS1		KEGG	NA	0.0006085	DaError	319.993		14506801	1.34416e+08	1.33317e+08	1.53555e+08	6.52533e+07	3.40538e+08	8.27444e+07	2.85675e+08	2.40071e+08	4.77355e+07	1.65333e+08	1.38196e+08	9.76952e+07
907	224.16	5.53364	1	M+2ACN+H	1+	L-Histidinol	MS2	C00860	KEGG	NA	-1.06287	mS-score	141.09		165271	3.65576e+08	1.94278e+08	2.70885e+08	1.34669e+08	2.86924e+08	5.23547e+07	3.95152e+07	1.72525e+08	1.71861e+08	2.04184e+08	2.43596e+08	2.0421e+08
908	230.16	17.9713	1	M+ACN+H	1+	8-amino-7-oxonooate	MS2	8-AMINO-7-OXONONANOATE	BioCyc	CID001176	1.84246	mS-score	188.129	HMDB3779	25244029	3.9963e+07	8.82795e+07	8.28325e+07	7.72879e+06	1.245e+08	3.29671e+07	6.44648e+07	3.90727e+07	8.12614e+07	6.4305e+07	3.54643e+07	7.24444e+07
909	427.92	3.19083														2.78661e+08	2.04452e+08	3.33551e+08	7.26278e+07	1.16264e+08	1.32104e+08	9.5445e+07	3.56342e+08	2.62299e+08	1.5454e+08	1.30328e+08	2.10788e+08
912	231	5.80438	1	2M+K	1+	Protoanemonin	MS1	C07090	KEGG	NA	0.00270837	DaError	96.0211		66948	1.23338e+08	4.86129e+07	9.11636e+07	2.0419e+08	1.88138e+08	7.14677e+07	6.23126e+07	1.48975e+08	3.04716e+07	1.67087e+08	1.12739e+08	3.16914e+08
914	202.08	2.75023	1	M+ACN+H	1+	Thymine glycol	MS1		KEGG	NA	0.0022279	DaError	160.048		18058	2.62207e+07	6.36488e+07	6.43431e+07	1.05709e+08	4.77012e+07	6.07985e+07	1.94003e+07	6.98609e+07	7.05109e+07	1.23229e+08	8.35096e+07	4.07833e+07
915	257.16	22.3199	1	M+2ACN+H	1+	(2S)-2-Isopropyl-3-oxosuccinate	MS2	C04236	KEGG	NA	2.63914	mS-score	174.053		5462259	4.96602e+07	2.69713e+08	2.69217e+08	3.20694e+07	7.35152e+07	8.29056e+07	1.58278e+08	1.23028e+08	3.38025e+08	6.48136e+07	4.07506e+07	3.45816e+07
916	112.92	6.2175	1	M+K	1+	Glyoxylic acid	MS1	C00048	KEGG	NA	0.0435537	DaError	74.0004		760	1.42036e+08	1.58976e+08	3.14163e+08	1.48123e+08	2.0091e+08	1.17254e+08	4.86714e+08	1.70667e+08	3.54708e+08	5.06388e+08	4.94871e+08	2.29088e+08
919	314.88	6.24212	1	M+2Na-H	1+	2,3,4,5,6-Pentachlorocyclohexanol	MS1	C16181	KEGG	NA	0.0148916	DaError	269.894		9543415	6.61986e+07	1.35467e+07	8.50711e+07	9.41972e+07	1.62971e+08	1.48334e+08	2.24955e+07	1.6776e+07	6.26793e+07	1.76811e+08	3.3503e+07	1.81316e+08
920	459.84	20.3306														4.32191e+07	8.06078e+07	5.84468e+07	1.515e+08	3.94946e+07	1.7237e+07	8.55046e+07	4.23024e+07	1.03287e+08	6.8413e+07	2.57869e+07	1.65923e+08
922	429.12	20.702	1	M+2Na-H	1+	S-Adenosyl-L-homocysteine	MS1	C00021	KEGG	NA	0.0272473	DaError	384.122		439155	8.23929e+07	5.63997e+07	7.33674e+07	5.32035e+07	3.00855e+07	5.01199e+07	1.57128e+08	3.37516e+07	1.95276e+08	2.20915e+07	3.86129e+07	5.22929e+07
923	112.92	2.71728	1	M+K	1+	Glyoxylic acid	MS1	C00048	KEGG	NA	0.0435537	DaError	74.0004		760	1.90024e+08	4.183e+08	2.48576e+08	2.17917e+08	1.35611e+08	2.3685e+08	3.29794e+08	8.18815e+07	3.15284e+07	6.0102e+07	1.93282e+08	1.23195e+08
926	427.8	4.49434														9.59195e+07	1.37342e+08	3.13645e+08	7.12283e+07	1.03004e+08	1.58868e+08	5.02313e+07	1.78345e+08	1.65927e+08	1.15386e+08	7.3368e+07	6.79648e+07
931	441.12	25.2537	1	M+2ACN+H	1+	Pantetheine 4'-phosphate	MS2	C01134	KEGG	NA	1.93534	mS-score	358.096		987	1.28217e+08	6.736e+08	2.9142e+08	9.607e+07	3.85558e+08	3.0432e+08	2.82403e+08	8.39067e+07	4.09583e+07	9.74717e+07	6.13967e+08	3.15753e+08
937	442.08	26.7575	1	M+K	1+	Propanoyl-AMP	MS1	C05983	KEGG	NA	0.02753	DaError	403.089		440863	9.045e+07	6.97317e+07	2.12392e+08	1.44702e+08	2.40327e+08	1.1066e+08	1.49513e+08	1.0948e+08	2.203e+07	1.40648e+08	1.2222e+08	5.8985e+07
939	468.24	25.3682														1.9344e+08	1.5455e+08	3.65805e+08	9.482e+07	8.873e+07	3.37805e+08	2.3234e+08	8.72683e+07	3.84267e+07	2.69912e+08	2.72803e+08	7.20833e+07
946	60.84	0.925681														1.08045e+08	9.82921e+07	1.07333e+08	5.87527e+07	1.58352e+08	1.87562e+08	5.513e+07	1.99884e+08	2.74607e+08	1.62922e+08	1.17987e+08	2.38921e+08
949	112.8	8.02072	1	M+H+2Na	3+	N-succinyl-L,L-2,6-diaminopimelate	MS1	N-SUCCINYLLL-2-6-DIAMINOPIMELATE	BioCyc	CID001269	0.0177879	DaError	291.119	HMDB12267	25202447	3.42675e+08	1.00855e+08	2.17095e+08	8.23129e+07	1.10205e+08	1.05259e+08	7.5359e+08	1.28143e+08	1.53148e+07	4.40284e+07	4.78617e+07	7.51711e+07
953	224.04	0.347976	1	M+2Na-H	1+	Acetylisoniazid	MS1	C07585	KEGG	NA	0.0006432	DaError	179.069		71602	1.68633e+08	8.26652e+07	4.3053e+08	1.2002e+08	3.41839e+07	3.027e+07	4.56317e+08	8.03354e+07	6.98378e+07	1.26907e+08	2.62557e+08	3.14847e+08
955	230.04	2.8058	1	M+H	1+	5-Phosphoribosylamine	MS1	C03090	KEGG	NA	0.0024204	DaError	229.035		439905	1.20487e+08	1.35475e+08	9.83532e+07	6.60501e+07	9.2579e+07	7.01629e+07	1.87786e+07	1.08593e+08	1.01305e+08	9.88098e+07	6.72021e+07	2.53727e+07
956	107.04	21.3795	1	M+H+K	2+	D-Arginine	MS1	C00792	KEGG	NA	0.0021079	DaError	174.112		71070	7.48845e+07	8.42623e+07	1.54431e+08	5.02541e+07	7.14005e+07	7.66716e+07	8.9363e+07	1.47754e+08	1.64895e+08	1.17956e+08	4.6391e+07	1.44513e+08
962	189.96	2.78788	1	M+2K-H	1+	(S)-1-Pyrroline-5-carboxylate	MS2	C03912	KEGG	NA	-1.97037	mS-score	113.048		440162	6.61744e+07	4.03013e+07	5.9392e+07	3.99578e+07	1.5193e+08	5.50257e+07	3.62469e+07	6.70698e+07	4.15388e+07	6.5664e+07	6.44651e+07	9.73797e+07
966	455.04	9.00486	1	M+H	1+	1-(5'-Phosphoribosyl)-5-amino-4-(N-succinocarboxamide)-imidazole	MS2	C04823	KEGG	NA	1.78682	mS-score	454.074		160666	1.25271e+07	1.42077e+09	2.01688e+09	1.31605e+09	1.46779e+09	1.64822e+09	5.86196e+08	1.4251e+09	3.20358e+07	2.23225e+09	1.96646e+09	2.6499e+09
972	212.04	2.23109	1	M+2Na-H	1+	3-Methoxytyramine	MS2	C05587	KEGG	NA	1.66604	mS-score	167.095		1669	7.46909e+07	4.5275e+07	1.02107e+08	3.85695e+07	7.03203e+07	6.45925e+07	3.00639e+07	5.574e+07	2.80949e+07	1.72446e+08	1.59909e+08	4.54755e+07
975	224.16	3.27507	1	M+2ACN+H	1+	L-Histidinol	MS1	C00860	KEGG	NA	0.0094217	DaError	141.09		165271	2.22745e+08	5.29143e+07	4.44404e+08	1.60779e+08	2.36902e+08	2.13153e+08	2.51956e+08	2.36714e+08	3.30741e+07	2.91593e+08	3.30311e+08	1.62378e+08
978	688.08	23.4654	1	M+Na	1+	NADH	MS2	C00004	KEGG	NA	0.307026	mS-score	665.125		439153	3.36171e+09	2.75274e+09	8.39488e+08	1.39288e+09	1.92403e+09	9.21143e+08	2.19223e+09	4.86733e+07	2.2205e+07	1.8189e+09	2.22101e+09	2.65519e+09
983	605.16	23.6125	1	M+H	1+	acetophenone-mycothiol conjugate	MS1		KEGG	NA	0.0411121	DaError	604.194		46224550	1.77813e+09	4.07213e+08	8.268e+07	7.11462e+08	1.3808e+09	5.94542e+08	1.64122e+09	1.37628e+09	2.2515e+07	8.7227e+08	8.9705e+08	1.35781e+09
984	573.12	24.0331	1	2M+H	1+	[(2R,5R)-5-[(2-Aminoacetyl)amino]-3,4-dihydroxyoxolan-2-yl]methyl dihydrogen phosphate	MS1	C03838	KEGG	NA	0.00024195	DaError	286.057		440137	1.07293e+09	1.43888e+09	3.20452e+08	6.57243e+08	7.15322e+08	7.32175e+08	5.82227e+08	9.43567e+08	1.949e+07	9.18027e+08	6.181e+07	4.99102e+08
988	696.72	12.6703														2.07645e+08	1.4505e+08	2.0657e+08	1.4978e+08	3.33023e+08	1.56253e+08	2.33753e+08	3.00035e+08	2.127e+07	3.33347e+08	1.28907e+08	3.59985e+08
994	434.16	27.6423														4.645e+07	1.7043e+08	9.21233e+07	6.256e+07	1.12663e+08	7.95083e+07	3.279e+07	1.752e+07	3.046e+07	6.40783e+07	58050000	6.18133e+07
998	473.16	8.22901	1	2M+Na	1+	4-Amino-4-deoxychorismic acid	MS1	C11355	KEGG	NA	0.0216703	DaError	225.064		443142	1.35062e+08	7.31293e+08	3.64369e+08	1.37231e+08	3.94033e+08	9.48655e+07	8.93035e+07	5.24809e+07	4.66205e+07	4.33532e+08	4.28451e+08	3.39627e+08
999	366.96	7.92196	1	M+2K-H	1+	(2,3,4,5,7-Pentahydroxy-6-oxoheptyl) dihydrogen phosphate	MS1	C05382	KEGG	NA	0.0006688	DaError	290.04		616	1.2947e+08	1.176e+08	1.71837e+08	1.54695e+08	1.8288e+08	1.88394e+08	4.94818e+07	2.56928e+07	1.62618e+07	1.82321e+08	3.64529e+08	2.26531e+08
1003	441	5.316	1	2M+H	1+	3-(Imidazol-4-yl)-2-oxopropyl phosphate	MS2	C01267	KEGG	NA	2.01947	mS-score	220.025		792	6.00174e+07	1.33863e+08	1.24236e+08	9.09223e+07	2.44144e+07	4.26772e+07	1.32893e+07	7.54223e+07	5.56115e+07	1.51094e+07	6.30659e+07	2.90723e+07
1006	246.12	4.38777	1	M+2ACN+H	1+	L-erythro-4-Hydroxyglutamate	MS2	C05947	KEGG	NA	0.536466	mS-score	163.048		440854	1.04557e+08	1.35764e+08	1.24809e+08	5.38702e+07	1.29078e+08	5.4739e+07	5.77226e+06	2.41809e+07	2.36414e+07	1.96254e+08	2.37795e+07	1.24114e+08
1010	354.96	0.677686	1	2M+K	1+	Maleylacetate	MS1	C02222	KEGG	NA	0.0231066	DaError	158.022		5280500	5.48251e+07	6.75533e+07	4.92582e+07	3.75437e+07	4.76767e+07	8.31728e+07	8.98195e+07	1.09512e+08	1.53824e+08	4.42164e+07	6.78503e+07	8.62399e+07
1014	102	1.27378	1	M+2Na	2+	Maleylacetate	MS1	C02222	KEGG	NA	4.07e-05	DaError	158.022		5280500	8.30773e+06	7.69003e+07	6.80118e+07	2.19639e+08	7.51622e+07	1.12463e+08	5.0241e+07	4.78117e+09	1.62287e+08	1.18246e+08	1.46222e+08	3.76041e+07
1025	590.04	21.1558	1	M+2ACN+H	1+	Phosphoadenosine phosphosulfate	MS1	C00053	KEGG	NA	0.0066196	DaError	506.986		10214	3.31839e+07	2.15253e+07	1.59104e+08	5.44631e+07	9.54164e+07	9.47654e+07	4.10802e+07	2.24708e+08	4.06526e+07	8.49855e+07	1.53824e+08	4.85012e+07
1028	71.88	4.94444														3.33836e+07	5.69148e+07	5.18978e+07	3.98867e+07	2.48328e+07	2.86525e+07	7.80983e+07	1.90656e+07	9.68639e+06	2.61726e+07	2.10586e+07	2.36779e+07
1037	282.12	26.4102	1	M+ACN+H	1+	2-(3-Carboxypropionyl)-6-hydroxy-cyclohexa-2,4-diene carboxylic acid	MS1	C05817	KEGG	NA	0.022784	DaError	240.063		5287432	6.80274e+08	7.26371e+08	1.08046e+07	1.08499e+08	1.43851e+08	1.63135e+08	1.35081e+08	1.7323e+08	5.69689e+07	1.04545e+08	1.59295e+08	2.39271e+08
1038	496.14	3.21158	1	M+ACN+H	1+	1-(5'-Phosphoribosyl)-5-amino-4-(N-succinocarboxamide)-imidazole	MS2		KEGG	NA	0.898717	mS_score	454.074		160666	0	0	0	0	0	0	0	0	1.26998e+07	0	0	0
1047	180.12	5.68768	1	M+CH3OH+H	1+	Glutamic acid	MS1	C00025	KEGG	NA	0.0333483	DaError	147.053		33032	2.76072e+07	2.35554e+08	5.45637e+08	4.14974e+07	1.65042e+07	6.09761e+06	1.49577e+08	6.66066e+07	1.29316e+07	2.00922e+07	2.30442e+07	1.66145e+07
1051	135.96	5.05147	1	M+2Na	2+	2,5-Dichloro-4-oxohex-2-enedioate	MS1	C12835	KEGG	NA	0.0020012	DaError	225.944		5282172	8.23881e+07	2.03703e+08	1.18325e+08	1.51203e+08	1.38188e+08	8.06873e+07	6.56853e+07	2.5838e+08	2.91976e+07	1.40447e+08	1.35963e+08	3.20152e+08
1079	253.08	6.8335	1	M+K	1+	Dethiobiotin	MS2	C01909	KEGG	NA	3.21647	mS-score	214.132		643	1.715e+08	1.64651e+08	1.26498e+08	1.11181e+08	3.40464e+07	7.32782e+07	7.14072e+07	1.1141e+08	8.51667e+06	4.49144e+08	2.39312e+08	3.36697e+08
1092	168	29.6134	1	M+2Na-H	1+	Nicotinic acid	MS1	C00253	KEGG	NA	0.0031884	DaError	123.032		938	3.53196e+07	5.93566e+07	2.76805e+07	3.91134e+07	2.46931e+07	4.46779e+07	3.0082e+07	3.06803e+07	3.32897e+07	1.93629e+07	3.48827e+07	1.67004e+07
1093	71.88	4.41486														3.33836e+07	2.31233e+07	2.11934e+07	3.98867e+07	5.46446e+07	4.39964e+07	3.00778e+07	4.32237e+07	2.03512e+07	2.61726e+07	2.10586e+07	2.79601e+07
1099	107.04	2.98803	1	M+H+K	2+	D-Arginine	MS1	C00792	KEGG	NA	0.0021079	DaError	174.112		71070	4.13176e+07	2.35446e+07	6.58784e+07	5.25014e+07	1.05952e+08	3.67379e+07	5.26927e+07	2.34764e+07	3.82797e+07	2.45528e+07	1.07313e+08	3.14239e+07
1100	216.96	5.68995	1	M+H	1+	1,3,4,6-Tetrachloro-1,4-cyclohexadiene	MS2	C06597	KEGG	NA	1.85604	mS-score	215.907		441094	8.26834e+07	3.79418e+07	7.99847e+07	1.0142e+08	6.51387e+07	2.07519e+08	3.56928e+07	6.10639e+07	1.21487e+07	1.43579e+08	1.90475e+08	1.76206e+08
1104	256.2	25.8396	1	M+ACN+H	1+	Desthiobiotin	MS1	C01909	KEGG	NA	0.0344468	DaError	214.132		643	7.83254e+08	6.48822e+08	5.68977e+08	3.13725e+08	2.83164e+08	3.7339e+08	3.30146e+08	3.00573e+08	8.09618e+06	5.70604e+08	5.25511e+08	3.2882e+08
1156	71.88	3.74629														3.74812e+07	2.10272e+07	3.66349e+07	3.95124e+07	7.3551e+07	2.90726e+07	3.00778e+07	4.63701e+07	9.01255e+06	3.74138e+07	3.17527e+07	3.05211e+07
1187	71.88	2.00656														3.65171e+07	8.90605e+07	1.29027e+08	3.65328e+08	5.68504e+08	3.95285e+08	2.49208e+07	3.79643e+06	5.38936e+06	3.76089e+08	1.69243e+07	5.51762e+08
1216	146.04	6.60974	1	M+ACN+2H	2+	Pyridoxine phosphate	MS1	C00627	KEGG	NA	0.0013365	DaError	249.04		1055	2.71982e+08	1.21226e+08	7.66677e+06	1.84573e+08	2.76404e+08	2.84608e+08	1.84315e+08	3.31989e+06	4.51444e+06	2.97036e+08	4.61411e+08	3.63419e+08
1223	311.28	20.9946	1	2M+Na	1+	Tiformin	MS1	C03078	KEGG	NA	0.0442794	DaError	144.101		123	4.34224e+08	1.90465e+08	2.21126e+08	3.14318e+08	3.86496e+08	3.58964e+08	5.73617e+07	9.46487e+07	9.22502e+06	9.67828e+07	1.3119e+08	4.09672e+07
1239	249.96	5.23896	1	M+ACN+H	1+	2,5-Dichloro-carboxymethylenebut-2-en-4-olide	MS2	C12834	KEGG	NA	-0.0284961	mS-score	207.933		11954007	6.94187e+07	5.15345e+07	4.71674e+07	7.8895e+07	1.97192e+08	2.15101e+08	5.94984e+07	6.81283e+06	1.06483e+07	1.45882e+08	5.89476e+07	2.02681e+08
1240	205.08	6.59676	1	M+ACN+H	1+	(2S,4R)-2-Amino-4-hydroxypentanedioic acid	MS1	C05947	KEGG	NA	0.0018936	DaError	163.048		440854	4.34384e+07	6.33642e+07	4.04065e+07	1.2329e+08	5.99718e+07	7.40392e+07	2.60835e+07	6.18838e+07	4.03774e+06	1.16874e+08	1.44727e+08	6.06563e+07
1241	218.16	18.7226	1	M+ACN+H	1+	L-arginine	MS2	ARG	BioCyc	CID000662	1.04488	mS-score	176.127	HMDB517	1549073	7.56014e+08	3.46285e+08	6.60004e+08	5.90145e+07	2.29981e+08	1.16771e+08	3.96541e+07	8.28785e+07	4.66176e+06	3.35661e+07	6.81145e+07	6.78401e+07
1242	331.56	0.875431														8.75223e+06	6.96292e+06	6.62133e+07	6.976e+07	6.136e+07	4.90092e+06	9.47443e+06	1.81933e+07	4.2936e+06	6.20933e+07	7.87932e+06	5.68105e+06
1243	455.16	1.03548	1	2M+H	1+	L-Arogenic acid	MS1	C00826	KEGG	NA	0.00300865	DaError	227.079		439319	1.57809e+08	3.89895e+06	1.3914e+08	6.50083e+07	7.28333e+07	0	1.464e+07	1.81933e+07	3.57706e+06	9.314e+07	8.44133e+07	1.00308e+08
1244	198.84	1.01677	1	2M+K	1+	bromide	MS1	BR-	BioCyc	CID001819	0.0122565	DaError	79.9262	HMDB02500	259	5.17304e+08	4.54791e+08	5.85435e+08	3.02225e+08	7.53682e+08	4.32203e+08	8.90258e+07	7.08453e+08	3.22756e+06	3.03893e+08	6.20376e+08	1.24348e+08
1245	83.88	0.78855														1.42429e+07	1.38465e+06	0	1.23e+07	1.63941e+09	1.79723e+09	1.40295e+07	2.18617e+09	4.52396e+06	2.03855e+06	1.34806e+07	1.07643e+08
1246	83.88	1.02323														2.69236e+06	1.38465e+06	0	2.73534e+09	1.63941e+09	1.79723e+09	1.40295e+07	2.18617e+09	4.52396e+06	2.70203e+09	2.72726e+09	1.6354e+09
1247	279	4.92762	1	M+H	1+	2C-Methyl-D-erythritol 2,4-cyclodiphosphate	MS1	C11453	KEGG	NA	0.00293	DaError	277.996		126747	4.27441e+10	2.50799e+10	1.87178e+10	1.47684e+10	2.35334e+10	1.78125e+10	5.97285e+09	2.22616e+10	1.74558e+10	1.80513e+10	1.69405e+10	1.85199e+10
1248	347.88	1.73159														1.10012e+10	5.6879e+08	1.97089e+08	5.6734e+08	1.13815e+10	5.05262e+09	8.2089e+09	1.63333e+10	1.35644e+10	9.46867e+09	2.09079e+10	1.34724e+10
1251	503.04	10.0559	1	2M+Na	1+	(1R,6R)-6-Hydroxy-2-succinylcyclohexa-2,4-diene-1-carboxylate	MS2	C05817	KEGG	NA	-0.730722	mS-score	240.063		5287432	5.76067e+09	4.64429e+09	4.02322e+09	5.45258e+09	6.55028e+09	6.41766e+09	2.35878e+09	4.47726e+09	6.4967e+09	1.15288e+10	5.15251e+09	2.72033e+08
1252	652.08	11.0063	1	M+2Na-H	1+	UDP-N-acetyl-alpha-D-glucosamine	MS2	C00043	KEGG	NA	0.0174389	mS-score	607.082		445675	5.25452e+09	5.12572e+09	5.38984e+09	6.4353e+09	6.90308e+09	7.01964e+09	1.70959e+09	4.25686e+09	4.36477e+09	3.99946e+09	4.71806e+09	7.09946e+09
1253	608.04	10.7058	1	M+ACN+H	1+	UDP-alpha-D-galactofuranose	MS2	C03733	KEGG	NA	-1.92786	mS-score	566.055		440098	6.57019e+09	6.76453e+09	4.15108e+09	6.55181e+09	5.59664e+09	4.6713e+09	2.1194e+09	7.41605e+09	6.74669e+09	7.63593e+09	5.7767e+09	5.30106e+09
1254	102	1.6816	1	M+2Na	2+	Maleylacetate	MS1	C02222	KEGG	NA	4.07e-05	DaError	158.022		5280500	8.30773e+06	5.15411e+09	4.14778e+09	4.85839e+09	4.90539e+09	1.01859e+08	5.0241e+07	3.56881e+09	5.98786e+09	3.26388e+09	6.58833e+09	4.15576e+09
1255	630.96	10.6931														7.13656e+09	8.57181e+09	5.00643e+09	4.66062e+08	4.24001e+09	6.32478e+08	2.04579e+09	4.69698e+09	5.46272e+09	3.07175e+08	1.01886e+10	1.01776e+10
1256	784.08	11.7571	1	M+K	1+	NADPH	MS2	C00005	KEGG	NA	0.987924	mS-score	745.091		5884	3.00813e+09	2.5746e+09	3.70864e+09	3.87441e+09	4.10288e+09	3.26436e+09	1.10571e+09	3.58791e+09	1.91357e+09	3.41455e+09	3.25899e+09	2.93539e+09
1258	352.32	24.8352	1	M+ACN+H	1+	phytenate	MS1	CPD-14927	BioCyc	CID000088	0.000996164	DaError	310.287		5312330	2.74952e+10	3.1403e+10	9.13529e+10	4.91995e+09	1.51039e+10	1.19778e+10	8.31829e+09	6.15786e+09	3.71751e+09	5.20259e+09	5.13086e+09	1.64756e+09
1266	459	9.6578	1	2M+H	1+	5-Phosphoribosylamine	MS2	C03090	KEGG	NA	0.909264	mS-score	229.035		439905	5.39233e+09	5.31105e+09	4.18482e+09	1.67538e+09	4.37698e+09	4.85683e+07	1.9229e+09	3.7952e+09	4.83881e+09	4.62086e+09	6.48604e+09	3.30867e+09
1269	352.32	25.3141	1	M+ACN+H	1+	phytenate	MS1	CPD-14927	BioCyc	CID000088	0.000996164	DaError	310.287		5312330	2.53611e+10	3.1403e+10	9.13554e+10	1.86764e+09	1.83671e+10	1.15032e+10	7.2021e+09	1.1627e+10	3.54344e+09	1.9788e+09	4.6408e+09	9.87275e+08
1270	719.04	11.2441	1	2M+K	1+	beta-D-Fructose 1,6-bisphosphate	MS2	C05378	KEGG	NA	1.58201	mS-score	339.996		10267	4.33153e+08	6.23101e+09	2.12743e+08	5.0197e+09	4.62156e+09	4.167e+09	3.608e+07	2.38257e+09	2.75053e+09	3.14583e+07	5.78579e+09	5.51398e+09
1271	427.68	1.55314														6.2111e+08	1.37214e+09	5.67205e+08	2.4047e+09	3.4675e+09	1.44843e+08	2.59072e+08	8.06563e+08	1.0252e+09	1.22414e+09	1.61798e+09	1.33333e+08
1276	425.16	24.6374	1	M+H	1+	Chitobiose	MS2	C01674	KEGG	NA	-0.502461	mS-score	424.169		439544	1.61954e+09	1.78011e+09	5.58717e+07	2.17801e+09	1.90387e+09	1.94028e+09	1.80829e+09	2.51004e+09	2.9632e+09	6.30298e+08	2.10353e+09	2.97459e+09
1277	586.92	10.3843	1	2M+K	1+	ribose-1-arsenate	MS1	RIBOSE-1-ARSENATE	BioCyc	CID000948	0.0114237	DaError	273.967	HMDB12285	25201247	7.8075e+09	5.21228e+09	1.78267e+08	1.08325e+08	8.62606e+09	2.5224e+08	1.40442e+09	3.77462e+09	3.55275e+09	7.5822e+08	5.43747e+09	7.43601e+09
1278	723	11.5354														3.01855e+09	2.22792e+09	3.13009e+09	2.92141e+09	4.13227e+09	3.22049e+09	7.3593e+08	2.39307e+09	3.28397e+09	3.66347e+09	3.24093e+09	2.06295e+09
1280	648	10.6089														5.76901e+09	4.72617e+07	1.39947e+08	5.92422e+09	3.05367e+09	1.05013e+08	2.54365e+09	4.99168e+09	4.70006e+09	5.20547e+09	6.35246e+09	4.94136e+09
1282	129.96	1.22849	1	M+2H	2+	Triphosphoric acid	MS1	C00536	KEGG	NA	0.004093	DaError	257.91		983	3.64299e+09	3.66471e+09	4.73308e+09	5.79113e+09	3.68317e+09	8.48631e+09	3.90383e+09	1.8393e+07	5.54804e+09	1.05432e+10	1.81626e+08	3.49089e+09
1284	186.12	1.37963	1	M+2ACN+H	1+	L-2-Aminobutyric acid	MS1	C02356	KEGG	NA	0.0037034	DaError	103.063		80283	3.65704e+09	2.94016e+09	4.09339e+09	3.51503e+09	3.15323e+09	4.44539e+09	1.39468e+09	3.75047e+09	4.39954e+09	2.09409e+09	3.47157e+09	2.88058e+09
1285	476.04	9.63328	1	M+2K-H	1+	Nocardicin F	MS2		KEGG	NA	-1.22874	mS-score	399.107		135398673	3.48211e+09	4.05473e+09	3.03981e+09	2.05079e+09	2.84905e+09	3.40682e+09	1.63031e+09	1.67369e+09	3.96126e+09	2.38257e+09	3.55337e+09	3.31459e+09
1286	867.96	11.9187														1.24253e+08	2.06091e+09	2.55467e+07	1.69226e+09	1.35622e+09	1.90974e+09	4.8588e+08	2.09214e+09	1.02569e+09	1.79526e+09	1.70309e+09	9.6475e+07
1290	828	11.9893														2.26367e+09	2.32583e+09	2.80238e+09	2.34826e+09	1.49966e+09	1.7261e+09	7.67027e+08	1.21459e+09	2.55041e+09	1.33078e+09	2.21191e+09	1.53397e+09
1292	823.92	11.7353														3.40246e+09	3.53296e+09	2.42457e+09	1.46453e+08	2.496e+09	1.66758e+08	4.9653e+08	1.54707e+09	2.77534e+09	1.72814e+09	2.08522e+09	2.94234e+09
1294	376.08	19.865	1	M+K	1+	S-(Hydroxymethyl)glutathione	MS2	C14180	KEGG	NA	1.24102	mS-score	337.094		447123	2.53955e+09	9.75548e+08	2.35315e+09	2.09883e+09	2.62673e+09	2.91334e+09	6.39491e+08	1.10609e+09	1.12493e+09	3.05048e+09	2.88944e+09	3.11779e+09
1296	610.8	2.18647														4.46224e+09	2.85392e+09	2.45247e+09	2.42636e+09	3.81771e+09	2.70829e+07	6.05385e+08	1.25803e+09	2.09431e+09	3.81483e+09	3.68923e+09	3.91272e+09
1297	360	11.3889	1	M+2K-H	1+	guanosine	MS1	GUANOSINE	BioCyc	CID000828	0.0107086	DaError	283.092	HMDB00133	135398635	6.37333e+07	1.64546e+09	1.4326e+08	9.415e+07	6.29833e+07	4.145e+07	3.73907e+08	2.22383e+08	1.91412e+09	4.681e+07	8.88767e+07	2.58506e+09
1298	352.08	24.1375	1	M+K	1+	2-(Formamido)-N1-(5'-phosphoribosyl)acetamidine	MS2	C04640	KEGG	NA	0.925628	mS-score	313.068		9552078	8.16593e+10	4.25979e+10	8.02412e+09	6.33758e+10	3.3229e+10	3.43127e+10	7.12577e+09	8.94045e+09	4.50319e+09	7.50823e+09	7.89358e+09	5.18367e+09
1312	559.92	9.87147	1	M+2K-H	1+	CTP	MS2	C00063	KEGG	NA	2.31731	mS-score	482.985		6176	3.77861e+09	2.12545e+08	1.3824e+08	3.63504e+09	4.38181e+09	1.77111e+09	7.15455e+08	2.78689e+09	3.29246e+09	3.73361e+09	1.9885e+07	3.407e+09
1314	470.04	12.225	1	M+ACN+H	1+	5'-adenylyl sulfate	MS1		KEGG	NA	0.0215372	DaError	428.028		10238	1.78033e+08	1.28342e+09	1.95507e+09	2.41845e+08	6.69167e+07	1.99663e+09	4.68695e+08	1.55331e+09	6.7821e+08	2.75167e+09	4.93617e+07	1.22498e+09
1315	399	1.22673	1	2M+K	1+	S-methyl-5-thio-D-ribose	MS2	CPD-560	BioCyc	CID001544	0.386525	mS-score	180.046	HMDB187	10313378	1.2663e+09	1.43576e+09	5.26283e+07	2.20389e+09	6.70323e+08	2.97328e+09	4.03325e+08	1.80077e+09	1.88256e+09	3.35967e+09	8.54225e+08	7.08173e+08
1316	414.96	9.19915	1	2M+K	1+	(Z)-But-2-ene-1,2,3-tricarboxylate	MS2	C04225	KEGG	NA	-0.244838	mS-score	188.032		3080625	2.91006e+09	2.18642e+09	1.18427e+09	1.59222e+09	2.64612e+09	2.33389e+09	5.86388e+08	1.65331e+09	2.38275e+09	3.20198e+09	2.71064e+09	4.91855e+09
1317	696.96	10.9873														1.78831e+09	2.54345e+09	1.3702e+09	2.31107e+09	3.10248e+09	2.39518e+09	8.95644e+08	1.3808e+09	1.15302e+09	1.77135e+09	2.25675e+09	2.89173e+09
1318	592.08	10.6775	1	M+CH3OH+H	1+	Phosphoribosyl-AMP	MS1	C02741	KEGG	NA	0.0251443	DaError	559.072		11988267	2.94993e+09	1.97709e+09	1.07692e+09	2.22968e+09	1.98291e+09	2.20124e+09	3.88968e+08	1.96041e+09	1.29845e+09	2.28769e+09	2.55333e+09	2.20625e+09
1319	311.165	27.0545	1	M+CH3OH+H	1+	4-hydroxy-2-nonenal-[L-Cys] conjugate	MS2	CPD-14706	BioCyc	CID000749	1.26409	mS-score	278.143		134820176	1.33207e+10	7.71701e+09	4.58371e+10	1.02762e+10	1.08731e+11	1.02555e+10	4.52738e+09	2.11286e+09	3.25042e+09	5.766e+08	4.38107e+09	2.19161e+09
1329	807	11.6767	1	2M+H	1+	CDP	MS2	C00112	KEGG	NA	0.952912	mS-score	403.018		6132	1.47128e+09	2.03705e+09	1.58825e+09	2.64467e+07	1.4828e+09	2.10324e+09	2.08757e+08	1.351e+09	1.2135e+09	1.86045e+09	1.32099e+09	3.799e+07
1330	556.08	23.6654														5.32339e+09	2.2477e+09	4.06022e+09	2.83659e+09	1.06117e+08	3.31016e+09	2.68961e+09	4.09144e+09	9.1108e+08	2.37124e+09	5.30643e+08	5.678e+07
1331	701.04	11.2774	1	2M+Na	1+	Carboxyaminoimidazole ribotide	MS1	C04751	KEGG	NA	0.021385	DaError	339.047		165388	1.33565e+09	1.57414e+09	8.803e+08	2.01964e+09	2.83544e+09	1.85378e+09	3.4525e+08	9.35673e+08	1.06932e+09	2.20703e+09	2.33496e+09	2.17519e+09
1332	168	15.5692	1	M+2Na-H	1+	Nicotinic acid	MS1	C00253	KEGG	NA	0.0031884	DaError	123.032		938	1.74632e+09	1.31128e+09	1.06273e+09	1.00715e+09	9.18545e+08	8.7687e+08	1.45412e+08	4.61496e+08	7.07301e+08	9.95907e+08	4.54493e+08	5.83296e+08
1336	763.08	13.2468	1	2M+Na	1+	D-glycero-beta-D-manno-heptose 1,7-bisphosphate	MS1	D-BETA-D-HEPTOSE-17-DIPHOSPHATE	BioCyc	CID002573	0.0387859	DaError	370.007		46906053	6.4206e+08	9.64908e+08	1.80916e+09	1.20605e+09	9.22498e+08	3.64977e+08	2.02993e+08	2.18154e+09	1.65171e+09	1.3454e+09	1.98568e+09	1.16316e+09
1337	655.08	12.6722	1	2M+K	1+	dUMP	MS2	C00365	KEGG	NA	-0.747171	mS-score	308.041		65063	2.87952e+09	2.41699e+09	1.02225e+08	3.13723e+09	3.17739e+09	1.65945e+09	8.69167e+07	3.18501e+09	2.19041e+09	4.67348e+09	1.78827e+09	4.20537e+09
1339	633	12.6495														4.8396e+09	3.14943e+09	2.97727e+08	4.75417e+07	4.49471e+09	2.76868e+09	4.18247e+08	4.88627e+08	2.57733e+09	7.04e+07	4.10157e+09	4.5348e+09
1342	276.96	4.71242	1	M+Na	1+	Shikimate 3-phosphate	MS2	C03175	KEGG	NA	0.45768	mS-score	254.019		121947	3.04843e+06	1.41408e+09	8.65747e+08	1.21363e+09	1.58896e+09	1.35718e+09	1.54039e+08	1.12977e+09	1.09463e+09	6.36448e+07	1.72407e+09	9.42715e+08
1343	405.96	11.9782	1	M+2K-H	1+	Cyclic AMP	MS1	C00575	KEGG	NA	0.0115676	DaError	329.053		6076	3.00149e+09	3.10199e+09	1.57913e+09	2.34634e+09	1.99771e+09	3.44031e+09	7.54615e+08	9.29895e+08	1.78518e+09	2.24338e+09	4.231e+07	2.00783e+09
1344	784.92	11.4375														2.12686e+09	7.12088e+08	8.4867e+08	1.61985e+09	3.01421e+09	2.13095e+09	4.72887e+08	1.37111e+09	7.63772e+08	1.34034e+09	1.14185e+09	1.40986e+09
1345	311.16	25.0494	1	M+Na	1+	2-Polyprenyl-3-methyl-6-methoxy-1,4-benzoquinone	MS2		KEGG	NA	1.23967	mS-score	288.173		10902296	1.95706e+10	7.06637e+09	1.89083e+10	1.02505e+10	1.08218e+11	1.25086e+10	1.73333e+09	8.02103e+09	2.80077e+09	2.03991e+09	9.03921e+09	3.99726e+09
1351	352.08	23.4029	1	M+2ACN+H	1+	N-Acetyl-L-glutamyl 5-phosphate	MS1	C04133	KEGG	NA	0.0104357	DaError	269.03		440236	3.01507e+10	2.12616e+10	7.15585e+08	1.87389e+10	6.57034e+09	1.73291e+10	4.63179e+09	2.29353e+09	4.68835e+09	3.14949e+09	5.33712e+09	4.76779e+09
1364	851.04	11.9033	1	2M+K	1+	5-Fluorodeoxyuridine diphosphate	MS2		KEGG	NA	1.7466	mS-score	405.998		53882537	4.94825e+08	1.00479e+09	7.25927e+08	6.53588e+08	5.95008e+08	8.02267e+08	1.4011e+08	1.8885e+07	6.03912e+08	1.00111e+09	8.8818e+08	1.37219e+09
1365	590.04	23.8219	1	M+H	1+	ADP-glucose	MS2	C00498	KEGG	NA	1.55944	mS-score	589.082		16500	4.50366e+09	7.82833e+07	4.61123e+09	1.70271e+09	3.79847e+08	2.60333e+07	5.99067e+07	5.08714e+09	3.65752e+09	1.99901e+09	2.94092e+09	2.55306e+09
1370	353.28	24.8135	1	M+Na	1+	2-Palmitoylglycerol	MS2		KEGG	NA	2.09165	mS-score	330.277		123409	5.07223e+09	4.22941e+09	6.94405e+08	1.42906e+10	3.66989e+09	8.54571e+09	6.47708e+08	5.94897e+08	1.29424e+09	1.32512e+09	4.07047e+09	1.61087e+09
1372	133.08	11.2585	1	M+2Na-H	1+	Putrescine	MS1	C00134	KEGG	NA	0.00879341	DaError	88.1		1045	1.37091e+09	7.1745e+09	6.20617e+09	2.04915e+09	2.27649e+09	2.03177e+09	4.33167e+08	1.0988e+09	1.17895e+09	1.82595e+09	2.25882e+09	1.69487e+09
1373	546.24	24.0514	1	M+ACN+H	1+	maltotriose	MS2	MALTOTRIOSE	BioCyc	CID000559	0.458899	mS-score	504.169	HMDB1262	439586	2.7641e+09	2.66626e+09	3.20384e+09	1.062e+09	1.09446e+09	1.14465e+09	2.71766e+09	1.902e+09	1.76897e+09	8.30797e+08	9.24723e+08	1.08686e+09
1374	790.8	2.20609														1.37221e+09	8.23069e+08	1.09203e+09	7.30328e+08	1.37183e+09	1.12602e+09	2.27023e+08	6.81191e+08	4.95277e+08	9.678e+08	6.616e+08	5.64693e+08
1375	516	9.54245	1	M+CH3OH+H	1+	CTP	MS2	C00063	KEGG	NA	1.12566	mS-score	482.985		6176	2.21088e+09	1.97018e+09	2.09711e+09	2.27224e+09	1.86635e+09	1.84103e+09	5.34877e+08	1.80504e+09	2.05311e+09	1.80161e+09	3.91833e+07	1.85394e+09
1378	463.08	23.9122	1	M+2ACN+H	1+	6-Thioxanthine 5'-monophosphate	MS1	C16618	KEGG	NA	0.0004472	DaError	380.019		3081384	1.223e+08	1.27898e+08	3.85458e+09	1.01013e+08	9.28483e+07	2.3492e+08	1.916e+07	3.135e+07	3.59004e+09	2.468e+09	3.63417e+09	3.64765e+09
1382	634.08	23.7682	1	M+CH3OH+H	1+	2-Phospho-4-(cytidine 5'-diphospho)-2-C-methyl-D-erythritol	MS2	C11436	KEGG	NA	1.8502	mS-score	601.048		443200	5.43333e+07	4.55929e+09	4.70703e+09	1.13122e+09	2.89622e+09	4.55583e+07	3.58997e+09	6.44833e+07	3.10038e+09	3.17936e+09	5.53867e+07	4.097e+07
1384	912	12.0949														1.24601e+09	6.90203e+08	7.9988e+08	1.32538e+09	8.64982e+08	1.03831e+09	3.99592e+08	9.47862e+08	8.31987e+08	1.30994e+09	1.31716e+09	8.71087e+08
1386	351.96	27.7597														1.18594e+10	7.31338e+08	1.88061e+09	1.12673e+10	2.86201e+10	1.02687e+10	1.96121e+09	2.39767e+09	2.08001e+09	6.53433e+09	4.7069e+09	1.21598e+09
1387	177.12	11.1879	1	M+CH3OH+H	1+	Tiformin	MS1	C03078	KEGG	NA	0.0146049	DaError	144.101		123	1.07149e+09	1.68863e+09	3.86193e+09	1.45727e+09	4.65456e+09	4.93253e+09	3.35912e+08	7.5535e+08	7.8524e+08	1.50858e+09	2.00276e+09	1.35407e+09
1388	872.04	12.1978	1	M+2K-H	1+	Formyl-CoA	MS2	C00798	KEGG	NA	0.258164	mS-score	795.11		439313	9.70495e+08	1.06137e+09	1.01402e+09	7.48498e+08	1.33582e+09	1.18564e+09	2.23253e+08	7.94415e+08	1.21621e+09	1.02188e+09	8.18523e+08	8.93128e+08
1389	677.16	12.7563	1	M+CH3OH+H	1+	Coenzyme F420-1	MS1		KEGG	NA	0.0102181	DaError	644.137		45480638	1.26026e+09	9.058e+07	2.30501e+09	2.43897e+08	1.27411e+09	1.3955e+09	4.681e+08	1.13022e+08	1.27665e+09	1.82154e+09	1.78209e+09	2.3537e+09
1390	352.08	23.2075	1	M+2ACN+H	1+	N-Acetyl-L-glutamyl 5-phosphate	MS1	C04133	KEGG	NA	0.0104357	DaError	269.03		440236	2.61197e+10	1.36872e+10	7.73485e+08	1.10245e+10	2.12367e+10	1.45214e+10	4.63179e+09	1.52458e+09	4.68835e+09	3.14949e+09	5.33712e+09	3.13115e+09
1403	916.08	12.389	1	M+2K-H	1+	3-Hydroxypropionyl-CoA	MS2	C05668	KEGG	NA	-0.310475	mS-score	839.136		440753	8.1606e+08	6.83173e+08	9.22198e+08	4.45572e+08	5.28497e+08	8.59427e+08	9.44667e+07	3.85832e+08	5.4927e+08	5.83817e+08	2.97852e+08	5.60095e+08
1404	542.76	1.27154	1	2M+K	1+	beta-2,3,5,6-Tetrachloro-1,4-cyclohexanediol	MS2	C16182	KEGG	NA	-0.438694	mS-score	251.928		23724653	4.09747e+08	4.5538e+08	9.42523e+08	6.36485e+08	6.34682e+08	5.44857e+08	1.0248e+08	5.59397e+08	2.61755e+08	5.71355e+08	6.05572e+08	3.001e+07
1405	832.92	11.9893	1	2M+Na	1+	UDP	MS1		KEGG	NA	0.0446384	DaError	405.01		6031	4.2382e+08	6.65697e+08	4.8657e+08	1.15333e+09	7.28485e+08	8.45908e+08	8.51e+07	2.70375e+08	6.07818e+08	6.17592e+08	1.10268e+09	3.12947e+08
1416	561.12	23.731	1	2M+Na	1+	N-Acetyl-L-glutamyl 5-phosphate	MS1	C04133	KEGG	NA	0.0353362	DaError	269.03		440236	2.5425e+09	2.87995e+08	2.363e+09	2.40286e+09	1.84799e+09	5.07438e+08	1.95714e+09	3.00573e+09	2.05498e+09	3.27972e+08	1.55314e+09	1.67212e+09
1422	352.08	22.8835	1	M+2ACN+H	1+	N-Acetyl-L-glutamyl 5-phosphate	MS1	C04133	KEGG	NA	0.0104357	DaError	269.03		440236	1.96183e+10	1.4689e+10	6.65e+08	3.54567e+09	1.06761e+10	1.45214e+10	1.33149e+09	1.52458e+09	1.06415e+09	3.14949e+09	3.25471e+09	3.43637e+09
1430	502.2	24.0715														1.34428e+09	1.57027e+09	1.10235e+09	4.51453e+08	1.02884e+09	4.08003e+08	1.88799e+09	1.23776e+09	1.2601e+09	3.69548e+08	5.9137e+08	2.60467e+07
1437	166.08	7.672	1	M+CH3OH+H	1+	Mandelonitrile	MS1	C00561	KEGG	NA	0.006251	DaError	133.053		10758	1.10887e+09	1.00438e+09	1.2778e+09	1.28511e+09	9.72375e+08	1.32676e+09	3.23961e+08	1.23699e+09	1.136e+09	2.42051e+09	1.43811e+09	1.08193e+09
1438	503.04	11.5945	1	2M+Na	1+	(1R,6R)-6-Hydroxy-2-succinylcyclohexa-2,4-diene-1-carboxylate	MS2	C05817	KEGG	NA	2.19768	mS-score	240.063		5287432	6.95062e+08	1.1168e+09	8.21945e+08	9.95682e+08	1.12514e+09	7.60025e+08	1.36063e+08	6.63968e+08	5.50518e+08	8.3135e+08	1.02465e+09	5.59758e+08
1439	371.04	23.7641	1	2M+K	1+	6-Methylmercaptopurine	MS1	C16614	KEGG	NA	0.00710905	DaError	166.031		5778	1.3349e+09	1.59166e+09	6.38833e+07	8.19598e+08	6.57948e+08	8.37625e+08	1.40745e+09	8.929e+07	5.06592e+08	3.32333e+07	1.21227e+09	1.30059e+09
1453	639	23.9342	1	2M+K	1+	Cinnabarinic acid	MS1	C05640	KEGG	NA	0.019815	DaError	300.038		114918	1.82831e+09	2.42868e+09	2.47729e+09	1.72885e+08	3.11275e+09	2.2482e+09	1.77824e+09	1.22153e+09	1.69538e+09	2.19484e+09	1.21664e+09	1.56244e+09
1455	678.24	23.8256														1.43866e+09	1.66298e+09	1.22087e+09	4.99927e+08	5.65887e+08	4.80485e+08	9.62562e+08	3.994e+07	1.76963e+09	6.89328e+08	6.9293e+08	7.5301e+08
1460	312	25.2369	1	M+2Na-H	1+	2-(2-Carboxy-4-methylthiazol-5-yl)ethyl phosphate	MS1	C20247	KEGG	NA	0.032197	DaError	266.997		46942369	1.1069e+09	3.17305e+09	7.45081e+09	2.74384e+09	2.18655e+09	6.68017e+09	3.82892e+08	2.3288e+08	2.86047e+08	4.50768e+08	8.34397e+08	8.28052e+08
1461	311.16	23.6575	1	M+Na	1+	2-Polyprenyl-3-methyl-6-methoxy-1,4-benzoquinone	MS1		KEGG	NA	0.0017589	DaError	288.173		10902296	1.40986e+10	2.21565e+09	4.70715e+08	7.33952e+09	1.34469e+09	8.12513e+09	3.91287e+09	7.22792e+08	1.6771e+09	1.47755e+09	1.11856e+09	1.96369e+09
1469	510.48	13.1448														6.0023e+08	6.70988e+08	7.30983e+08	1.05712e+09	9.58925e+08	4.79897e+08	1.7556e+08	3.3911e+08	6.95388e+08	6.86927e+08	4.9933e+08	4.55975e+08
1470	468.24	23.7384														1.07707e+08	1.19254e+09	1.15421e+09	8.20012e+08	9.66668e+08	3.42517e+08	1.66216e+09	1.25583e+09	1.5356e+09	7.16007e+08	7.10393e+08	6.72745e+08
1472	310.92	27.0551	1	M+2Na-H	1+	3-Phospho-D-glyceroyl dihydrogen phosphate	MS1	C00236	KEGG	NA	0.0104151	DaError	265.959		439191	4.928e+08	2.32339e+09	1.19179e+09	2.47681e+09	2.04389e+09	5.71383e+09	5.46747e+08	6.3999e+08	9.83453e+08	2.35739e+09	6.03618e+09	2.77563e+09
1473	629.04	10.7162	1	2M+K	1+	5-Aminoimidazole ribonucleotide	MS1	C03373	KEGG	NA	0.0185258	DaError	295.057		161500	8.13277e+08	8.5325e+08	4.55912e+08	4.20368e+08	2.20613e+08	5.4483e+08	1.6769e+08	5.23033e+08	6.81612e+08	4.3183e+08	5.36845e+08	4.4067e+08
1474	576.12	22.8687														5.22093e+08	8.5582e+08	1.04044e+09	9.39482e+08	1.33401e+09	8.25758e+08	2.312e+07	1.00634e+09	2.5139e+08	5.44578e+08	1.83708e+08	4.73167e+07
1476	241.08	10.8983	1	M+2ACN+H	1+	Maleylacetate	MS1	C02222	KEGG	NA	0.0018915	DaError	158.022		5280500	1.01737e+09	6.82051e+08	7.0688e+08	1.04409e+09	1.37502e+09	1.25527e+09	1.94412e+08	5.80364e+08	4.67418e+08	9.35229e+08	1.30854e+09	1.13132e+09
1478	429	9.38008	1	M+Na	1+	5-Fluorodeoxyuridine diphosphate	MS2		KEGG	NA	1.40403	mS-score	405.998		53882537	5.67457e+08	4.06738e+08	4.13517e+08	8.25217e+08	5.8352e+08	5.41385e+08	2.24392e+08	7.69346e+08	7.60048e+08	1.52215e+09	1.00044e+09	6.9191e+08
1479	489.96	9.8131	1	M+Na	1+	dCTP	MS2	C00458	KEGG	NA	-0.209528	mS-score	466.99		65091	6.6746e+08	1.05325e+09	2.76848e+08	5.7873e+08	3.95112e+08	2.73902e+08	4.47849e+07	4.31034e+08	3.78635e+08	7.17713e+08	1.31175e+09	4.54512e+08
1480	584.88	10.3962	1	M+2K-H	1+	3'-phospho-5'-adenylyl sulfate	MS1		KEGG	NA	0.0330877	DaError	507.994		10214	5.0666e+08	5.55353e+08	7.40567e+08	5.97495e+08	5.5784e+08	4.79343e+08	1.35293e+08	6.40468e+08	5.29595e+08	7.10137e+08	9.11617e+08	6.90247e+08
1482	103.8	4.92188														7.55735e+08	7.80622e+08	8.66022e+08	4.87972e+08	9.34603e+08	1.19656e+09	2.33352e+08	8.61638e+08	8.5399e+08	9.65351e+08	6.98119e+08	8.05009e+08
1483	810.955	11.984	1	2M+H	1+	UDP	MS1		KEGG	NA	0.0361478	DaError	405.01		6031	6.13883e+08	6.40385e+08	7.81452e+08	8.75033e+08	7.03187e+08	9.51318e+08	8.51e+07	3.1526e+08	5.42083e+08	3.08775e+08	1.16769e+09	7.02728e+08
1486	686.04	12.7317	1	M+2ACN+H	1+	[(2R,3S,4R,5R)-5-(2-Amino-6-oxo-3H-purin-9-yl)-4-hydroxy-2-[[hydroxy(phosphonooxy)phosphoryl]oxymethyl]oxolan-3-yl] phosphono hydrogen phosphate	MS1	C01228	KEGG	NA	0.0226199	DaError	602.957		439450	6.1418e+08	3.65555e+08	8.2417e+08	6.22348e+08	1.8235e+08	5.47387e+08	1.21987e+08	6.96887e+08	2.92057e+08	3.9051e+08	1.00579e+09	9.61803e+08
1490	338.04	23.1892	1	M+K	1+	D-4'-Phosphopantothenate	MS2	C03492	KEGG	NA	1.64191	mS-score	299.077		41635	1.74729e+09	2.67085e+09	1.80768e+09	5.98527e+08	1.6108e+08	9.39415e+08	4.60364e+09	2.73761e+09	2.24254e+09	3.19293e+08	5.3025e+08	5.24658e+08
1491	352.32	23.8925	1	M+ACN+H	1+	phytenate	MS1	CPD-14927	BioCyc	CID000088	0.000996164	DaError	310.287		5312330	3.32829e+10	9.57553e+08	5.15545e+08	1.59209e+10	1.0245e+10	7.52834e+09	1.72202e+09	6.87968e+08	3.80881e+09	3.77994e+09	3.36159e+09	1.05586e+09
1495	618	10.4896														3.0856e+08	2.16925e+08	6.24637e+08	7.5055e+07	3.05945e+08	2.99985e+08	4.18038e+07	3.93063e+08	2.28698e+08	1.26465e+08	1.9923e+08	4.86183e+07
1496	419.04	24.0022	1	2M+Na	1+	3-Methoxy-4-hydroxymandelate	MS2	C05584	KEGG	NA	-1.28362	mS-score	198.053		1245	6.38e+07	2.19382e+09	4.4065e+07	2.47101e+09	1.90763e+09	5.7165e+07	2.06581e+09	1.287e+09	1.2701e+09	6.305e+07	1.1909e+09	3.41417e+07
1498	118.08	4.8686	1	M+H	1+	Valine	MS1	C00183	KEGG	NA	0.0062528	DaError	117.079		6287	1.56529e+08	8.10849e+08	1.04994e+10	1.19422e+10	1.04498e+10	3.2683e+09	4.58671e+08	1.06834e+10	6.57138e+08	8.02584e+08	4.2475e+09	1.08108e+10
1501	471.96	9.01929	1	M+2Na-H	1+	Adenosine-5'-phosphosulfate	MS1	C00224	KEGG	NA	0.0310662	DaError	427.02		10238	6.69417e+08	3.40634e+08	4.94875e+08	3.80155e+08	1.63791e+07	1.14553e+09	2.36214e+08	4.14949e+08	2.33697e+08	6.82917e+08	6.67144e+08	1.04886e+09
1502	463.92	4.53468	1	M+2K-H	1+	dCDP	MS2	C00705	KEGG	NA	-0.382691	mS-score	387.023		150855	5.40894e+08	6.02595e+08	8.57047e+08	6.10114e+08	8.84313e+08	8.70303e+08	6.95513e+06	5.1873e+07	2.32251e+08	3.32978e+08	1.62302e+08	3.55967e+08
1504	310.92	26.6199	1	M+2Na-H	1+	3-Phospho-D-glyceroyl dihydrogen phosphate	MS1	C00236	KEGG	NA	0.0104151	DaError	265.959		439191	4.928e+08	2.32339e+09	1.00028e+09	9.49509e+09	8.99767e+09	5.08362e+09	1.12419e+09	2.13914e+09	1.11557e+09	2.72025e+09	1.35959e+09	4.19897e+09
1505	459.12	23.5242	1	M+H	1+	[5-(7,8-Dimethyl-2,4-dioxo-1,5-dihydrobenzo[g]pteridin-10-yl)-2,3,4-trihydroxypentyl] dihydrogen phosphate	MS1	C01847	KEGG	NA	0.0075452	DaError	458.12		711	1.21298e+09	1.08626e+09	1.02447e+09	5.16737e+08	7.86962e+08	8.59053e+08	1.58513e+09	1.58637e+09	1.01063e+09	6.67187e+08	6.42063e+08	6.67515e+08
1506	597.48	12.2742	1	M+2Na-H	1+	Hydroxyphthioceranic acid (C36)	MS1		KEGG	NA	0.0393257	DaError	552.548		52921754	4.79092e+08	7.95918e+08	2.57422e+08	7.22333e+08	4.49987e+08	5.29327e+08	7.90978e+08	9.63087e+08	5.69643e+08	4.92373e+08	1.9268e+08	4.13288e+08
1507	732.12	23.5011	1	M+2Na-H	1+	Dephospho-CoA	MS2	C00882	KEGG	NA	0.49393	mS-score	687.149		439335	1.08723e+08	1.6128e+08	7.772e+07	1.51421e+09	1.05968e+09	3.37072e+08	1.55821e+09	5.108e+07	8.3931e+08	7.93697e+08	1.65719e+09	1.10013e+09
1520	123	1.971	1	M+2Na	2+	(2,3-Dihydroxy-4-oxobutyl) dihydrogen phosphate	MS1	C00279	KEGG	NA	0.0129754	DaError	200.009		697	5.81824e+08	5.19263e+08	1.44934e+09	1.30656e+08	9.96248e+07	9.21875e+07	7.93924e+07	5.58808e+08	5.6499e+08	9.7537e+07	1.15812e+08	1.97934e+08
1522	501	11.5223	1	M+CH3OH+H	1+	Deoxyuridine triphosphate	MS1	C00460	KEGG	NA	0.0071002	DaError	467.974		65070	7.08733e+08	1.19263e+09	1.38431e+09	5.87128e+08	1.0144e+09	2.255e+07	2.52668e+08	9.36737e+08	1.06489e+09	1.45179e+09	1.08792e+09	4.9395e+08
1523	820.08	23.2945														2.72163e+08	9.60923e+08	8.52627e+08	5.29032e+08	4.85497e+08	3.961e+07	6.39117e+08	4.3025e+08	7.78727e+08	3.4795e+08	5.49037e+08	4.32942e+08
1526	532.08	23.0017														3.43567e+08	3.78253e+08	1.12958e+09	3.954e+07	7.30688e+08	3.44037e+08	1.0885e+08	6.45165e+08	6.50492e+08	5.23233e+08	2.63948e+08	5.77778e+08
1528	502.92	23.4245	1	M+H	1+	5-Fluorouridine 5'-triphosphate	MS1		KEGG	NA	0.0463666	DaError	501.959		10255482	3.19e+07	7.12062e+08	6.74602e+08	3.10915e+08	7.60628e+08	4.79385e+08	4.81455e+08	8.12118e+08	5.89303e+08	7.40428e+08	5.21037e+08	5.91463e+08
1529	312.24	26.5318	1	M+ACN+H	1+	15-methyl-palmitate	MS1	CPD-18175	BioCyc	CID002621	0.0497131	DaError	270.256		86290129	1.00185e+09	5.65975e+08	1.7641e+08	1.33108e+09	2.70001e+09	1.0353e+09	2.6544e+08	8.02472e+08	3.54205e+08	4.68195e+08	6.64157e+08	1.1341e+09
1530	664.1	22.9034														0	7.31433e+07	2.36923e+08	0	0	0	0	0	0	0	1.38468e+08	0
1531	308.885	24.7879	1	M+K	1+	2,3,4,5,6-Pentachlorocyclohexanol	MS1	C16181	KEGG	NA	0.0278934	DaError	269.894		9543415	4.44158e+08	1.9635e+07	3.34897e+08	2.95747e+08	2.4219e+08	4.28265e+08	2.55252e+08	2.658e+08	1.62848e+08	1.01183e+08	3.45158e+08	4.12738e+08
1532	310.92	23.6463	1	M+2Na-H	1+	3-Phospho-D-glyceroyl phosphate	MS2	C00236	KEGG	NA	0.594035	mS-score	265.959		439191	1.78146e+09	1.22253e+09	3.65658e+08	7.95337e+08	1.07413e+10	4.5887e+09	5.22752e+08	3.21385e+08	1.99017e+08	2.22585e+08	2.15627e+08	9.68793e+08
1533	446.04	9.37443	1	M+ACN+H	1+	UDP	MS2	C00015	KEGG	NA	-1.45252	mS-score	404.002		6031	6.24128e+08	6.35977e+08	2.045e+08	4.98202e+08	5.91755e+08	4.0756e+08	3.15383e+08	7.25563e+08	7.3005e+08	8.27653e+08	6.74462e+08	6.4922e+08
1535	620.04	22.8448														3.59943e+08	1.03362e+09	2.65348e+07	5.57677e+08	1.5444e+08	7.04833e+07	6.93745e+08	6.01358e+08	7.77072e+08	3.63088e+08	4.71022e+08	5.23068e+08
1536	485.04	24.0352	1	M+2ACN+H	1+	dTDP	MS2	C00363	KEGG	NA	0.183473	mS-score	402.023		164628	2.27387e+09	1.95346e+09	1.71517e+09	6.52305e+08	2.00877e+09	6.91542e+08	2.33115e+09	7.662e+07	6.03792e+08	7.706e+07	1.17519e+09	1.37328e+09
1538	311.16	23.4464	1	M+Na	1+	2-Polyprenyl-3-methyl-6-methoxy-1,4-benzoquinone	MS1		KEGG	NA	0.0017589	DaError	288.173		10902296	1.40986e+10	5.4219e+09	6.174e+08	8.566e+09	1.34469e+09	4.95991e+09	1.30118e+09	7.22792e+08	1.0924e+09	7.24482e+08	1.33715e+09	1.537e+09
1546	776.16	23.2894														3.6575e+07	8.89673e+08	2.73733e+07	5.12647e+08	5.99308e+08	5.14822e+08	8.5657e+08	9.1367e+08	1.36588e+09	6.30543e+08	8.66255e+08	6.9098e+08
1549	385.08	23.9543	1	2M+H	1+	Citric acid	MS1	C00158	KEGG	NA	0.0093527	DaError	192.027		311	6.1125e+07	5.45025e+08	1.2716e+08	1.79503e+09	1.0808e+08	1.31162e+09	1.91027e+08	1.35427e+09	1.11846e+09	1.19779e+09	8.92497e+08	9.4672e+08
1552	443.88	5.1506														1.2036e+08	5.92546e+08	2.04976e+08	5.84117e+08	2.94612e+08	4.16888e+08	2.3774e+08	3.34855e+08	5.91679e+08	7.71969e+08	7.64504e+08	1.29338e+09
1553	628.68	1.15858														1.7124e+08	2.90733e+08	2.86083e+08	6.09353e+08	3.6089e+08	3.13007e+08	2.79465e+08	4.47213e+08	3.8969e+08	6.23928e+08	5.67617e+08	4.12525e+08
1555	331.8	2.08334														8.93267e+07	2.50805e+08	3.00095e+08	2.71041e+08	1.58788e+08	2.28127e+08	1.13716e+08	1.41305e+08	3.58664e+08	4.42404e+08	3.46715e+08	2.66667e+07
1556	304.08	19.9316	1	M+3H	3+	(S)-3-Hydroxyoctanoyl-CoA	MS1	C05266	KEGG	NA	0.003546	DaError	909.215		11966216	3.80138e+08	4.504e+08	3.76374e+08	2.71278e+08	1.94123e+08	2.2296e+08	1.99141e+08	4.23358e+08	4.89235e+08	2.30704e+08	2.08793e+08	2.21313e+08
1558	507.005	24.962	1	M+Na	1+	Uridine 5'-triphosphate	MS1	C00075	KEGG	NA	0.047256	DaError	483.969		6133	9.48808e+08	1.43792e+08	1.5981e+09	4.904e+08	1.69987e+08	9.70552e+08	1.17927e+09	9.1381e+08	1.93892e+09	1.0488e+08	2.466e+08	1.18985e+09
1560	175.075	1.37119	1	M+ACN+H	1+	Aspartic acid	MS1	C00049	KEGG	NA	0.0036713	DaError	133.038		5960	4.86892e+08	5.17132e+08	5.83163e+08	1.21575e+09	6.9672e+08	1.20531e+09	1.447e+08	7.39195e+08	7.52335e+08	6.16107e+08	6.79893e+08	1.60334e+08
1561	488.04	23.0239	1	M+2ACN+H	1+	UDP	MS2	C00015	KEGG	NA	-1.59623	mS-score	405.01		6031	4.0514e+08	3.63427e+08	9.88567e+08	1.86502e+08	4.10387e+08	3.7522e+08	3.71658e+08	3.18708e+08	5.2054e+08	4.33962e+08	2.59708e+08	2.4445e+07
1564	429.12	24.5346	1	M+2Na-H	1+	S-Adenosyl-L-homocysteine	MS1	C00021	KEGG	NA	0.0272473	DaError	384.122		439155	1.23865e+09	6.02582e+08	3.05125e+08	5.04422e+08	6.36225e+08	1.4147e+08	1.37728e+09	3.21342e+08	9.79227e+08	1.53487e+08	7.55428e+08	9.22962e+08
1565	456.845	1.39646														7.57883e+08	8.04495e+08	7.84322e+08	6.70663e+08	6.29698e+08	4.88163e+08	2.05378e+08	7.69604e+08	7.00036e+08	6.42937e+08	6.88173e+08	2.70327e+08
1566	406.2	23.0696	1	M+3H	3+	C32-mycoketide CoA	MS1	CPD-18606	BioCyc	CID002727	0.0378018	DaError	1215.62		135397990	3.29073e+08	5.5702e+08	2.00695e+09	4.51033e+07	8.02167e+07	4.00417e+07	1.7242e+09	1.58548e+09	8.6682e+08	6.17622e+08	2.6577e+08	4.51203e+08
1567	406.08	22.9585	1	M+2K-H	1+	trilostane	MS2	CPD-13682	BioCyc	CID002600	1.25376	mS-score	329.199	HMDB1524	656583	1.12854e+09	1.67174e+09	2.46171e+09	2.51432e+09	1.37178e+09	6.26455e+08	9.97477e+08	1.47802e+09	9.80537e+08	1.51602e+09	1.78532e+08	1.86998e+08
1568	295.92	10.6995	1	M+2K-H	1+	(4-Amino-2-methylpyrimidin-5-YL)methyl dihydrogen phosphate	MS1	C04556	KEGG	NA	0.0399184	DaError	219.041		216	7.23183e+08	6.00906e+08	3.31896e+08	3.96191e+08	5.59467e+08	7.69903e+08	7.90498e+07	3.5166e+08	3.69854e+08	6.36083e+08	5.81453e+08	3.39087e+08
1569	312.24	27.7799	1	M+ACN+H	1+	15-methyl-palmitate	MS1	CPD-18175	BioCyc	CID002621	0.0497131	DaError	270.256		86290129	1.62811e+09	1.68629e+09	8.7596e+08	2.37337e+08	2.92817e+09	3.65336e+09	4.10607e+08	5.34062e+08	8.32053e+08	1.02852e+09	7.32362e+08	2.28205e+08
1570	327.12	23.8858	1	M+2ACN+H	1+	Biotin	MS2	C00120	KEGG	NA	2.07289	mS-score	244.088		171548	9.24153e+08	7.738e+07	1.31738e+08	9.11292e+08	4.76573e+08	2.98978e+08	1.06202e+09	8.02552e+08	9.70182e+08	7.242e+07	5.9775e+07	3.84113e+08
1571	766.08	23.7337	1	M+ACN+H	1+	Adenylyl-molybdopterin	MS1		KEGG	NA	0.0186342	DaError	724.065		135926598	5.682e+07	7.94603e+08	1.26819e+09	8.60232e+08	3.72462e+08	3.28895e+08	9.83762e+08	6.38452e+08	7.99878e+08	3.09443e+08	6.40377e+08	3.60555e+08
1572	672	12.5979														2.34487e+08	6.60402e+08	5.8485e+07	2.79927e+08	3.70757e+08	1.46025e+08	1.38233e+08	5.2718e+08	3.55883e+08	2.30293e+08	4.7098e+08	1.84267e+08
1574	427.685	1.82477														2.14197e+08	1.44074e+08	7.24167e+08	2.4047e+09	2.28653e+09	4.54865e+08	9.40132e+07	8.06563e+08	1.0252e+09	1.49312e+09	1.61798e+09	3.1868e+08
1582	782.52	13.1123	1	M+H	1+	C30 mycocerosyl-adenylate	MS1	CPD-18664	BioCyc	CID002650	0.000892676	DaError	781.512		122706178	2.44453e+08	3.85082e+08	6.00973e+08	2.49082e+08	3.33713e+08	1.183e+08	1.20512e+08	2.9906e+08	2.65012e+08	1.43353e+08	2.14497e+08	3.76418e+08
1583	469.08	26.8112	1	2M+K	1+	O-Phospho-4-hydroxy-L-threonine	MS2	C06055	KEGG	NA	-3.13903	mS-score	215.019		440901	5.95207e+08	6.11402e+08	8.31557e+08	8.6212e+08	5.65667e+08	4.96062e+08	2.1e+07	2.72008e+08	9.07322e+08	3.90133e+08	5.27547e+08	4.70215e+08
1587	738.24	12.9402														2.7076e+08	2.81365e+08	3.14615e+08	4.043e+08	1.73745e+08	4.41842e+08	3.03518e+08	5.6109e+08	1.39027e+08	1.08707e+08	3.55215e+08	2.109e+08
1588	744	13.0519														2.08253e+08	2.17365e+08	1.56745e+08	3.27197e+08	3.4057e+08	1.91082e+08	1.76623e+08	1.2833e+08	3.68968e+08	3.64438e+08	4.52822e+08	4.68442e+08
1589	828.12	13.3432	1	M+2ACN+H	1+	NADP	MS2		KEGG	NA	1.81499	mS-score	745.091		129893609	9.91133e+07	5.242e+07	3.15883e+08	1.46537e+08	4.0045e+07	2.56067e+07	0	1.0479e+08	6.331e+07	2.86833e+07	7.806e+07	8.353e+07
1592	347.88	2.15732														1.10012e+10	5.75373e+08	6.02283e+08	1.5111e+10	2.97935e+08	5.05262e+09	8.38943e+07	1.45434e+08	5.17282e+08	2.13147e+08	2.09079e+10	3.47207e+07
1593	630.96	10.9861														1.06202e+09	7.64015e+08	3.84893e+08	3.34972e+08	1.20171e+09	1.25767e+08	1.39497e+08	4.69698e+09	5.09145e+09	3.35952e+08	6.30358e+09	4.85977e+08
1599	600.115	27.3022	1	M+CH3OH+H	1+	UDP-D-glucose	MS2		KEGG	NA	1.38378	mS-score	567.063		439156	4.25952e+08	4.93738e+08	1.43644e+09	7.4305e+07	1.9985e+08	9.62117e+07	3.87262e+08	5.92448e+08	4.1099e+08	1.40355e+08	4.71998e+08	2.34073e+08
1600	362.88	8.29008	1	2M+Na	1+	(2R)-3-Sulfolactate	MS1	C11537	KEGG	NA	0.0431144	DaError	169.989		443250	1.49884e+08	2.11435e+07	1.89607e+08	6.56811e+08	4.02018e+08	4.77267e+08	7.57281e+07	4.50321e+08	5.7307e+08	1.34405e+09	6.50264e+08	1.09032e+09
1601	333.96	5.95684														2.41542e+08	7.83888e+08	3.33638e+08	2.82365e+08	4.1392e+08	3.12174e+08	1.18881e+08	3.89351e+08	1.93684e+08	2.28518e+08	4.11742e+08	3.00795e+08
1602	136.92	4.10004	1	M+K	1+	Sulfuric acid	MS1	C00059	KEGG	NA	0.0105383	DaError	97.9674		1118	5.40331e+08	9.26923e+08	8.22854e+08	1.41858e+09	9.74777e+08	1.77438e+09	2.81447e+07	6.03766e+08	8.537e+08	2.04742e+09	2.01501e+09	2.30595e+09
1605	444.12	23.0833	1	M+ACN+H	1+	(R)-4'-Phosphopantothenoyl-L-cysteine	MS2	C04352	KEGG	NA	1.29935	mS-score	402.086		440304	1.44273e+08	2.015e+08	1.30023e+08	8.95133e+07	1.31478e+08	8.298e+07	1.42205e+08	3.32135e+08	1.27182e+08	4.151e+07	1.7476e+08	1.6874e+08
1606	384.96	7.0729	1	M+2K-H	1+	dUMP	MS2	C00365	KEGG	NA	1.57244	mS-score	308.041		65063	5.30765e+08	3.30311e+08	8.26878e+08	2.6308e+07	3.31859e+08	4.17549e+08	1.26731e+08	6.94797e+08	1.57348e+08	1.33174e+08	4.96133e+08	7.96067e+08
1608	129.96	2.17705	1	M+2H	2+	Triphosphoric acid	MS1	C00536	KEGG	NA	0.004093	DaError	257.91		983	3.04844e+08	5.06873e+08	2.50101e+08	4.78808e+08	6.70599e+08	5.49508e+08	3.26237e+08	3.97897e+08	8.36735e+08	9.1493e+08	1.61155e+08	7.82546e+08
1611	223.08	21.6799	1	M+CH3OH+H	1+	3-Dehydroquinic acid	MS1	C00944	KEGG	NA	0.0012252	DaError	190.048		439351	5.17738e+08	5.3986e+08	4.84088e+08	5.45774e+08	2.83207e+08	4.63683e+08	2.34245e+08	1.86501e+08	2.30956e+08	3.29606e+08	2.93387e+08	5.17046e+08
1612	290.88	3.52605	1	M+K	1+	beta-2,3,5,6-Tetrachloro-1,4-cyclohexanediol	MS1	C16182	KEGG	NA	0.0109934	DaError	251.928		23724653	3.10946e+08	2.44931e+08	3.54207e+08	4.57926e+08	6.53882e+06	3.72572e+08	1.26894e+07	5.0803e+08	2.30502e+08	4.5147e+08	5.76956e+08	5.92021e+08
1613	630.96	11.2806														6.41394e+09	7.07575e+08	2.39417e+08	3.34972e+08	1.20171e+09	1.25767e+08	1.39497e+08	4.46397e+08	3.68992e+08	9.58178e+08	3.89913e+08	4.85977e+08
1615	556.08	24.5038														1.34333e+09	3.72533e+08	1.09807e+08	2.84418e+08	6.9357e+08	5.00723e+08	5.89923e+08	1.07456e+09	5.55265e+08	6.74053e+08	1.35913e+08	4.89275e+08
1616	781.185	23.4402														0	0	1.5191e+08	0	3.05308e+08	0	5.264e+07	4.27973e+08	0	0	0	0
1622	359.88	11.4508	1	M+ACN+2H	2+	Phthioceranic acid (C46)	MS1		KEGG	NA	0.0091776	DaError	676.71		52921738	1.85469e+09	9.49532e+08	2.27827e+08	1.67397e+08	1.85884e+09	5.93755e+08	5.86988e+08	1.09335e+09	1.09196e+09	2.03638e+09	3.28873e+08	2.10807e+08
1627	429	24.9993	1	M+H	1+	5'-adenylyl sulfate	MS2		KEGG	NA	-1.05746	mS-score	428.028		10238	2.99138e+08	5.76062e+08	1.2684e+09	1.07748e+08	9.75517e+07	1.39511e+09	5.81202e+08	6.2734e+08	7.84377e+08	9.41478e+08	5.61762e+08	3.2982e+08
1628	338.16	25.8578	1	M+2ACN+H	1+	Nicotinamide riboside	MS1	C03150	KEGG	NA	0.0015371	DaError	255.098		439924	1.57284e+09	1.13867e+08	5.86563e+08	3.84041e+09	1.51788e+09	3.13287e+09	1.28917e+08	3.2221e+08	4.72793e+08	1.95179e+09	2.43289e+09	3.39302e+09
1637	385.08	24.4193	1	2M+H	1+	Citric acid	MS1	C00158	KEGG	NA	0.0093527	DaError	192.027		311	5.22683e+08	3.44432e+08	4.34317e+08	1.70625e+08	1.0218e+08	3.79398e+08	1.00522e+08	3.55603e+08	8.1854e+08	4.76495e+08	7.16248e+08	4.87793e+08
1639	537.12	22.9655	1	M+Na	1+	S-formylmycothiol	MS2	CPD1G-121	BioCyc	CID002577	-1.97008	mS-score	514.147		11953886	2.84243e+08	4.80363e+08	4.8335e+07	2.30273e+08	4.08752e+08	4.47407e+08	4.93413e+08	3.411e+08	2.21638e+08	2.45832e+08	2.42427e+08	3.83422e+08
1642	290.88	8.95847	1	M+K	1+	beta-2,3,5,6-Tetrachloro-1,4-cyclohexanediol	MS1	C16182	KEGG	NA	0.0109934	DaError	251.928		23724653	9.61632e+07	1.94086e+08	2.32275e+08	2.6489e+08	1.39453e+08	2.69953e+08	6.8105e+07	2.18975e+08	1.61698e+08	1.98324e+08	1.26954e+08	1.22649e+08
1643	347.76	7.7114														6.7681e+08	5.64036e+08	9.31306e+08	1.08197e+09	7.10368e+08	9.86886e+08	9.72275e+07	2.62505e+08	8.55663e+08	5.72222e+08	4.45898e+08	1.10993e+09
1644	688.92	9.09514														2.21568e+08	7.3875e+07	3.68879e+08	8.93033e+07	1.56085e+08	4.67433e+08	1.20786e+08	1.35248e+08	1.82134e+08	1.53567e+08	3.74721e+08	3.84012e+08
1645	556.08	24.3541														1.34333e+09	4.84167e+08	6.18007e+08	4.99633e+08	2.646e+08	2.21825e+08	7.08862e+08	1.07456e+09	5.55265e+08	7.06237e+08	9.713e+07	9.5977e+08
1647	352.8	25.8183	1	M+2H+Na	3+	Stearoyl coenzyme A	MS1	C00412	KEGG	NA	0.0200214	DaError	1033.38		439229	2.89988e+09	5.61252e+08	1.46367e+09	5.6583e+08	1.21407e+09	7.7351e+08	2.80145e+08	1.24097e+08	1.5937e+08	6.27603e+08	1.32345e+08	4.89567e+08
1648	600	24.7901														2.28855e+08	2.96848e+08	3.07735e+08	6.29753e+08	5.30453e+08	7.66733e+07	6.68453e+08	4.96967e+08	6.07643e+08	5.52215e+08	2.69102e+08	5.62345e+08
1649	339.72	4.34735														2.31294e+07	3.09717e+07	1.19787e+08	9.6545e+06	1.73829e+07	2.97895e+07	9.18072e+06	5.95297e+07	1.41272e+08	7.89545e+06	2.85879e+07	3.24724e+07
1650	602.97	22.8262														0	0	1.09573e+08	0	0	0	0	1.50175e+08	0	0	0	0
1651	580.92	22.8838	1	M+2K-H	1+	ATP(4-)	MS1		KEGG	NA	0.0286744	DaError	503.972		5461108	4.2353e+08	2.14967e+08	1.7197e+08	1.31822e+08	4.58588e+08	3.45933e+08	2.77782e+08	2.13688e+08	2.54012e+08	3.28682e+08	3.1401e+08	1.91302e+08
1653	399.12	25.9047	1	M+Na	1+	Riboflavin	MS1	C00255	KEGG	NA	0.0075073	DaError	376.138		493570	1.8555e+08	3.91788e+08	2.5315e+07	3.02927e+08	3.3658e+08	1.44632e+08	2.65083e+08	5.18557e+08	2.79878e+08	9.94717e+07	2.79913e+08	2.01472e+08
1654	118.08	1.67266	1	M+H	1+	L-Aspartate 4-semialdehyde	MS2	C00441	KEGG	NA	0.533377	mS-score	117.043		439235	1.85973e+08	2.40679e+08	7.15652e+08	4.44019e+08	4.05245e+08	5.24238e+08	4.40193e+08	3.93914e+08	2.59077e+08	5.62629e+08	1.66593e+08	3.38076e+08
1660	118.08	1.54252	1	M+H	1+	Valine	MS1	C00183	KEGG	NA	0.0062528	DaError	117.079		6287	1.85973e+08	2.27648e+08	7.15652e+08	4.44019e+08	1.08733e+08	5.24238e+08	4.40193e+08	3.93914e+08	2.59077e+08	5.62629e+08	1.66593e+08	8.61467e+07
1668	118.2	4.85642	1	M+3H	3+	tetra-mu3-sulfido-tetrairon(1+)	MS1		KEGG	NA	0.0498853	DaError	351.628		6398953	3.88026e+08	2.88866e+08	5.18238e+09	3.05116e+08	2.38355e+08	2.91607e+08	3.10833e+08	3.56366e+08	3.19784e+08	2.11729e+08	1.42249e+08	4.95173e+08
1672	735.96	11.1851														3.55767e+08	5.856e+07	9.635e+07	4.5101e+09	4.47617e+09	2.5757e+09	1.30804e+09	5.31659e+09	3.28666e+09	5.97474e+09	7.1335e+07	3.82098e+09
1678	595.2	24.0747	1	2M+K	1+	Pantetheine	MS1	C00831	KEGG	NA	0.0116001	DaError	278.13		439322	1.38269e+09	2.96692e+08	1.58492e+08	5.69292e+08	1.22236e+09	9.4104e+08	1.24635e+09	1.74934e+09	9.45038e+08	6.6682e+08	5.65848e+08	8.108e+08
1679	551.04	25.3729	1	M+2ACN+H	1+	Deoxyuridine triphosphate	MS1	C00460	KEGG	NA	0.0059968	DaError	467.974		65070	3.2752e+08	9.40117e+07	2.1868e+08	6.651e+07	6.52905e+08	3.28243e+08	2.67775e+08	2.3245e+08	4.99073e+08	2.42735e+08	1.20878e+08	1.96063e+08
1680	551.04	26.6812	1	M+2ACN+H	1+	Deoxyuridine triphosphate	MS1	C00460	KEGG	NA	0.0059968	DaError	467.974		65070	4.185e+07	5.98682e+08	9.891e+07	5.604e+07	4.18218e+08	3.2807e+08	2.4542e+08	2.37547e+08	2.66178e+08	5.83545e+08	2.13877e+08	5.40903e+08
1682	554.64	13.3989	1	M+H+K	2+	3-oxo-eicosatrienoyl-CoA	MS1	CPD-14422	BioCyc	CID001620	0.0301934	DaError	1069.34		71581047	4.59758e+08	4.10168e+08	1.01493e+08	2.04598e+08	2.9106e+08	4.69948e+08	7.095e+07	1.10862e+08	1.40803e+08	4.42467e+08	8.51213e+08	3.52153e+08
1683	864	23.1786														1.79187e+08	1.27113e+08	2.0715e+07	4.59823e+08	2.03158e+08	2.38987e+08	1.0582e+08	3.33033e+08	1.03088e+08	1.32733e+08	1.3524e+08	1.88385e+08
1684	397.08	24.0857	1	M+2ACN+H	1+	Geranyl diphosphate	MS2	C00341	KEGG	NA	2.53673	mS-score	314.068		445995	4.39865e+08	2.76522e+08	1.3747e+08	1.88032e+08	3.2048e+08	2.29108e+08	3.21545e+08	8.82065e+08	6.10535e+08	2.09527e+08	1.78472e+08	2.58587e+08
1693	129.96	1.59896	1	M+2H	2+	Triphosphoric acid	MS1	C00536	KEGG	NA	0.004093	DaError	257.91		983	1.2186e+08	3.16668e+09	5.05354e+08	4.65624e+09	6.83056e+07	5.2123e+09	3.26237e+08	4.8946e+09	8.36735e+08	5.55e+09	2.16085e+08	1.77928e+08
1696	270.96	13.9512	1	M+H+K	2+	5-Fluorouridine 5'-triphosphate	MS1		KEGG	NA	0.009555	DaError	501.959		10255482	6.2605e+08	1.37853e+09	8.9221e+08	6.49344e+08	1.20845e+09	1.60879e+09	1.18544e+08	4.68613e+08	4.26443e+08	9.23798e+08	9.2179e+08	9.43833e+08
1698	507	25.868	1	M+Na	1+	UTP	MS2	C00075	KEGG	NA	-1.9041	mS-score	483.969		6133	3.38322e+08	3.0029e+08	3.39072e+08	8.886e+07	2.37343e+08	5.19637e+08	5.94478e+08	3.17605e+08	3.12532e+08	7.04342e+08	4.021e+08	5.15187e+08
1699	600	24.2655														5.68983e+08	3.56383e+08	2.61763e+08	2.5428e+08	2.9901e+08	4.71683e+07	6.59675e+08	6.64787e+08	8.14217e+08	3.29348e+08	3.30912e+08	8.72672e+08
1700	473.16	25.7158	1	2M+Na	1+	4-Amino-4-deoxychorismic acid	MS1	C11355	KEGG	NA	0.0216703	DaError	225.064		443142	7.26007e+08	3.1983e+08	9.69062e+08	2.19983e+08	3.72333e+08	4.10242e+08	1.61505e+08	3.26448e+08	2.58673e+08	2.09798e+08	2.7739e+08	3.95567e+08
1701	429	25.6771	1	M+H	1+	5'-adenylyl sulfate	MS2	C00224	KEGG	NA	-1.05746	mS-score	428.028		10238	2.39375e+08	5.76133e+07	1.17275e+08	1.207e+08	1.67237e+08	6.02267e+07	3.865e+08	5.47095e+08	7.84377e+08	4.30798e+08	3.83428e+08	3.51967e+08
1703	338.16	25.4321	1	M+2ACN+H	1+	7,8-dihydroneopterin	MS2	DIHYDRO-NEO-PTERIN	BioCyc	CID001316	1.75141	mS-score	255.097	HMDB2275	135398602	1.84083e+08	3.46377e+08	8.494e+07	2.50381e+09	7.909e+07	3.6081e+08	1.1124e+08	7.14853e+08	2.35875e+08	7.978e+07	2.43289e+09	1.06773e+08
1719	385.08	24.8235	1	2M+H	1+	Isocitrate	MS2	C00311	KEGG	NA	-0.583274	mS-score	192.027		1198	1.98512e+09	8.36078e+08	1.4367e+08	5.21943e+08	3.00422e+08	3.79398e+08	1.93563e+08	7.50788e+08	3.1923e+08	4.76495e+08	7.66135e+08	5.77208e+08
1722	512.28	24.8337														2.39473e+08	6.4811e+08	6.3705e+07	2.94278e+08	2.42233e+08	6.6725e+07	6.09585e+08	5.21003e+08	4.00105e+08	1.76215e+08	4.08668e+08	1.20412e+08
1723	473.16	25.1729	1	2M+Na	1+	4-Amino-4-deoxychorismic acid	MS1	C11355	KEGG	NA	0.0216703	DaError	225.064		443142	3.31032e+08	2.40777e+08	9.69062e+08	2.19983e+08	3.356e+08	2.4294e+08	3.7387e+08	3.79788e+08	4.89688e+08	6.37067e+07	3.71537e+08	7.44183e+08
1725	712.92	22.7027														7.05133e+07	9.06933e+07	1.6121e+08	3.66065e+08	2.08677e+08	9.862e+07	5.706e+07	2.11392e+08	8.40567e+07	1.31608e+08	2.1613e+08	1.98188e+08
1727	194.04	5.18345	1	M+Na	1+	(S)-2,3,4,5-Tetrahydrodipicolinic acid	MS1	C03972	KEGG	NA	0.0023825	DaError	171.053		440179	1.11169e+09	2.39875e+08	2.17309e+09	5.68991e+08	7.14998e+08	5.00351e+08	7.35227e+08	4.7237e+08	2.85028e+08	3.30902e+08	3.29133e+07	6.12626e+08
1734	556.08	25.1954														1.4764e+09	7.74223e+08	9.20183e+07	5.55803e+08	1.0642e+08	8.145e+07	3.32747e+08	7.34667e+08	3.8954e+08	3.10733e+07	4.34613e+08	4.48917e+07
1735	590.04	26.1331	1	M+H	1+	ADP-glucose	MS2	C00498	KEGG	NA	1.92785	mS-score	589.082		16500	2.1696e+08	3.62915e+08	1.18137e+08	3.76262e+08	4.99917e+07	7.79167e+07	7.54388e+08	2.43823e+08	2.24597e+08	1.98312e+08	1.42575e+08	2.17807e+08
1736	600	23.805														3.06402e+09	4.75093e+09	3.75738e+08	3.8614e+08	3.4408e+08	4.71683e+07	1.75136e+09	2.42898e+09	1.72577e+09	1.10718e+08	1.90151e+09	1.82326e+09
1737	634.08	24.3199	1	M+CH3OH+H	1+	4-CDP-2-C-methyl-D-erythritol 2-phosphate	MS1	C11436	KEGG	NA	0.0009763	DaError	601.048		443200	1.28091e+09	6.35225e+08	5.65268e+08	3.57282e+08	8.73092e+08	6.32543e+08	1.27692e+09	3.39903e+08	8.44052e+08	2.8329e+08	3.85062e+08	1.13584e+09
1740	639.005	25.6968	1	2M+K	1+	Cinnabarinic acid	MS1	C05640	KEGG	NA	0.0173151	DaError	300.038		114918	8.03e+07	2.39155e+08	8.62e+07	2.63373e+08	2.25813e+08	2.21558e+08	1.79833e+08	2.18167e+08	3.24438e+08	2.4122e+08	3.35017e+08	4.39757e+08
1742	551.04	27.3631	1	M+2ACN+H	1+	Deoxyuridine triphosphate	MS1	C00460	KEGG	NA	0.0059968	DaError	467.974		65070	1.87438e+08	6.702e+07	1.06933e+08	7.0675e+07	2.21815e+08	1.7284e+08	4.28615e+08	2.37547e+08	2.31913e+08	2.9672e+08	5.8256e+08	2.33432e+08
1745	715.92	12.8649	1	M+CH3OH+H	1+	[(2R,3S,4R,5R)-5-(2-Amino-6-oxo-3H-purin-9-yl)-4-hydroxy-2-[[hydroxy-[hydroxy(phosphonooxy)phosphoryl]oxyphosphoryl]oxymethyl]oxolan-3-yl] phosphono hydrogen phosphate	MS1	C04494	KEGG	NA	0.0368241	DaError	682.923		38166	4.05367e+08	5.11028e+08	1.4488e+08	4.66093e+08	2.93067e+08	3.65332e+08	1.25733e+08	5.5124e+08	4.07807e+08	3.1276e+08	5.07177e+08	5.39178e+08
1755	304.92	1.86619	1	M+K	1+	3-Phospho-D-glyceroyl dihydrogen phosphate	MS1	C00236	KEGG	NA	0.0024131	DaError	265.959		439191	3.52037e+07	9.71513e+07	8.93291e+07	7.0457e+07	9.26806e+07	1.01207e+08	3.86014e+07	4.38033e+07	4.56993e+07	8.68082e+07	2.3528e+07	2.45079e+08
1756	162	3.54705	1	M+K	1+	Nicotinic acid	MS1	C00253	KEGG	NA	0.0048136	DaError	123.032		938	2.06819e+08	2.1559e+08	2.69068e+08	3.53006e+08	3.7056e+08	2.8277e+08	2.78511e+07	3.98229e+08	2.64496e+08	4.37725e+08	4.47772e+08	5.36901e+08
1760	590.04	24.9197	1	M+Na	1+	UDP-D-glucose	MS2		KEGG	NA	1.23823	mS-score	567.063		439156	1.71793e+08	9.00282e+08	1.06175e+08	3.7849e+08	7.9649e+08	2.2444e+08	4.36302e+08	4.61363e+08	1.07246e+09	5.67155e+08	6.7377e+08	5.42143e+08
1763	441.12	24.7382	1	M+2ACN+H	1+	Pantetheine 4'-phosphate	MS2	C01134	KEGG	NA	1.93534	mS-score	358.096		987	1.09857e+09	4.593e+07	1.21067e+08	9.58833e+07	3.83775e+08	2.3621e+08	7.64853e+08	2.47407e+08	4.9013e+08	9.74717e+07	8.03758e+08	4.65895e+08
1766	117.955	1.31998	1	M+Na	1+	phosphate(3-)	MS1		KEGG	NA	0.0123615	DaError	94.9534			4.70324e+08	1.20009e+08	2.75512e+08	7.205e+07	1.62761e+08	2.59653e+08	4.81425e+07	2.45715e+08	3.2429e+08	2.54667e+07	3.31363e+08	3.81242e+08
1778	559.92	1.36661	1	M+2K-H	1+	Cytidine-5'-triphosphate	MS1	C00063	KEGG	NA	0.0164327	DaError	482.985		6176	1.3903e+08	1.33928e+08	8.437e+07	1.29272e+08	1.30712e+08	1.05015e+08	5.422e+07	3.49189e+08	2.08507e+08	1.16345e+08	2.2414e+08	1.228e+08
1779	532.08	25.112														1.52705e+08	1.23745e+08	2.32282e+08	1.54128e+08	2.62123e+08	1.27397e+08	1.74077e+08	2.46787e+08	1.27528e+08	8.245e+07	1.5526e+08	1.07222e+08
1780	442.2	25.5464	1	M+ACN+H	1+	S-adenosyl-L-methionine	MS2	S-ADENOSYLMETHIONINE	BioCyc	CID000891	1.65273	mS-score	400.153	HMDB1185	44229224	2.6975e+08	2.79867e+07	1.31947e+08	7.52717e+07	1.18042e+08	6.32067e+07	1.02807e+08	6.51517e+07	2.02203e+08	5.158e+07	1.30218e+08	7.25433e+07
1782	722.16	27.5933														3.25552e+08	2.01967e+08	6.56287e+08	1.12093e+08	1.42135e+08	1.23497e+08	2.30553e+08	1.1843e+08	7.058e+07	2.67875e+08	1.5887e+08	2.69743e+08
1784	512.04	27.7068	1	M+2Na-H	1+	salicylate-adenylate	MS1	CPD-12084	BioCyc	CID002604	0.0153957	DaError	467.084		636428	2.64923e+08	2.02418e+08	6.74917e+07	3.06568e+08	8.715e+07	1.14763e+08	1.77993e+08	2.31293e+08	2.97157e+08	1.58162e+08	1.258e+08	1.9041e+08
1785	224.04	5.14711	1	M+ACN+H	1+	Selenohomocysteine	MS2	C05698	KEGG	NA	0.674411	mS-score	181.972		6326973	5.0828e+08	8.87386e+07	7.39189e+09	3.38655e+08	4.60675e+08	3.06546e+08	1.33446e+08	4.11299e+08	6.8694e+08	3.76917e+07	4.74962e+08	1.60972e+08
1792	380.04	6.4099	1	M+H	1+	6-Thioguanosine monophosphate	MS1	C16619	KEGG	NA	0.0024213	DaError	379.035		3034646	2.87083e+07	8.30619e+06	2.01707e+08	3.72395e+07	7.99057e+07	4.51827e+07	1.58541e+07	3.43121e+07	2.37711e+07	6.94355e+07	4.91019e+07	1.52649e+08
1793	427.8	2.1744														1.52968e+09	7.78239e+08	3.03443e+08	1.08449e+08	6.4035e+08	6.56123e+08	1.28246e+08	4.51605e+08	9.39269e+08	7.97181e+08	7.24402e+07	2.27947e+08
1799	718.92	11.2464	1	2M+K	1+	beta-D-Fructose 1,6-bisphosphate	MS2	C05378	KEGG	NA	1.3628	mS-score	339.996		10267	4.82572e+09	2.49352e+08	1.69317e+08	7.0095e+07	4.90945e+09	4.53681e+09	1.04426e+09	3.16231e+09	3.13831e+09	4.66081e+09	5.21882e+09	2.25717e+08
1802	556.08	25.5228														7.29e+07	7.74223e+08	1.47313e+08	5.55803e+08	1.0642e+08	9.52467e+07	2.11867e+08	3.2669e+08	3.8954e+08	6.0763e+08	8.88348e+08	1.91583e+08
1803	507	26.7255	1	M+Na	1+	Uridine 5'-triphosphate	MS1	C00075	KEGG	NA	0.0422562	DaError	483.969		6133	3.85582e+08	1.84932e+08	5.18667e+07	4.05933e+08	4.55328e+08	4.55233e+07	2.70447e+08	4.091e+07	3.12532e+08	7.04342e+08	2.56577e+08	4.16982e+08
1804	507	27.3441	1	M+Na	1+	UTP	MS2	C00075	KEGG	NA	-1.75824	mS-score	483.969		6133	3.58562e+08	6.8685e+07	5.87402e+08	8.10128e+08	4.03103e+08	3.23137e+08	2.70447e+08	3.2625e+08	2.11125e+08	1.59103e+08	1.79063e+08	2.417e+08
1805	352.8	27.7766	1	M+2H+Na	3+	Stearoyl coenzyme A	MS1	C00412	KEGG	NA	0.0200214	DaError	1033.38		439229	1.18257e+09	8.95765e+08	4.11843e+08	1.42188e+09	1.38878e+09	9.6452e+08	2.11897e+08	8.057e+07	1.37457e+08	6.512e+07	2.62097e+08	1.6146e+08
1811	429	23.9177	1	2M+H	1+	(3R)-3-Hydroxy-2-oxo-4-phosphonooxybutanoate	MS1	C06054	KEGG	NA	0.0085088	DaError	213.988		21145142	1.02202e+08	2.09996e+09	8.55183e+07	9.737e+07	1.34995e+08	5.45955e+09	8.83135e+08	1.63327e+09	1.48615e+09	1.95988e+09	9.14493e+08	4.98843e+09
1822	766.08	24.0649	1	M+ACN+H	1+	Adenylyl-molybdopterin	MS1		KEGG	NA	0.0186342	DaError	724.065		135926598	8.85333e+07	1.84963e+08	8.81283e+07	4.4024e+08	1.886e+08	3.11352e+08	2.94327e+08	2.15365e+08	5.20697e+08	1.74928e+08	1.31695e+08	3.60555e+08
1829	644.16	27.2541														6.43338e+08	1.90957e+08	4.90467e+07	7.4445e+07	1.90125e+08	1.0322e+08	3.755e+07	4.29407e+08	2.70757e+08	1.932e+08	3.53317e+08	1.76415e+08
1830	370.92	27.9169	1	M+2ACN+H	1+	Lindane	MS1	C06988	KEGG	NA	0.000423	DaError	287.86		727	2.37733e+08	1.96212e+08	3.13118e+08	1.84666e+08	1.7515e+08	1.41628e+08	1.05597e+08	2.00968e+08	2.58062e+08	3.89333e+08	1.23223e+08	2.23505e+08
1831	467.76	4.35832														2.7025e+08	4.59578e+07	2.24804e+08	2.13559e+07	2.00453e+07	1.50391e+07	0	2.50209e+07	1.88946e+08	4.068e+07	2.13972e+07	6.05483e+07
1833	531	25.5939	1	M+2K-H	1+	Saicar	MS1	C04823	KEGG	NA	0.0072519	DaError	454.074		160666	4.16343e+08	9.097e+07	1.0306e+08	1.93502e+08	2.22625e+08	5.96267e+07	9.13167e+07	1.73032e+08	1.0392e+08	1.06747e+08	3.53418e+08	1.00708e+08
1834	688.08	27.2411	1	M+Na	1+	NADH	MS2	C00004	KEGG	NA	2.34532	mS-score	665.125		439153	2.59033e+08	2.37733e+08	3.97173e+08	2.25422e+08	8.90167e+07	1.54493e+08	4.41627e+08	2.63652e+08	4.61023e+08	2.09248e+08	2.14007e+08	9.07767e+07
1835	601.08	26.9352	1	2M+H	1+	Cinnabarinic acid	MS1	C05640	KEGG	NA	0.00186545	DaError	300.038		114918	3.60643e+08	3.02838e+08	2.85713e+08	9.391e+07	8.08433e+07	2.26433e+08	1.36115e+08	2.04575e+08	1.5113e+08	8.67583e+07	9.05167e+07	1.0702e+08
1837	397.08	27.8802	1	2M+K	1+	Hippuric acid	MS1		KEGG	NA	0.0001711	DaError	179.058		464	1.16082e+08	1.47782e+08	1.84267e+08	9.403e+07	1.23598e+08	1.1174e+08	5.58497e+08	2.98678e+08	2.21143e+08	8.77933e+07	4.95e+07	1.23627e+08
1838	561.24	27.52	1	2M+K	1+	Lotaustralin	MS1	C08334	KEGG	NA	0.0171788	DaError	261.121		441467	2.17127e+08	2.52765e+08	1.79568e+08	1.54693e+08	2.01575e+08	1.05762e+08	8.195e+07	9.62467e+07	1.9885e+08	1.5545e+08	6.691e+07	1.15625e+08
1841	352.92	9.33669	1	2M+Na	1+	phosphonatoenolpyruvate	MS1		KEGG	NA	0.0064989	DaError	164.959		3674425	1.02173e+08	6.61867e+07	1.99468e+08	8.99283e+07	4.3365e+07	1.22735e+08	5.17688e+07	9.57e+07	2.74495e+08	1.77337e+08	1.28618e+08	1.77563e+08
1842	138.12	5.23385	1	M+2H	2+	1-Dodecanoyl-sn-glycerol	MS1		KEGG	NA	0.0110288	DaError	274.214		656773	1.42373e+08	2.21581e+08	1.975e+08	8.74658e+07	1.47915e+08	1.27511e+08	7.19055e+07	1.74482e+08	1.42951e+08	1.0088e+08	9.39673e+07	1.14494e+08
1843	500.88	5.43331	1	M+ACN+2H	2+	DAT(16:0/24:0(2Me[S],4Me[S]))	MS1		KEGG	NA	0.0131335	DaError	958.732		52929844	7.48889e+07	6.98921e+07	1.96268e+08	2.9831e+08	1.60003e+08	5.21012e+07	2.09449e+06	1.77573e+08	1.24492e+08	1.14461e+08	2.29229e+08	1.07025e+08
1844	719.04	11.7772	1	2M+K	1+	beta-D-Fructose 1,6-bisphosphate	MS2	C05378	KEGG	NA	1.56788	mS-score	339.996		10267	5.736e+07	3.2554e+08	1.1328e+08	2.49335e+08	3.1276e+08	3.81775e+08	9.78733e+07	1.97343e+08	2.6681e+08	4.47205e+08	2.46328e+08	4.24557e+08
1848	590.04	25.3541	1	M+Na	1+	UDP-D-glucose	MS2		KEGG	NA	1.23823	mS-score	567.063		439156	4.47817e+08	5.25695e+08	1.192e+08	3.45483e+08	3.2581e+08	2.2444e+08	7.54388e+08	8.77e+07	3.1217e+08	5.67155e+08	6.7377e+08	2.81988e+08
1851	600	25.7735														3.12765e+08	4.54353e+08	8.62e+07	2.40973e+08	2.29208e+08	6.60667e+07	4.41382e+08	4.0974e+08	6.57558e+08	3.55198e+08	5.87108e+08	2.17923e+08
1852	473.16	26.5813	1	2M+Na	1+	4-Amino-4-deoxychorismic acid	MS1	C11355	KEGG	NA	0.0216703	DaError	225.064		443142	2.01193e+08	5.1915e+08	1.03762e+08	3.90787e+08	2.15498e+08	4.10242e+08	4.3481e+08	5.05237e+08	3.11732e+08	2.83383e+08	2.42255e+08	3.95567e+08
1854	639	25.356	1	2M+K	1+	Cinnabarinic acid	MS1	C05640	KEGG	NA	0.019815	DaError	300.038		114918	3.36523e+08	2.26013e+08	8.46667e+07	2.52018e+08	2.25813e+08	3.50412e+08	1.79833e+08	5.26815e+08	1.85917e+08	2.4122e+08	3.96337e+08	4.39757e+08
1858	551.04	25.8546	1	M+2ACN+H	1+	Deoxyuridine triphosphate	MS1	C00460	KEGG	NA	0.0059968	DaError	467.974		65070	8.041e+07	2.01922e+08	9.33833e+07	1.59132e+08	9.877e+07	3.2807e+08	6.63517e+08	5.12472e+08	4.99073e+08	2.42735e+08	8.64417e+07	1.96063e+08
1859	551.16	24.9232	1	2M+K	1+	D-Ribosylnicotinic acid	MS1	C05841	KEGG	NA	0.0162954	DaError	256.082		161234	6.30295e+08	4.29212e+08	1.83218e+08	5.1586e+08	4.50107e+08	1.79865e+08	5.34318e+08	2.46312e+08	1.99175e+08	1.77668e+08	2.5806e+08	3.1861e+08
1862	419.04	24.9943	1	M+2K-H	1+	Sucrose	MS1	C00089	KEGG	NA	0.004757	DaError	342.116		5988	6.24133e+07	4.57517e+08	9.578e+07	5.44627e+08	2.31147e+08	3.18103e+08	3.22267e+08	2.68713e+08	2.47042e+08	2.0408e+08	6.89557e+08	7.94937e+08
1864	473.16	26.2728	1	2M+Na	1+	4-Amino-4-deoxychorismic acid	MS1	C11355	KEGG	NA	0.0216703	DaError	225.064		443142	7.26007e+08	5.1915e+08	1.03762e+08	3.90787e+08	9.97117e+07	4.10242e+08	4.3481e+08	1.17443e+08	2.58673e+08	6.19617e+07	2.42255e+08	3.95567e+08
1867	757.08	22.6464	1	2M+H	1+	6-Methylthiopurine 5'-monophosphate ribonucleotide	MS1	C16615	KEGG	NA	0.00353425	DaError	378.04		10091038	1.59508e+08	9.916e+07	1.51433e+08	1.25943e+08	1.60173e+08	1.8881e+08	9.109e+07	2.92633e+07	2.84633e+07	9.10417e+07	4.228e+07	5.3535e+07
1869	594.84	25.6707														4.21833e+07	9.92483e+07	1.94545e+08	2.42582e+08	1.50715e+08	1.62043e+08	3.058e+07	1.15688e+08	1.49537e+08	1.99097e+08	2.38925e+08	3.89055e+08
1870	529.08	26.671	1	2M+K	1+	5'-Deoxy-5-fluorocytidine	MS1	C16635	KEGG	NA	0.0227546	DaError	245.081		10037499	1.48605e+08	1.33345e+08	1.88043e+08	2.03552e+08	1.57968e+08	9.787e+07	1.47145e+08	2.95957e+08	3.07007e+08	4.23767e+07	1.0708e+08	135060000
1871	403.2	27.3133	1	2M+Na	1+	(2R,6S)-2,6-Diaminoheptanedioic acid	MS1	C00680	KEGG	NA	0.0100402	DaError	190.095		99290	8.89033e+07	1.45517e+07	1.0375e+08	4.3865e+07	3.15933e+07	4.8245e+07	4.9455e+07	1.5795e+07	1.87933e+07	5.4185e+07	2.91e+07	5.59133e+07
1872	450.96	7.80988	1	2M+K	1+	3-Chloro-2-methylmaleylacetate	MS1		KEGG	NA	0.00021575	DaError	205.998		9543305	3.23866e+08	5.26294e+08	6.47364e+08	3.34088e+08	5.7765e+08	2.80853e+08	5.39629e+07	1.10145e+08	2.05666e+08	1.04751e+09	1.10561e+09	4.56417e+08
1873	622.92	8.78458														3.36338e+08	3.43221e+08	2.50229e+08	1.53901e+08	1.20972e+08	1.33992e+08	3.61583e+07	1.31024e+08	2.11242e+08	4.443e+07	2.36204e+08	1.29096e+08
1874	362.88	6.41882	1	2M+Na	1+	(2R)-3-Sulfolactate	MS2	C11537	KEGG	NA	-3.26931	mS-score	169.989		443250	1.95977e+08	1.33177e+08	2.5769e+08	2.08808e+08	5.28096e+08	2.42405e+08	2.38488e+07	1.46148e+08	6.71625e+07	2.32775e+08	4.7218e+08	5.06515e+08
1875	167.04	20.655	1	M+H	1+	6-Methylmercaptopurine	MS1	C16614	KEGG	NA	0.0014011	DaError	166.031		5778	3.24944e+08	2.87089e+08	4.50245e+08	1.18779e+08	1.20751e+07	1.21058e+08	2.93837e+06	3.64877e+07	1.25256e+08	1.67949e+08	2.51007e+08	2.12426e+08
1876	148.92	18.9962	1	M+K	1+	cis-1,3-DICHLOROPROPENE	MS1	C06610	KEGG	NA	0.0121653	DaError	109.969		5280970	1.96377e+08	3.8272e+08	1.1057e+09	3.68142e+08	3.27645e+08	2.57724e+08	1.79815e+08	6.79807e+08	2.32338e+08	2.44568e+08	2.00667e+08	1.41634e+08
1878	183	20.2388	1	M+H	1+	Selenohomocysteine	MS2	C05698	KEGG	NA	-0.317	mS-score	181.972		6326973	1.90098e+08	2.78742e+08	7.69429e+08	6.00104e+08	3.69089e+08	6.8893e+08	2.10914e+08	3.96428e+08	2.31448e+08	5.70101e+08	2.59911e+08	3.67666e+08
1879	473.04	8.26974	1	2M+Na	1+	4-Amino-4-deoxychorismate	MS2	C11355	KEGG	NA	1.15525	mS-score	225.064		443142	1.27033e+08	1.03901e+09	3.06025e+08	2.98723e+08	1.05749e+09	2.99931e+08	9.87047e+07	2.50878e+08	5.78498e+08	4.77051e+08	2.54269e+08	9.92238e+08
1880	536.88	5.96892														8.59153e+07	9.78035e+07	2.51444e+08	3.98878e+07	8.14312e+07	3.11133e+07	5.34975e+07	7.11704e+07	1.12155e+08	9.61416e+07	5.044e+07	7.78518e+07
1884	639	24.2465	1	2M+K	1+	Cinnabarinic acid	MS1	C05640	KEGG	NA	0.019815	DaError	300.038		114918	1.26667e+08	1.21178e+08	1.35697e+08	2.01878e+08	6.76585e+08	6.62152e+08	1.73828e+09	9.35707e+08	1.51106e+09	4.78445e+08	3.67333e+08	3.73117e+08
1887	551.04	26.1414	1	2M+K	1+	isoliquiritigenin	MS2	CPD-3041	BioCyc	CID002250	-1.1825	mS-score	256.074	HMDB37316	638278	6.4485e+07	2.92533e+07	2.45375e+08	1.87477e+08	2.63322e+08	3.2807e+08	6.63517e+08	1.3593e+08	4.99073e+08	2.42735e+08	1.83627e+08	5.40903e+08
1889	419.04	24.7813	1	2M+Na	1+	3-Methoxy-4-hydroxymandelate	MS2	C05584	KEGG	NA	-1.28362	mS-score	198.053		1245	5.08433e+07	7.8687e+08	7.602e+07	1.76177e+08	2.31147e+08	5.92953e+08	3.12467e+07	1.5411e+08	6.81865e+08	2.0408e+08	5.48303e+08	7.94937e+08
1893	732.12	24.2069	1	M+2Na-H	1+	3'-Dephospho coenzyme A	MS1	C00882	KEGG	NA	4.11e-05	DaError	687.149		439335	2.32555e+08	4.566e+08	6.36e+07	3.54255e+08	2.28832e+08	2.83757e+08	1.57395e+08	3.60255e+08	3.18292e+08	2.31377e+08	2.7116e+08	2.05297e+08
1894	557.28	23.6767	1	2M+H	1+	4-hydroxy-2-nonenal-[L-Cys] conjugate	MS2	CPD-14706	BioCyc	CID000749	2.34951	mS-score	278.143		134820176	3.48813e+08	4.23033e+08	6.38833e+07	2.88393e+08	1.73545e+08	4.0934e+08	7.48793e+08	5.43633e+08	8.02643e+08	1.5818e+08	2.21622e+08	4.49513e+08
1904	693.24	25.3193	1	M+K	1+	Coproporphyrin III	MS1	C05770	KEGG	NA	0.007868	DaError	654.269		114935	2.2577e+08	6.5705e+07	1.05833e+08	8.35e+07	1.12323e+08	1.29547e+08	3.14387e+08	1.3369e+08	1.8455e+08	8.69117e+07	9.76633e+07	6.2025e+07
1908	766.08	26.0975	1	M+ACN+H	1+	Adenylyl-molybdopterin	MS1	C19848	KEGG	NA	0.0186342	DaError	724.065		135926598	1.85467e+08	4.497e+07	7.263e+07	9.78e+07	1.06027e+08	3.916e+07	1.32327e+08	2.83223e+08	1.23903e+08	1.53745e+08	1.90963e+08	1.2714e+08
1909	516.99	27.8471														0	0	6.68333e+07	0	0	0	0	0	0	4.4325e+07	0	0
1910	732	27.7749														9.499e+07	9.58167e+07	1.11857e+08	9.63367e+07	9.87783e+07	1.76882e+08	1.53133e+08	4.88133e+07	2.378e+08	3.35052e+08	7.96083e+07	2.398e+07
1913	427.8	2.92751														2.38905e+08	1.4602e+08	7.11794e+08	3.2832e+08	2.53842e+08	4.083e+08	1.21176e+08	5.31153e+08	2.49158e+08	1.87924e+08	1.51272e+08	2.36743e+08
1916	282.12	24.2908	1	M+ACN+H	1+	2-(3-Carboxypropionyl)-6-hydroxy-cyclohexa-2,4-diene carboxylic acid	MS1	C05817	KEGG	NA	0.022784	DaError	240.063		5287432	1.82649e+08	3.91337e+08	4.12803e+08	1.41067e+08	2.84263e+08	5.2778e+08	1.60727e+08	1.39894e+08	4.45051e+08	2.79233e+08	8.39102e+07	6.72263e+06
1917	279	7.64922	1	M+H	1+	2C-Methyl-D-erythritol 2,4-cyclodiphosphate	MS1	C11453	KEGG	NA	0.00293	DaError	277.996		126747	1.14365e+08	1.33635e+08	1.37146e+08	1.17228e+08	6.46058e+07	1.07103e+08	8.38511e+07	1.50408e+08	1.83479e+08	1.18846e+08	1.81334e+08	2.388e+08
1918	436.8	21.7763														1.10003e+08	2.1413e+07	9.16044e+07	1.70965e+08	7.61438e+07	3.03552e+08	1.18732e+08	4.80949e+07	6.29726e+07	1.3208e+08	8.63273e+07	1.56718e+08
1919	462.96	6.29154	1	2M+Na	1+	3-(Imidazol-4-yl)-2-oxopropyl dihydrogen phosphate	MS1	C01267	KEGG	NA	0.0395206	DaError	220.025		792	2.08158e+08	1.68915e+08	1.41521e+08	1.99625e+08	1.82258e+08	4.62029e+07	5.42583e+07	2.68184e+08	2.63205e+08	1.74934e+08	8.20087e+07	2.2938e+08
1921	507	27.7964	1	M+Na	1+	Uridine 5'-triphosphate	MS1	C00075	KEGG	NA	0.0422562	DaError	483.969		6133	2.10392e+08	1.98137e+08	8.985e+07	3.55112e+08	4.03103e+08	2.1129e+08	3.2363e+08	2.12633e+08	2.11125e+08	3.59778e+08	1.79063e+08	3.0765e+07
1924	634.08	26.4298	1	M+CH3OH+H	1+	4-CDP-2-C-methyl-D-erythritol 2-phosphate	MS1	C11436	KEGG	NA	0.0009763	DaError	601.048		443200	2.94245e+08	4.9841e+08	8.8205e+07	2.43412e+08	2.23647e+08	1.38113e+08	2.86245e+08	4.66927e+08	3.09565e+08	2.59165e+08	1.09308e+08	7.0317e+08
1928	429	27.8122	1	2M+H	1+	(3R)-3-Hydroxy-2-oxo-4-phosphonooxybutanoate	MS1	C06054	KEGG	NA	0.0085088	DaError	213.988		21145142	1.39092e+08	9.88433e+07	1.566e+08	3.31736e+08	6.06648e+08	3.30203e+08	1.75733e+08	2.10117e+08	4.9422e+08	3.12608e+08	8.3e+07	3.94768e+08
1930	678.12	25.7145	1	M+H	1+	Udp-N-acetylglucosamine-enolpyruvate	MS1	C04631	KEGG	NA	0.0256714	DaError	677.087		172502	3.6837e+08	8.7325e+07	2.83443e+08	1.16693e+08	1.63132e+08	2.25062e+08	2.8369e+08	5.3607e+08	4.57335e+08	3.61057e+08	5.24918e+08	3.64833e+08
1933	551.04	27.7522	1	2M+K	1+	isoliquiritigenin	MS2	CPD-3041	BioCyc	CID002250	-2.52705	mS-score	256.074	HMDB37316	638278	1.87438e+08	1.07632e+08	6.432e+07	2.34233e+08	3.15457e+08	1.8833e+08	4.28615e+08	4.0205e+08	3.04338e+08	2.9672e+08	1.96653e+08	2.50933e+08
1936	485.04	24.5683	1	2M+K	1+	4-Methyl-5-hydroxyethylthiazole phosphate	MS1	C04327	KEGG	NA	0.0316114	DaError	223.007		1137	1.23763e+09	9.04167e+07	7.64683e+07	4.11723e+08	4.67917e+07	5.52472e+08	6.24933e+07	8.0223e+08	9.7075e+08	2.72258e+08	4.62735e+08	7.31497e+08
1939	385.08	25.1851	1	2M+H	1+	Citric acid	MS1	C00158	KEGG	NA	0.0093527	DaError	192.027		311	1.26097e+09	4.73857e+08	6.35733e+07	7.39e+07	5.71948e+08	2.2322e+08	1.95e+08	3.41175e+08	4.25213e+08	4.76495e+08	5.62123e+08	5.77208e+08
1941	504	11.2528														2.56083e+08	3.28487e+08	2.47833e+08	2.58613e+08	2.75918e+08	3.7537e+08	1.03053e+08	2.84798e+08	2.5573e+08	2.3654e+08	1.96173e+08	2.79392e+08
1949	546.24	27.0072	1	M+ACN+H	1+	Bemisiose	MS1	C06400	KEGG	NA	0.0371323	DaError	504.169		14605942	1.0533e+08	2.07503e+08	5.89333e+07	6.45983e+07	1.05205e+08	1.01497e+08	1.53063e+08	1.79215e+08	3.57987e+08	1.45227e+08	2.35653e+08	1.77262e+08
1950	688.08	26.8498	1	M+Na	1+	NADH	MS2	C00004	KEGG	NA	2.34532	mS-score	665.125		439153	1.55173e+08	2.2857e+08	1.35233e+08	1.50477e+08	1.88447e+08	6.393e+07	4.59173e+08	2.63652e+08	5.6932e+08	9.7785e+07	9.44717e+07	9.07767e+07
1952	382.92	4.60599	1	2M+K	1+	Sn-Glycerol 3-phosphate	MS1	C00093	KEGG	NA	0.0352463	DaError	172.014		439162	8.19127e+07	1.02648e+08	1.13281e+08	1.76823e+08	1.84312e+08	2.08686e+08	1.51419e+07	1.90598e+08	6.02371e+07	2.25363e+08	1.13562e+08	9.049e+07
1955	377.16	26.895	1	M+CH3OH+H	1+	Maltitol	MS1		KEGG	NA	0.0053469	DaError	344.132		493591	8.008e+07	1.52787e+08	2.4075e+07	5.04e+07	5.78e+07	4.64817e+07	5.62e+07	5.3735e+07	1.14735e+08	3.26933e+07	4.616e+07	5.8265e+07
1956	573.12	26.8916	1	2M+H	1+	5'-Phosphoribosylglycinamide	MS2	C03838	KEGG	NA	1.77753	mS-score	286.057		440137	9.87917e+07	1.61653e+08	4.385e+07	8.951e+07	6.78083e+07	5.65617e+07	1.37675e+08	1.14418e+08	1.95437e+08	6.382e+07	4.168e+07	8.51883e+07
1957	679.08	27.8965	1	2M+H	1+	Carboxyaminoimidazole ribotide	MS1	C04751	KEGG	NA	0.0103945	DaError	339.047		165388	7.63067e+07	2.52263e+08	2.16532e+08	6.08667e+07	8.645e+07	1.19223e+08	8.0805e+07	1.40883e+08	1.22402e+08	5.01246e+07	6.4135e+07	2.95283e+08
1958	418.92	27.6606	1	2M+Na	1+	D-erythrose 4-phosphate(2-)	MS1		KEGG	NA	0.0275409	DaError	197.993		5459862	3.25192e+08	2.73723e+08	2.86353e+08	1.12977e+08	3.68645e+08	1.65983e+08	3.3896e+08	1.68183e+08	1.61582e+08	1.2234e+08	2.86028e+08	1.84105e+08
1973	406.08	22.4922	1	M+2K-H	1+	trilostane	MS2	CPD-13682	BioCyc	CID002600	1.25376	mS-score	329.199	HMDB1524	656583	7.63671e+07	1.59708e+09	2.03833e+08	2.51432e+09	1.02251e+09	9.96433e+08	1.61607e+09	1.98748e+08	1.14478e+09	1.64998e+09	7.54376e+08	1.84314e+09
1976	106.92	17.2714	1	M+2K-H	1+	formaldehyde	MS1		KEGG	NA	0.00960648	DaError	30.0106		712	1.05678e+08	1.31671e+08	2.14013e+08	2.13821e+07	4.31569e+08	2.10445e+08	8.23152e+07	1.04938e+08	1.81124e+08	3.61414e+08	2.85208e+07	2.38396e+08
1977	351.84	21.6678														3.45901e+08	2.59372e+08	5.55152e+08	2.49189e+08	7.63113e+08	2.39832e+08	6.07676e+07	3.85704e+07	2.43712e+07	6.29781e+07	2.79791e+08	3.18183e+08
1978	312.96	2.88954	1	2M+H	1+	Orotate	MS2	C00295	KEGG	NA	-1.40704	mS-score	156.017		967	2.3669e+08	1.00876e+08	1.63195e+08	1.26895e+08	1.12976e+08	1.19445e+08	1.3444e+07	2.21924e+08	1.5924e+08	1.70859e+08	2.34546e+08	1.65081e+08
1979	368.04	4.4829	1	M+2Na	2+	c-Di-GMP	MS1		KEGG	NA	0.0067135	DaError	690.095		135440063	5.13117e+07	2.80162e+07	1.34775e+08	3.85472e+07	3.01431e+07	1.89145e+07	4.31226e+06	1.17938e+07	2.19687e+07	1.94111e+07	5.07447e+07	6.46944e+07
1982	427.8	5.48236														8.44693e+07	1.16472e+08	3.3451e+08	4.1948e+08	5.22513e+08	4.26316e+07	4.57957e+07	5.85596e+07	2.23416e+08	6.71925e+08	5.79319e+08	3.35581e+08
1983	118.08	9.69796	1	M+ACN+H	1+	glycine	MS2	GLY	BioCyc	CID000007	0.235882	mS-score	76.0399	HMDB123	750	6.02316e+07	2.63393e+08	1.17518e+09	1.85017e+08	2.19744e+08	1.32035e+08	6.88187e+08	1.49056e+08	2.26976e+08	2.00787e+08	6.94502e+08	5.40524e+08
1985	118.08	9.6687	1	M+ACN+H	1+	glycine	MS2	GLY	BioCyc	CID000007	0.235882	mS-score	76.0399	HMDB123	750	3.74779e+08	3.59794e+08	1.17518e+09	3.77448e+08	2.19744e+08	1.32035e+08	6.88187e+08	1.39845e+08	2.26976e+08	1.75567e+08	3.87376e+08	5.12837e+08
1997	84.84	28.2081														2.72605e+08	2.38077e+08	9.63962e+07	2.99371e+08	4.83119e+08	2.73033e+08	1.31474e+08	2.0046e+08	1.35021e+08	2.04142e+08	1.57572e+08	2.1605e+08
2003	371.04	24.0533	1	2M+K	1+	6-Methylmercaptopurine	MS1	C16614	KEGG	NA	0.00710905	DaError	166.031		5778	7.10708e+08	1.81443e+08	2.45108e+08	3.24273e+08	2.08613e+08	3.60583e+08	1.70392e+08	5.17467e+07	5.06592e+08	6.97067e+07	1.4764e+08	4.50833e+07
2010	465.6	1.53196	1	M+H+Na	2+	3-Oxooctanoyl-CoA	MS1	C05267	KEGG	NA	0.0045825	DaError	907.199		11966162	44475000	3.19808e+07	4.71016e+07	7.03083e+07	1.07715e+08	1.32833e+07	1.50133e+07	4.03352e+07	9.55329e+07	8.356e+07	6.71883e+07	5.68333e+07
2013	485.16	6.40271	1	M+Na	1+	gamma-L-Glutamyl-S-(hercyn-2-yl)-L-cysteine S-oxide	MS1		KEGG	NA	0.0049278	DaError	462.166		86289928	2.0316e+07	1.40943e+08	6.13848e+07	9.63796e+07	1.03112e+08	7.55989e+07	2.61637e+07	9.2294e+07	4.19301e+07	7.04137e+07	8.07338e+07	4.28794e+07
2014	69.84	28.1539														2.17061e+08	5.30238e+08	3.97722e+09	5.54845e+08	9.79821e+08	5.72396e+08	1.16594e+08	1.00339e+08	1.48209e+08	2.96633e+08	2.02206e+08	3.98951e+08
2023	351.96	19.4776														4.35129e+08	1.55625e+08	4.63596e+08	9.09791e+08	4.23439e+08	2.53344e+08	2.06409e+08	6.79557e+07	2.39265e+07	7.25133e+07	5.4942e+07	1.99095e+08
2024	459.96	20.3813	1	M+2K-H	1+	[1-(2-amino-7-methyl-4-oxo-7,8-dihydro-3H-pteridin-6-yl)]ethyl diphosphate	MS1	CPD-16954	BioCyc	CID002342	0.001366	DaError	383.04		136630900	7.81428e+07	1.27958e+08	8.1413e+07	1.0749e+08	6.38453e+07	6.85035e+07	1.08765e+08	7.65395e+07	7.80922e+07	3.64252e+08	7.31497e+07	9.47313e+07
2029	156.96	2.63154	1	M+K	1+	Succinic acid	MS1	C00042	KEGG	NA	0.02976	DaError	118.027		1110	3.87728e+07	1.61134e+08	2.50626e+08	1.13136e+08	5.37167e+07	9.35148e+07	3.98529e+07	7.749e+07	1.0761e+08	3.78738e+07	1.01302e+08	9.949e+07
2032	371.04	23.4756	1	2M+K	1+	6-Methylmercaptopurine	MS1	C16614	KEGG	NA	0.00710905	DaError	166.031		5778	1.3349e+09	1.02853e+08	4.754e+07	8.19598e+08	6.57948e+08	8.37625e+08	3.635e+07	1.29146e+09	5.06592e+08	1.1147e+08	7.72867e+07	4.845e+07
2035	595.08	25.2655	1	2M+Na	1+	[(2R,5R)-5-[(2-Aminoacetyl)amino]-3,4-dihydroxyoxolan-2-yl]methyl dihydrogen phosphate	MS1	C03838	KEGG	NA	0.011202	DaError	286.057		440137	1.34447e+08	4.469e+07	4.247e+07	2.98072e+08	6.24472e+08	2.41702e+08	6.43278e+08	2.83032e+08	2.55762e+08	2.62207e+08	3.03205e+08	6.37465e+08
2038	634.2	24.9553	1	M+Na	1+	N-ethylsuccinimide-mycothiol conjugate	MS1		KEGG	NA	0.0111713	DaError	611.2		46224553	4.18938e+08	5.64053e+08	4.789e+07	3.65008e+08	1.9963e+08	1.83057e+08	5.07975e+08	3.34013e+08	3.62897e+08	2.49148e+08	3.7131e+08	2.11285e+08
2041	327.12	24.3281	1	M+2ACN+H	1+	Biotin	MS2	C00120	KEGG	NA	2.12137	mS-score	244.088		171548	2.69992e+08	8.25917e+07	5.81e+07	9.17983e+07	2.69758e+08	1.86285e+08	3.68857e+08	2.68723e+08	9.73083e+07	3.05247e+08	1.54148e+08	1.11942e+08
2043	469.08	27.2457	1	2M+K	1+	Glycerophosphorylethanolamine	MS1	C01233	KEGG	NA	0.0025411	DaError	215.056		123874	1.498e+08	5.56677e+08	1.231e+08	9.0685e+07	1.36758e+08	1.3446e+08	4.84833e+08	2.72008e+08	1.62033e+08	1.87147e+08	6.66133e+07	1.44993e+08
2054	358.8	5.56275														1.32425e+07	8.54997e+07	5.92084e+07	1.03054e+08	5.77519e+07	3.84872e+07	5.1452e+06	3.63887e+07	7.52739e+07	9.87373e+07	1.10146e+08	1.71001e+07
2058	427.8	3.61832														2.38905e+08	6.20709e+07	3.29039e+08	1.67779e+08	1.6863e+08	3.51565e+08	8.82123e+07	5.31153e+08	1.81049e+08	1.13773e+08	3.54902e+08	3.69693e+07
2064	172.08	2.38816	1	M+2ACN+H	1+	beta-Alanine	MS2	C00099	KEGG	NA	0.488486	mS-score	89.0477		239	4.42995e+07	3.68909e+07	4.30898e+07	6.22523e+07	3.75572e+07	5.57929e+07	2.55407e+07	1.07399e+08	1.15527e+07	1.2142e+08	1.18221e+08	7.40486e+07
2065	101.88	1.69177	1	M+K	1+	Cu2+	MS1	CU+2	BioCyc	CID001020	0.0127618	DaError	62.9296	HMDB00657	27099	8.12805e+09	1.08722e+07	3.28301e+08	2.46502e+09	1.3218e+08	2.74765e+09	1.43387e+09	2.62606e+09	3.88167e+09	3.32145e+09	3.53987e+09	4.27207e+09
2080	275.04	8.6308	1	M+2ACN+H	1+	(E)-2-Chloro-4-oxo-2-hexenedioic acid	MS1	C06329	KEGG	NA	0.0029125	DaError	191.983		9776838	1.80129e+08	1.84837e+08	1.05163e+08	1.97185e+08	1.27397e+08	2.18501e+08	4.32092e+07	3.43018e+08	3.49094e+08	3.34934e+08	2.92086e+08	3.13084e+08
2081	276.96	1.53575	1	M+2K-H	1+	(2,3-Dihydroxy-4-oxobutyl) dihydrogen phosphate	MS1	C00279	KEGG	NA	0.0323629	DaError	200.009		697	3.7298e+08	1.66417e+08	1.11043e+08	5.19919e+08	4.47504e+08	7.24037e+08	1.79031e+08	4.62568e+08	3.34e+08	6.14254e+08	5.29712e+08	9.27778e+08
2082	446.04	7.7558	1	M+ACN+H	1+	UDP	MS2	C00015	KEGG	NA	1.35377	mS-score	404.002		6031	2.01048e+08	1.47292e+08	3.91148e+07	1.05258e+08	2.0765e+08	9.85312e+07	1.62767e+07	9.26758e+07	1.42249e+08	1.29875e+08	1.44728e+08	1.63375e+08
2084	130.92	0.940318	1	2M+K	1+	Formic acid	MS1	C00058	KEGG	NA	0.0270592	DaError	46.0055		284	1.71683e+08	2.19397e+08	5.16739e+08	7.77409e+08	5.41617e+08	3.26576e+08	6.13405e+08	4.04308e+08	1.75232e+08	5.1921e+08	3.83242e+08	3.91157e+08
2088	130.92	0.371083	1	2M+K	1+	Formic acid	MS1	C00058	KEGG	NA	0.0270592	DaError	46.0055		284	7.96524e+08	5.26705e+08	5.16739e+08	7.77409e+08	7.27802e+08	7.75849e+08	2.50499e+08	1.75018e+08	3.11016e+08	1.62711e+08	2.14406e+08	1.48023e+08
2091	303.96	2.0054	1	M+2K-H	1+	gamma-Glutamyl phosphate	MS1	C03287	KEGG	NA	0.0214638	DaError	227.019		193475	2.59239e+07	9.54625e+07	6.72087e+07	8.92589e+07	6.80568e+07	4.31441e+07	1.84536e+07	6.3618e+07	7.24852e+07	8.93428e+07	1.16992e+08	8.96484e+07
2092	311.52	21.83	1	M+ACN+2H	2+	UDP-glucuronate	MS2	C00167	KEGG	NA	1.28406	mS-score	580.034		17473	7.57287e+07	7.40883e+07	1.26747e+08	1.70796e+08	1.15806e+08	4.28273e+08	6.38979e+07	3.28509e+07	6.09598e+07	2.46874e+07	6.58551e+07	7.45907e+07
2093	182.035	5.5016	1	M+ACN+H	1+	trans-4-Carboxymethylenebut-2-en-4-olide	MS1	C04431	KEGG	NA	0.0097881	DaError	140.011		5280677	1.91322e+07	7.83781e+07	1.00978e+08	3.41057e+07	4.70024e+07	8.08203e+07	1.06196e+07	2.78637e+07	5.47183e+07	1.24093e+08	3.98695e+07	4.2479e+07
2096	639	24.7268	1	2M+K	1+	Cinnabarinic acid	MS1	C05640	KEGG	NA	0.019815	DaError	300.038		114918	3.8672e+08	3.0725e+08	4.771e+07	3.35973e+08	1.26902e+08	3.50412e+08	2.83005e+08	5.26815e+08	3.10105e+08	3.96912e+08	2.57327e+08	1.51948e+08
2103	573.955	10.0806	1	M+2K-H	1+	2'-Deoxy-5-hydroxymethylcytidine-5'-triphosphate	MS2	C11039	KEGG	NA	0.614615	mS-score	497		443052	3.63585e+08	4.33145e+08	3.863e+07	1.87382e+08	1.68007e+08	1.22148e+08	6.10969e+07	1.47122e+08	2.40507e+08	8.00983e+07	1.3857e+08	3.30868e+08
2106	495	9.80961	1	M+2K-H	1+	5'-Butyrylphosphoinosine	MS1	C06435	KEGG	NA	0.0080042	DaError	418.089		135398730	1.32055e+08	1.49748e+08	3.74857e+07	2.71855e+08	3.2456e+08	1.62032e+08	7.46209e+07	3.62934e+08	1.83954e+08	6.08478e+08	5.60842e+08	1.73557e+08
2113	732	24.3959														4.60557e+08	2.90937e+08	8.6495e+07	1.8917e+08	4.392e+07	1.47295e+08	2.18362e+08	1.68898e+08	2.1445e+08	2.0065e+08	1.1742e+08	2.75727e+08
2118	503.04	27.1703	1	2M+Na	1+	L-Cystine	MS1	C00491	KEGG	NA	0.00154835	DaError	240.024		67678	1.63405e+08	1.77847e+08	1.00117e+08	1.37937e+08	1.7952e+08	7.20167e+07	1.24413e+08	3.07148e+08	1.36043e+08	1.0356e+08	1.14617e+08	7.84067e+07
2121	405	26.4107	1	2M+H	1+	Benzoyl phosphate	MS1	C06206	KEGG	NA	0.0067473	DaError	202.003		151426	5.424e+07	1.16927e+08	3.99083e+07	4.3515e+07	8.07167e+07	1.04805e+08	7.73733e+07	2.88215e+08	9.31583e+07	4.934e+07	7.29017e+07	1.81283e+08
2123	466.32	23.1375	1	M+H+Na	2+	trans,octacis-decaprenylphospho-beta-D-erythro-pentofuranosid-2-ulose	MS1	CPD-12041	BioCyc	CID002550	0.0140143	DaError	908.63		45479278	1.43533e+07	2.664e+07	3.4425e+07	6.89083e+07	0	2.64433e+07	1.64167e+07	1.51737e+08	4.4695e+07	4.9775e+07	5.52267e+07	3.40867e+07
2129	116.16	5.20867														4.06024e+07	3.3253e+07	8.15704e+07	7.74577e+07	9.74947e+07	4.30769e+07	2.27035e+07	4.203e+07	7.85561e+07	1.41049e+07	5.69343e+07	5.8273e+07
2131	449.04	7.01708	1	2M+Na	1+	Aspartyl phosphate	MS1	C03082	KEGG	NA	0.0215577	DaError	213.004		152441	6.09998e+07	3.97021e+07	7.29835e+07	3.67291e+07	4.83961e+07	7.06609e+07	1.96793e+07	3.03761e+07	3.36572e+07	8.36786e+07	3.06441e+07	1.34093e+08
2132	201.96	3.73	1	M+H	1+	S-Sulfocysteine	MS1	C05824	KEGG	NA	0.0238316	DaError	200.977		115015	7.39671e+07	5.53459e+07	6.23905e+07	9.61232e+07	1.16167e+08	1.09901e+08	9.36808e+06	5.63058e+07	6.64494e+07	1.68602e+08	1.75409e+08	8.47207e+07
2150	136.08	5.73218	1	M+H	1+	2-Phenylacetamide	MS1	C02505	KEGG	NA	0.0043119	DaError	135.068		7680	1.17716e+08	8.98961e+07	4.71255e+08	1.91264e+08	4.08418e+07	7.98852e+07	5.00079e+07	1.82516e+08	1.30622e+08	1.21874e+08	6.20806e+07	5.42072e+07
2152	133.08	6.77456	1	M+2Na-H	1+	Putrescine	MS1	C00134	KEGG	NA	0.00879341	DaError	88.1		1045	2.14084e+08	1.74559e+08	6.64286e+07	1.43778e+08	1.19372e+07	1.67211e+08	1.61301e+08	2.9654e+08	4.40057e+08	2.77432e+08	3.44048e+08	1.69236e+08
2153	90.84	1.14587														6.77246e+07	5.32441e+07	1.41589e+08	7.17947e+07	7.0058e+07	1.44864e+07	1.63103e+07	5.32319e+07	4.86532e+06	8.27227e+07	2.77042e+07	2.06542e+07
2162	525	10.0394	1	2M+H	1+	(2E)-4-Hydroxy-3-methylbut-2-en-1-yl trihydrogen diphosphate	MS1	C11811	KEGG	NA	0.0043773	DaError	262.001		5281976	1.56197e+09	1.80591e+09	2.848e+07	1.917e+07	2.55337e+09	1.62846e+09	5.01252e+08	5.87973e+08	9.98475e+08	2.14217e+09	1.44877e+09	2.19929e+09
2167	327.12	23.6159	1	M+ACN+2H	2+	N-ethylsuccinimide-mycothiol conjugate	MS1		KEGG	NA	0.0007327	DaError	611.2		46224553	9.24153e+08	4.03263e+08	2.86067e+07	1.977e+07	4.76573e+08	2.98978e+08	1.06202e+09	1.10113e+08	9.70182e+08	3.46957e+08	3.26745e+08	3.84113e+08
2171	333	19.6129	1	M+2K-H	1+	D-Ribosylnicotinic acid	MS1	C05841	KEGG	NA	0.0011522	DaError	256.082		161234	7.71548e+07	2.44692e+08	1.23666e+08	4.16931e+07	6.30955e+07	1.58709e+08	1.08949e+08	3.52331e+07	6.89373e+07	8.20041e+07	2.51738e+08	4.29366e+07
2173	429	7.4112	1	2M+H	1+	(3R)-3-Hydroxy-2-oxo-4-phosphonooxybutanoate	MS1	C06054	KEGG	NA	0.0085088	DaError	213.988		21145142	1.22908e+08	3.11614e+08	1.1717e+08	2.52345e+08	2.21862e+08	1.16857e+07	7.92633e+07	2.26763e+08	2.63911e+08	2.74684e+08	3.02189e+08	4.45231e+08
2176	334.8	2.88926	1	M+2K-H	1+	Triphosphate	MS2	C00536	KEGG	NA	0.198402	mS-score	257.91		983	4.80399e+07	7.16187e+07	4.75467e+07	3.73228e+07	8.85769e+06	3.67314e+06	3.65307e+07	2.9279e+07	7.26602e+07	6.17925e+07	2.46319e+07	1.97782e+07
2178	117.84	2.64558	1	M+H+2Na	3+	di-homo-gamma-linolenate	MS1	CPD-8120	BioCyc	CID001241	0.0344626	DaError	306.256	HMDB02925	21158448	3.35534e+08	2.51978e+08	1.02359e+08	1.36045e+08	2.10387e+08	1.62521e+08	4.52953e+08	1.2163e+08	1.46858e+08	3.52962e+08	1.01094e+08	1.44152e+08
2180	371.04	18.0035	1	2M+K	1+	6-Methylmercaptopurine	MS1	C16614	KEGG	NA	0.00710905	DaError	166.031		5778	3.71964e+07	1.39133e+08	6.88926e+07	7.05869e+07	5.92015e+07	1.47206e+07	4.23717e+07	3.69131e+07	2.03667e+08	9.92827e+07	2.30653e+07	4.59012e+07
2181	131.04	4.0975	1	M+ACN+2H	2+	(4-Amino-2-methylpyrimidin-5-YL)methyl dihydrogen phosphate	MS1	C04556	KEGG	NA	0.0020052	DaError	219.041		216	5.21994e+07	3.48697e+07	8.74202e+07	8.10434e+07	1.22311e+08	5.03118e+07	9.85033e+07	1.81376e+08	3.30628e+07	3.58943e+07	4.01553e+07	1.63078e+08
2185	150	29.5056	1	M+H+K	2+	1D-Myo-inositol 4-phosphate	MS1	C03546	KEGG	NA	0.000152	DaError	260.03		440043	2.39109e+07	4.96499e+07	3.58919e+07	4.38432e+07	3.17477e+07	3.3869e+07	2.54973e+07	4.39469e+07	3.81827e+07	3.99671e+07	2.05057e+07	3.70183e+07
2191	224.16	0.598647	1	M+2ACN+H	1+	L-Histidinol	MS1	C00860	KEGG	NA	0.0094217	DaError	141.09		165271	1.08296e+08	7.61776e+07	7.94037e+07	2.48322e+08	1.68405e+08	2.45888e+08	2.72585e+07	2.67181e+08	3.2973e+08	9.88179e+07	1.46569e+08	8.56066e+07
2198	546.24	27.2292	1	M+ACN+H	1+	Bemisiose	MS1	C06400	KEGG	NA	0.0371323	DaError	504.169		14605942	1.51045e+08	2.07503e+08	2.102e+07	6.19967e+07	1.05205e+08	1.01497e+08	1.53063e+08	1.63037e+08	3.57987e+08	1.45227e+08	1.10555e+08	1.77262e+08
2199	601.08	26.6567	1	2M+H	1+	Cinnabarinic acid	MS1	C05640	KEGG	NA	0.00186545	DaError	300.038		114918	3.60643e+08	2.64095e+08	2.3515e+07	9.391e+07	8.08433e+07	7.44517e+07	1.35262e+08	2.04575e+08	1.5168e+08	8.67583e+07	1.11427e+08	9.34867e+07
2202	610.8	27.1657														1.23987e+08	1.33433e+08	2.913e+07	0	4.739e+07	1.4925e+07	4.504e+07	2.89867e+07	0	8.06767e+07	3.38167e+07	6.638e+07
2203	418.92	27.9012	1	2M+K	1+	Oxalosuccinate	MS2	C05379	KEGG	NA	-0.647071	mS-score	190.011		972	3.25192e+08	2.73723e+08	2.957e+07	1.94812e+08	3.23058e+08	2.64358e+08	2.4856e+08	1.68382e+08	1.22402e+08	1.55171e+08	2.86028e+08	8.77533e+07
2204	69.84	20.2492														7.20435e+07	1.10307e+08	1.38124e+08	1.38219e+08	9.4255e+07	7.81077e+07	4.60232e+07	5.80502e+07	6.74029e+07	8.61039e+07	6.42131e+07	4.42917e+07
2206	318.96	5.58358	1	2M+K	1+	Acetylphosphate	MS1	C00227	KEGG	NA	0.0109574	DaError	139.987		186	5.14644e+07	5.67981e+07	1.79322e+07	1.0548e+08	1.95598e+08	1.14348e+08	1.13541e+07	5.40634e+07	1.13757e+08	9.24981e+07	2.57485e+08	3.7512e+07
2207	515.88	9.47597	1	M+ACN+2H	2+	2-O-Hexadecanoyl-3-O-(2S,4S,6S-trimethyl-3S-hydroxy-tetracosanoyl)-alpha,alpha-trehalose	MS1		KEGG	NA	0.0236982	DaError	988.743		52929840	1.9978e+09	1.33875e+09	2.47069e+07	1.83568e+09	2.54218e+09	1.68308e+09	4.94193e+08	1.40601e+09	1.29444e+09	1.58137e+09	2.13081e+09	1.89742e+09
2209	72.72	0.226006														6.95508e+07	1.47474e+08	1.94856e+08	1.89581e+08	5.3465e+07	5.94963e+07	7.08047e+07	9.83572e+07	6.24049e+07	9.04362e+07	3.57274e+07	2.01912e+08
2213	190.92	1.20752	1	2M+H	1+	phosphate(3-)	MS1		KEGG	NA	0.00294162	DaError	94.9534			1.02972e+08	3.08888e+08	4.77818e+07	1.21672e+08	1.0738e+08	6.371e+07	1.66717e+08	1.59792e+08	2.20488e+08	5.31678e+08	1.23481e+08	1.3465e+08
2217	246.96	20.5125	1	M+2Na-H	1+	Benzoyl phosphate	MS1	C06206	KEGG	NA	0.0142626	DaError	202.003		151426	5.52628e+07	9.28607e+07	5.32139e+07	2.11742e+08	8.6992e+07	8.47662e+07	8.90431e+07	4.71814e+07	4.8386e+07	7.29091e+07	5.90595e+07	5.50104e+06
2219	102	4.10946	1	M+2Na	2+	Maleylacetate	MS1	C02222	KEGG	NA	4.07e-05	DaError	158.022		5280500	1.04241e+08	1.13991e+08	1.62434e+08	2.05832e+08	2.45675e+08	4.25133e+07	1.48986e+08	1.25415e+08	8.12934e+07	1.40749e+08	8.6196e+07	6.50975e+07
2220	407.035	6.82376	1	2M+K	1+	cis-3-(Carboxy-ethyl)-3,5-cyclo-hexadiene-1,2-diol	MS2	C11588	KEGG	NA	-2.17426	mS-score	184.074		443290	2.61156e+08	1.98104e+08	2.87706e+07	1.39105e+08	2.06135e+08	5.56595e+07	1.86407e+07	1.36092e+08	7.25035e+07	1.02919e+08	2.36814e+08	3.66907e+08
2225	137.04	2.70995	1	M+Na	1+	Dihydrouracil	MS1		KEGG	NA	0.0078479	DaError	114.043		649	2.90187e+08	2.56885e+08	6.92391e+07	2.6678e+08	1.19474e+08	1.59369e+08	5.72017e+08	1.17234e+08	2.18672e+08	3.87878e+08	5.19093e+06	1.02661e+07
2231	450.84	7.25598														1.45726e+08	1.93107e+08	4.95246e+07	1.03614e+07	1.03853e+08	2.29669e+07	3.1922e+07	1.11562e+08	2.05303e+08	2.38259e+08	3.05571e+08	2.99497e+07
2251	600.12	21.307	1	M+Na	1+	N-(5'-Phospho-D-1'-ribulosylformimino)-5-amino-1-(5''-phospho-D-ribosyl)-4-imidazolecarboxamide	MS2	C04916	KEGG	NA	1.50239	mS-score	577.082		193735	4.37063e+07	5.38709e+07	3.77235e+07	1.32464e+08	6.83354e+07	5.01199e+07	4.51851e+07	4.22389e+07	8.6919e+07	7.66443e+07	1.10641e+08	9.15051e+07
2252	251.04	20.7333	1	M+2Na-H	1+	2-Methylcitrate	MS2	C02225	KEGG	NA	2.02602	mS-score	206.043		439681	5.3839e+07	1.01132e+08	1.16051e+07	9.37439e+07	9.72839e+07	8.12757e+07	7.28803e+07	2.96316e+07	2.84636e+07	4.26135e+07	1.06335e+08	1.00828e+08
2256	342.96	18.5772	1	M+2ACN+H	1+	2,3,5-Trichloromaleylacetic acid	MS1		KEGG	NA	0.0049848	DaError	259.905		9543107	5.96184e+07	2.11572e+07	1.54941e+07	4.96766e+07	2.3895e+07	4.26579e+07	3.10351e+07	3.36584e+07	4.00521e+07	4.73111e+07	6.30312e+07	4.26232e+07
2258	320.88	20.3588	1	M+CH3OH+H	1+	Lindane	MS1	C06988	KEGG	NA	0.0135505	DaError	287.86		727	8.53313e+07	1.24335e+08	4.82352e+07	4.52124e+07	3.68494e+07	8.99926e+07	5.53363e+07	8.92878e+07	7.54624e+07	4.1689e+07	1.07093e+08	3.10133e+07
2259	235.08	6.78401	1	M+2ACN+H	1+	Mercaptopurine	MS1	D04931	KEGG	NA	0.0039657	DaError	152.016		667490	1.40152e+08	1.54581e+08	1.20868e+07	1.81944e+08	1.50615e+08	6.34344e+07	9.57132e+07	1.98939e+08	1.44873e+08	2.42404e+08	1.88803e+08	2.21534e+08
2265	85.92	3.6552	1	M+K	1+	Nitrous acid	MS1	C00088	KEGG	NA	0.0438881	DaError	47.0007		24529	2.59742e+07	2.57972e+07	1.7594e+06	6.73337e+07	6.44659e+07	2.53024e+07	9.36321e+06	3.35251e+07	2.89827e+07	2.14936e+07	6.54973e+07	3.40255e+07
2267	424.8	6.00254														4.51302e+07	7.79912e+07	1.01312e+07	1.11244e+08	8.37918e+07	1.55567e+07	1.57987e+07	3.37017e+07	4.71008e+07	1.40032e+08	3.73759e+07	1.02075e+08
2268	109.92	0.838262	1	M+2K-H	1+	superoxide	MS1	SUPER-OXIDE	BioCyc	CID000488	0.00330392	DaError	32.9977	HMDB02168	5359597	3.30195e+07	1.55069e+09	6.22729e+07	5.02052e+08	2.43433e+09	1.37045e+09	2.43598e+06	1.60878e+09	1.76407e+09	1.37116e+09	4.75556e+06	6.74406e+08
2275	347.88	7.63732														5.33854e+08	7.9289e+08	9.14458e+06	1.07753e+09	1.27015e+09	8.70576e+08	1.74819e+08	9.02971e+08	6.49279e+08	4.99937e+08	1.30352e+09	2.00657e+08
2276	414.96	20.1906	1	2M+K	1+	(Z)-But-2-ene-1,2,3-tricarboxylate	MS2	C04225	KEGG	NA	-0.794281	mS-score	188.032		3080625	5.50648e+08	3.46419e+08	3.3157e+07	2.31834e+08	4.19616e+08	3.71441e+07	2.26019e+08	2.1222e+08	3.67523e+08	6.29077e+07	1.10941e+09	9.21638e+08
2288	265.2	26.1603	1	2M+H	1+	(2R,4S)-2,4-Diaminopentanoic acid	MS1	C03943	KEGG	NA	0.0064905	DaError	132.09		440169	1.36807e+08	6.94658e+07	2.09606e+07	5.40807e+07	2.88009e+07	5.31224e+07	4.36088e+07	4.1144e+07	3.90278e+07	3.79497e+07	3.30215e+07	5.16618e+07
2298	678.12	22.0554	1	M+H	1+	UDP-N-acetyl-3-(1-carboxyvinyl)-D-glucosamine	MS2	C04631	KEGG	NA	2.55028	mS-score	677.087		172502	7.37423e+07	5.88886e+07	1.40168e+07	5.38615e+07	6.101e+07	7.13267e+07	8.48728e+07	1.22762e+08	6.53586e+07	5.47806e+07	8.83003e+07	2.97756e+07
2310	556.92	7.92383	1	2M+Na	1+	2-(2-Carboxy-4-methylthiazol-5-yl)ethyl phosphate	MS1		KEGG	NA	0.0312606	DaError	266.997		46942369	8.51702e+07	1.41062e+08	9.31759e+06	1.89063e+08	1.85571e+08	5.57241e+07	6.39572e+07	1.11521e+08	1.87845e+08	2.83511e+08	1.59053e+08	3.66773e+08
2314	209.16	20.5015	1	2M+H	1+	(S)-3-Hydroxyisobutyric acid	MS1	C06001	KEGG	NA	0.0290198	DaError	104.047		440873	8.48954e+07	1.23061e+08	1.64917e+07	1.79925e+08	1.8841e+08	9.69093e+07	1.19569e+08	7.73349e+07	1.75927e+08	1.54916e+08	9.57702e+07	1.05462e+08
2319	202.08	2.15866	1	M+ACN+H	1+	Thymine glycol	MS1		KEGG	NA	0.0022279	DaError	160.048		18058	2.43043e+09	2.33471e+09	6.51144e+06	2.03405e+09	2.25347e+09	4.25868e+09	9.96059e+08	2.33764e+09	2.48812e+09	1.94546e+09	3.23248e+09	4.47185e+09
2320	268.92	2.06278	1	M+2K-H	1+	Isocitrate	MS2	C00311	KEGG	NA	0.937577	mS-score	192.027		1198	1.072e+08	3.7482e+07	6.51144e+06	1.95003e+07	2.05957e+07	8.40075e+07	2.65528e+07	2.00492e+07	1.20168e+08	5.38924e+07	1.5043e+08	1.0939e+08
2323	134.04	2.43391	1	M+ACN+H	1+	trans-3-Chloroallyl alcohol	MS1	C06611	KEGG	NA	0.00327782	DaError	92.0029		287955	3.10777e+08	2.68561e+08	5.87394e+06	2.89004e+08	8.49119e+08	3.50463e+08	7.17722e+07	7.77907e+06	3.71964e+07	4.37445e+08	3.7302e+08	5.28454e+08
2333	89.76	28.5727														2.20391e+06	1.31863e+08	4.27831e+06	1.8037e+08	2.78038e+08	1.15474e+07	1.06137e+08	1.02876e+07	1.40134e+08	8.35717e+07	1.51697e+08	1.27097e+08
2335	85.92	3.16995	1	M+K	1+	Nitrous acid	MS1	C00088	KEGG	NA	0.0438881	DaError	47.0007		24529	2.59742e+07	2.57972e+07	2.82562e+06	6.73337e+07	2.18474e+08	4.93036e+08	1.09507e+07	4.05521e+07	2.89827e+07	1.19929e+09	4.09122e+08	5.52389e+08
2346	239.04	6.71659	1	M+H	1+	D-Erythro-1-(Imidazol-4-yl)glycerol 3-phosphate	MS1	C04666	KEGG	NA	0.0027548	DaError	238.035		440431	2.09939e+08	1.63031e+08	2.73539e+06	1.53976e+08	1.96973e+08	1.97214e+08	2.52332e+07	1.69924e+08	1.56343e+08	3.28915e+08	2.7071e+08	3.3459e+08
2349	65.88	1.02286														2.04918e+08	2.379e+08	966205	6.29626e+07	2.38201e+08	9.30311e+07	2.33505e+07	3.24836e+08	2.21878e+08	2.15627e+08	2.2745e+08	3.81285e+07
2350	278.88	4.7597	1	2M+Na	1+	Methylselenic acid	MS1		KEGG	NA	0.00774205	DaError	127.938		161597	1.49512e+07	2.14894e+10	1.84767e+10	1.95866e+10	1.89117e+10	4.21212e+06	6.28763e+09	3.4901e+10	2.04487e+10	2.49585e+10	3.83074e+06	1.58562e+07
2351	631.08	10.6093	1	M+ACN+H	1+	ADP-glucose	MS2	C00498	KEGG	NA	2.77783	mS-score	589.082		16500	6.7491e+09	8.06442e+09	5.1625e+09	6.75791e+09	4.66087e+09	4.87788e+09	2.16833e+09	4.54651e+09	4.80085e+09	8.11093e+09	5.88067e+09	6.7661e+09
2352	547.08	10.4411	1	2M+K	1+	5-L-Glutamyl-taurine	MS2	C05844	KEGG	NA	-0.85329	mS-score	254.057		68759	5.17978e+09	3.42794e+09	8.34926e+09	8.74005e+09	1.1512e+08	5.35509e+09	1.8619e+09	6.24713e+09	6.64453e+09	1.00089e+10	2.40757e+08	8.64834e+09
2353	678.96	11.3009	1	2M+K	1+	5-O-(1-carboxylatovinyl)-3-phosphonatoshikimate	MS1		KEGG	NA	0.0050995	DaError	319.993		14506801	3.54182e+09	5.78988e+09	5.33419e+09	2.74833e+09	8.04095e+09	1.73733e+08	1.10393e+09	2.5499e+09	3.46064e+09	9.9581e+09	5.47004e+09	6.36575e+09
2360	351.84	24.832														2.29329e+09	6.93038e+09	5.56343e+08	5.1798e+09	2.0901e+09	3.91653e+09	1.56337e+08	3.38882e+08	2.94112e+08	8.7785e+08	1.29231e+09	5.74293e+08
2365	351.84	26.8979														1.10955e+09	8.61673e+09	1.26663e+09	6.39212e+09	4.87797e+09	3.51764e+09	9.12092e+08	1.7613e+08	5.53252e+08	1.52394e+09	9.13265e+08	1.84817e+08
2367	691.92	10.8893														3.789e+08	8.307e+07	4.7469e+09	7.14184e+09	6.05428e+09	3.98102e+09	1.86768e+09	3.20341e+09	2.55385e+09	5.24016e+09	4.1037e+09	5.81937e+09
2369	591	10.7058	1	2M+K	1+	6-Phospho-D-gluconate	MS2	C00345	KEGG	NA	-0.730654	mS-score	276.025		91493	1.01589e+10	7.51479e+09	7.40228e+09	7.17328e+09	5.6997e+09	4.80612e+09	1.32651e+09	5.73778e+09	5.55487e+09	9.15818e+09	6.4739e+09	7.69102e+09
2372	352.44	27.1364														6.52264e+10	2.65493e+10	2.97877e+09	9.30347e+08	1.5936e+10	6.10472e+09	1.60571e+09	1.30733e+09	3.2976e+09	8.96565e+08	3.0585e+08	1.30279e+09
2373	762.96	11.5977	1	2M+Na	1+	D-glycero-beta-D-manno-heptose 1,7-bisphosphate	MS1	D-BETA-D-HEPTOSE-17-DIPHOSPHATE	BioCyc	CID002573	0.0212116	DaError	370.007		46906053	4.46066e+09	3.39175e+09	3.19108e+09	2.813e+08	2.43912e+08	3.30042e+09	5.54643e+08	2.46073e+09	2.4457e+09	2.39987e+08	4.85772e+08	1.79935e+08
2389	587.04	10.2852	1	M+Na	1+	dTDP-glucose	MS2	C00842	KEGG	NA	3.04208	mS-score	564.076		439324	7.82617e+09	4.56335e+08	5.57076e+09	6.50627e+09	7.7204e+09	7.26235e+09	1.20281e+08	4.51367e+09	4.32928e+09	5.49168e+09	4.90516e+09	7.18895e+09
2395	230.04	1.36254	1	M+ACN+H	1+	(Z)-But-2-ene-1,2,3-tricarboxylate	MS2	C04225	KEGG	NA	0.966696	mS-score	188.032		3080625	4.83498e+09	4.33956e+09	4.68276e+09	4.14963e+09	4.41488e+09	6.00382e+09	1.14662e+09	2.89867e+07	6.52334e+09	3.15302e+09	3.97764e+09	3.41695e+09
2397	604.08	10.3181	1	M+2Na-H	1+	Phosphoribosyl-AMP	MS2	C02741	KEGG	NA	-2.20551	mS-score	559.072		11988267	3.28733e+07	3.66439e+09	3.82932e+09	2.85928e+09	6.55333e+07	3.83161e+09	1.65706e+09	3.63448e+09	3.27052e+09	2.32036e+09	2.91108e+09	3.86939e+09
2401	384	11.757	1	M+2K-H	1+	Glutathione	MS1	C00051	KEGG	NA	0.0028453	DaError	307.084		124886	3.47703e+09	1.85041e+09	5.26135e+09	4.62436e+09	2.85988e+09	2.81767e+09	6.76412e+08	2.73513e+09	2.56726e+09	1.6554e+09	1.77856e+09	3.2291e+09
2402	351.96	26.2576														1.05483e+10	8.51937e+09	3.71851e+09	1.47611e+10	2.43437e+10	3.31475e+10	3.46709e+09	3.36156e+09	2.6266e+09	4.3354e+09	1.15657e+10	5.13726e+09
2409	311.28	27.4662	1	2M+Na	1+	Tiformin	MS1	C03078	KEGG	NA	0.0442794	DaError	144.101		123	8.99006e+09	1.89028e+09	1.49902e+09	4.51533e+09	2.1972e+09	6.09143e+09	2.45295e+09	8.48993e+08	1.79682e+09	2.1061e+09	4.22498e+09	2.58926e+09
2413	193.92	15.5692	1	M+2K-H	1+	N-Acetylglycine	MS1	C08779	KEGG	NA	0.0416349	DaError	117.043		10972	3.16143e+09	3.25514e+09	4.06404e+09	3.32132e+09	1.89465e+09	2.02911e+09	4.34359e+08	1.87661e+09	1.03333e+09	1.81999e+09	9.98266e+08	1.24653e+09
2415	428.04	12.1978	1	M+K	1+	Acetyl adenylate	MS1	C05993	KEGG	NA	0.003202	DaError	389.074		440867	1.69915e+09	1.55268e+09	2.08588e+09	1.7987e+09	2.5788e+09	1.44565e+09	7.22457e+08	9.08252e+08	9.23638e+08	6.7246e+08	1.31838e+09	1.37008e+09
2416	311.28	24.4164	1	2M+Na	1+	Tiformin	MS1	C03078	KEGG	NA	0.0442794	DaError	144.101		123	1.81935e+10	9.4449e+09	7.14517e+09	1.1254e+10	4.42317e+09	3.40109e+09	6.48022e+08	5.29672e+08	1.09294e+09	2.093e+08	1.2296e+09	1.2253e+09
2420	311.28	24.8363	1	2M+Na	1+	Tiformin	MS1	C03078	KEGG	NA	0.0442794	DaError	144.101		123	5.52426e+09	1.65015e+10	6.52956e+09	1.1254e+10	4.42317e+09	1.29951e+10	1.72879e+09	9.57317e+08	1.13581e+09	1.24129e+09	1.17233e+09	1.39972e+09
2424	512.04	23.7916	1	M+2Na-H	1+	salicylate-adenylate	MS1	CPD-12084	BioCyc	CID002604	0.0153957	DaError	467.084		636428	1.39618e+08	3.82308e+09	1.82065e+09	1.71734e+09	5.34277e+08	7.1411e+08	2.10064e+09	1.80379e+09	2.60811e+09	4.0702e+08	1.5647e+09	2.64492e+09
2425	427.8	1.62615														3.5081e+09	5.71353e+09	4.38848e+09	5.79924e+09	6.34664e+09	6.16912e+09	4.31934e+08	8.57229e+08	1.73106e+09	5.16546e+08	3.4942e+09	3.13871e+09
2429	850.92	11.9564	1	2M+K	1+	5-Fluorodeoxyuridine diphosphate	MS2		KEGG	NA	-1.25791	mS-score	405.998		53882537	8.96855e+08	7.4122e+08	9.77983e+08	7.635e+07	4.5045e+07	7.90147e+08	1.23177e+08	6.10265e+08	2.47155e+08	7.9535e+08	1.41013e+09	3.796e+07
2430	611.4	12.3665	1	2M+K	1+	Androst-5-ene-3,17-dione	MS1		KEGG	NA	0.0251531	DaError	286.193		160531	2.18308e+09	2.65829e+09	2.06863e+09	2.95866e+09	2.91418e+09	2.03807e+09	5.75438e+08	1.63849e+09	1.55464e+09	3.97777e+09	2.66203e+09	3.04104e+09
2432	432	9.19915	1	M+2Na-H	1+	dCDP	MS2	C00705	KEGG	NA	-1.65116	mS-score	387.023		150855	1.52088e+09	1.17218e+09	1.69647e+09	1.67224e+09	1.35795e+09	1.86417e+09	3.21741e+08	9.06853e+08	1.1684e+09	9.1643e+08	1.36986e+09	1.96161e+09
2435	202.2	2.18246	1	M+H+Na	2+	Mycolipenic acid (C25)	MS1		KEGG	NA	0.038069	DaError	380.365		52921767	1.82801e+09	1.5719e+09	2.39099e+09	2.52268e+09	2.95217e+09	3.32676e+09	9.10082e+08	2.0306e+09	2.83434e+09	1.37062e+09	2.51208e+09	3.75492e+09
2436	353.28	25.8295	1	M+Na	1+	2-Palmitoylglycerol	MS1		KEGG	NA	0.0137711	DaError	330.277		123409	5.07223e+09	7.01155e+08	8.72706e+09	4.52263e+09	3.06521e+09	5.44695e+09	1.90487e+09	5.86365e+08	7.91083e+08	3.1972e+09	8.97208e+08	2.42606e+09
2437	344.76	16.5739	1	M+ACN+2H	2+	1-palmitoyl-2-palmitoleoyl phosphatidate	MS1	CPD-18350	BioCyc	CID002311	0.021564	DaError	646.457		71581034	1.20034e+09	1.46815e+09	1.35931e+09	1.46111e+09	1.27035e+09	8.50289e+08	3.97459e+08	1.2096e+09	6.88675e+08	1.20292e+09	1.69632e+09	1.38456e+09
2438	644.04	23.6044	1	M+K	1+	GDP-alpha-D-mannose	MS1	GDP-MANNOSE	BioCyc	CID000813	0.000332802	DaError	605.077	HMDB01163	135398626	1.19571e+09	7.46253e+08	1.83555e+09	8.1965e+07	1.88287e+09	4.77947e+08	1.92745e+09	2.03429e+09	9.30113e+08	1.68661e+09	1.54302e+09	6.59733e+07
2444	507	24.1976	1	M+Na	1+	UTP	MS2	C00075	KEGG	NA	-3.48862	mS-score	483.969		6133	2.66544e+09	4.61493e+09	2.37502e+09	3.42826e+09	9.1352e+08	3.68612e+09	3.05919e+09	4.4652e+09	1.93892e+09	1.95347e+08	4.43508e+09	5.6004e+09
2451	587.035	11.4662	1	M+Na	1+	dTDP-glucose	MS2	C00842	KEGG	NA	3.05871	mS-score	564.076		439324	1.29291e+09	2.219e+08	1.17249e+09	9.40243e+08	1.23642e+09	1.12588e+09	1.56633e+08	9.90425e+08	7.02415e+08	1.19519e+09	8.63053e+08	4.39847e+08
2452	353.28	26.9139	1	M+Na	1+	2-Palmitoylglycerol	MS1		KEGG	NA	0.0137711	DaError	330.277		123409	5.23576e+09	5.67887e+08	1.66364e+09	4.42776e+09	3.17899e+09	3.01853e+09	1.15348e+09	1.33221e+09	2.47829e+09	2.27693e+09	1.3997e+09	2.85491e+09
2453	828.96	11.7515	1	M+H	1+	Cytidylyl molybdenum cofactor	MS1		KEGG	NA	0.0195649	DaError	827.933		136262916	1.37037e+09	9.9369e+08	7.86817e+08	1.0833e+09	8.3874e+08	1.45712e+09	3.12033e+08	7.7044e+08	9.62817e+08	1.04704e+09	1.00659e+09	1.67178e+09
2454	311.28	26.8271	1	2M+Na	1+	Tiformin	MS1	C03078	KEGG	NA	0.0442794	DaError	144.101		123	3.74457e+09	5.79327e+09	1.49902e+09	3.99864e+09	2.1972e+09	2.33024e+09	7.17973e+08	1.06843e+09	2.85283e+09	2.51255e+08	3.50463e+09	2.59005e+08
2457	352.44	24.2443														6.44526e+10	1.09958e+10	3.5058e+09	1.70831e+09	5.60403e+08	4.76183e+09	1.09358e+09	5.99347e+08	9.58413e+08	2.23253e+08	1.05182e+09	7.73583e+08
2458	246.96	4.82965	1	M+2Na-H	1+	Benzoyl phosphate	MS1	C06206	KEGG	NA	0.0142626	DaError	202.003		151426	1.16099e+09	1.31538e+09	1.46691e+09	1.62896e+09	1.09739e+09	5.78141e+08	2.98817e+08	7.63903e+08	7.52215e+08	1.15101e+09	1.45779e+09	1.1964e+09
2459	353.28	26.4087	1	M+Na	1+	2-Palmitoylglycerol	MS1		KEGG	NA	0.0137711	DaError	330.277		123409	5.80919e+09	7.068e+08	7.69063e+09	4.59218e+09	3.06521e+09	5.7242e+09	6.61463e+08	2.16422e+09	1.89547e+09	9.18805e+08	5.8199e+08	2.42606e+09
2461	699.48	12.8597	1	2M+K	1+	2-Palmitoylglycerol	MS1		KEGG	NA	0.0185985	DaError	330.277		123409	1.28165e+09	1.44368e+09	1.5484e+09	8.71287e+08	5.89002e+08	1.93541e+09	1.10197e+08	1.33205e+09	1.11451e+09	1.41695e+09	1.23019e+09	1.55799e+09
2468	311.28	27.8386	1	2M+Na	1+	Tiformin	MS1	C03078	KEGG	NA	0.0442794	DaError	144.101		123	1.08444e+10	1.89028e+09	1.97209e+09	1.81276e+09	5.17907e+09	4.50238e+09	1.53116e+09	7.1476e+08	2.05582e+09	7.1992e+08	6.1841e+08	1.3049e+09
2477	310.92	26.3283	1	M+2Na-H	1+	3-Phospho-D-glyceroyl dihydrogen phosphate	MS1	C00236	KEGG	NA	0.0104163	DaError	265.959		439191	1.86418e+10	1.16655e+09	5.69779e+09	1.62713e+09	9.93541e+09	8.77674e+09	1.75708e+09	9.0746e+08	1.11557e+09	2.72025e+09	1.97508e+09	5.02449e+09
2481	186.24	12.3916														6.20525e+08	5.1957e+08	6.58756e+08	8.95863e+08	6.80298e+08	7.48657e+08	1.15349e+07	7.48512e+08	4.16621e+08	5.52204e+08	7.55969e+08	6.98467e+08
2483	353.28	26.6719	1	M+Na	1+	2-Palmitoylglycerol	MS1		KEGG	NA	0.0137711	DaError	330.277		123409	5.80919e+09	4.21365e+09	5.07751e+09	4.59218e+09	7.94805e+09	5.7242e+09	1.59942e+09	2.16422e+09	1.89547e+09	9.18805e+08	1.63357e+09	3.22766e+09
2484	423	11.6718	1	M+H	1+	5-Fluorouridine diphosphate	MS1		KEGG	NA	5.01e-05	DaError	421.993		10432343	1.40216e+09	7.07467e+08	7.25893e+08	6.53265e+08	4.79898e+08	9.02863e+08	2.55813e+08	8.16138e+08	1.66904e+09	5.04593e+08	4.4352e+08	5.19715e+08
2487	126	1.86996	1	M+2Na	2+	(2R,3S)-2-Methylcitric acid	MS1	C02225	KEGG	NA	0.0210887	DaError	206.043		439681	1.75565e+09	1.11141e+09	1.38262e+09	1.07829e+09	6.65232e+08	5.40416e+08	5.51267e+08	2.09671e+09	1.80552e+09	1.63379e+09	2.44244e+09	7.86806e+08
2493	915.96	12.3944														7.57087e+08	7.45833e+08	1.00317e+09	1.04765e+09	6.29653e+08	8.2093e+08	2.17767e+08	4.27998e+08	5.24753e+08	6.48517e+08	4.39803e+08	8.90132e+08
2498	338.04	10.9272	1	M+K	1+	Phosphopantothenic acid	MS1	C03492	KEGG	NA	0.000152	DaError	299.077		41635	6.79778e+08	9.70187e+08	7.80075e+08	1.9855e+07	1.29248e+09	9.6832e+08	2.93817e+08	4.78428e+08	6.11132e+08	7.54833e+08	8.04497e+08	1.03401e+09
2499	547.08	11.6905	1	M+H	1+	dTDP-4-dehydro-beta-L-rhamnose	MS2	C00688	KEGG	NA	1.97349	mS-score	546.065		443211	8.05582e+08	1.73115e+08	8.97707e+08	8.79007e+08	6.49482e+08	4.54885e+08	1.96403e+08	7.1821e+08	6.3855e+08	7.84995e+08	7.85237e+08	7.44658e+08
2500	722.04	23.7825	1	M+2Na-H	1+	UDP-N-acetyl-3-(1-carboxyvinyl)-D-glucosamine	MS2	C04631	KEGG	NA	1.36823	mS-score	677.087		172502	2.66267e+07	2.36804e+09	2.08654e+09	1.23469e+09	1.84455e+09	4.01212e+08	4.7565e+07	9.81535e+08	1.02526e+09	1.81027e+09	1.09672e+09	1.47967e+08
2501	353.28	27.2479	1	M+Na	1+	2-Palmitoylglycerol	MS1		KEGG	NA	0.0137711	DaError	330.277		123409	5.33247e+09	4.50268e+08	3.34639e+09	4.42776e+09	5.20778e+09	2.01727e+09	1.15348e+09	7.83638e+08	3.4542e+09	1.98936e+09	1.3997e+09	2.51097e+09
2502	454.92	9.09046	1	M+2K-H	1+	6-Methylthiopurine 5'-monophosphate ribonucleotide	MS2	C16615	KEGG	NA	-0.0203658	mS-score	378.04		10091038	2.28047e+09	6.67219e+07	2.1787e+09	1.98727e+09	1.61023e+09	2.47015e+09	6.77535e+08	8.16558e+08	8.97977e+08	2.24637e+09	2.5712e+09	3.14002e+09
2506	351.84	25.5341														1.46945e+09	4.84835e+09	1.24182e+09	5.56538e+09	2.0901e+09	1.4942e+09	4.66812e+08	2.73265e+08	1.61655e+08	2.49282e+09	1.20479e+09	6.85653e+08
2508	351.84	25.8336														1.46945e+09	4.84835e+09	1.24182e+09	1.00727e+10	1.14761e+10	1.4942e+09	4.66812e+08	2.73265e+08	4.60895e+08	1.5977e+09	7.89742e+08	6.85653e+08
2511	103.92	4.90105	1	M+2K-H	1+	hydrogen cyanide	MS1	HCN	BioCyc	CID000228	0.00994084	DaError	27.0109	HMDB60292	768	1.43782e+09	8.35992e+08	8.06698e+08	4.15375e+08	1.20522e+09	2.12631e+07	1.57789e+08	9.2919e+08	9.31233e+08	6.4238e+08	6.23839e+08	1.33776e+09
2513	721.5	12.9702														0	3.3512e+08	0	0	0	0	0	0	0	0	0	0
2514	468.12	23.7819	1	M+Na	1+	desacetylmycothiol	MS2	CPD1G-120	BioCyc	CID002494	-0.809771	mS-score	445.149		46878469	1.46868e+09	8.16667e+07	1.55299e+09	1.05637e+09	1.54131e+09	8.52172e+08	1.66914e+09	8.17685e+08	1.43799e+09	1.3869e+09	9.2568e+08	6.41747e+08
2516	510.6	13.1395	1	M+2Na	2+	6-cis, 3-oxo-tridecenoyl-CoA	MS1	CPD-15667	BioCyc	CID000197	0.0399621	DaError	975.262		90657308	9.10545e+08	4.20313e+08	5.69908e+08	6.15583e+08	6.97267e+08	1.01721e+09	2.11375e+08	3.06177e+08	8.06163e+08	1.0529e+09	9.21487e+08	6.05067e+08
2517	536.995	22.9588	1	M+CH3OH+H	1+	ATP(4-)	MS1		KEGG	NA	0.0107573	DaError	503.972		5461108	4.87427e+08	3.437e+08	3.86452e+08	1.3438e+08	2.44222e+08	7.91217e+08	4.85137e+08	2.96755e+08	3.08367e+08	4.56678e+08	5.58197e+08	2.0734e+08
2518	717.84	6.13995														3.2747e+08	2.82154e+08	2.77648e+08	2.6296e+07	2.93977e+07	0	5.60495e+07	1.91362e+08	1.65095e+08	0	0	0
2519	585	10.4125	1	M+K	1+	dTDP-4-dehydro-beta-L-rhamnose	MS2	C00688	KEGG	NA	-3.46832	mS-score	546.065		443211	3.89852e+08	2.91563e+08	5.5018e+08	7.11478e+08	2.44607e+08	2.94313e+08	1.50133e+07	6.71775e+08	5.04643e+08	6.43422e+08	8.01108e+08	6.54757e+08
2520	743.4	13.0163	1	M+2ACN+H	1+	Coproporphyrinogen III	MS1	C03263	KEGG	NA	0.02374	DaError	660.316		321	8.99382e+08	8.99635e+08	2.48455e+08	2.09612e+08	9.0883e+08	7.76262e+08	1.42975e+08	4.04167e+08	4.86532e+08	9.4146e+08	1.1155e+09	1.1661e+08
2522	443.76	5.1506														1.82545e+08	5.18831e+08	4.24439e+08	6.598e+08	2.84757e+08	5.98568e+08	1.7589e+08	3.62051e+08	3.49278e+08	7.3405e+08	1.57702e+09	9.27568e+08
2523	310.92	24.4917	1	M+2Na-H	1+	3-Phospho-D-glyceroyl dihydrogen phosphate	MS1	C00236	KEGG	NA	0.0104151	DaError	265.959		439191	2.73686e+09	4.0185e+08	5.04591e+09	1.49971e+09	7.33227e+08	4.5862e+09	1.7512e+08	2.47302e+09	4.17132e+08	1.99864e+09	2.86729e+09	2.84158e+09
2524	310.92	24.44	1	M+2Na-H	1+	3-Phospho-D-glyceroyl dihydrogen phosphate	MS1	C00236	KEGG	NA	0.0104151	DaError	265.959		439191	2.27545e+09	4.0185e+08	5.04591e+09	2.18449e+10	7.33227e+08	4.5862e+09	1.7512e+08	1.56467e+09	4.17132e+08	2.38098e+09	2.51499e+09	2.84158e+09
2527	648.96	23.5179	1	2M+H	1+	5-O-(1-Carboxyvinyl)-3-phosphoshikimic acid	MS1	C01269	KEGG	NA	0.0482596	DaError	324.025		439463	5.9211e+08	1.27463e+09	1.43814e+09	2.451e+07	6.30667e+07	1.31931e+09	4.77793e+08	6.63192e+08	3.95865e+08	6.71333e+07	8.29688e+08	1.51133e+09
2531	310.92	24.0483	1	M+2Na-H	1+	3-Phospho-D-glyceroyl dihydrogen phosphate	MS1	C00236	KEGG	NA	0.0104151	DaError	265.959		439191	2.27545e+09	1.22253e+09	1.68976e+09	9.13899e+09	6.62118e+08	5.71253e+09	8.43312e+08	1.49087e+08	1.99017e+08	3.24238e+08	2.51499e+09	2.84158e+09
2535	642	12.5409	1	M+2K-H	1+	CDP-alpha-D-glucose	MS1	CDP-D-GLUCOSE	BioCyc	CID001784	0.00995521	DaError	565.071	HMDB03369	25245528	1.32603e+09	1.23282e+08	9.12942e+08	7.81068e+08	5.2571e+08	3.29642e+08	1.13843e+08	7.0953e+08	4.31387e+08	1.31898e+09	5.36543e+08	8.40133e+08
2536	776.04	23.3118														8.8989e+08	1.26423e+08	8.3708e+08	9.28188e+08	7.84112e+08	3.84137e+08	9.8585e+08	6.96483e+08	1.12205e+09	7.80848e+08	1.46668e+09	4.3133e+08
2544	338.28	22.846														1.25954e+09	1.33069e+09	1.40269e+09	7.62647e+08	5.69664e+08	8.62983e+07	4.79672e+08	2.04211e+09	2.50207e+09	8.74021e+08	1.07427e+09	6.74073e+08
2550	311.28	23.7108	1	2M+Na	1+	4-Guanidinobutanamide	MS2	C03078	KEGG	NA	-0.920972	mS-score	144.101		123	6.45333e+08	4.102e+08	2.9687e+09	3.47092e+09	1.81212e+09	1.65448e+09	1.15976e+09	1.5195e+08	1.05322e+09	1.70658e+09	2.8896e+08	3.24058e+08
2554	503.16	23.7006	1	2M+Na	1+	(1R,6R)-6-Hydroxy-2-succinylcyclohexa-2,4-diene-1-carboxylate	MS2	C05817	KEGG	NA	1.66088	mS-score	240.063		5287432	8.08312e+08	1.01694e+09	4.51635e+08	4.3514e+08	5.88785e+08	4.73333e+08	1.44168e+08	3.49185e+08	7.10855e+08	4.89547e+08	3.2301e+08	2.87395e+08
2555	312.96	9.02501	1	2M+K	1+	3-amino-4-hydroxybenzaldehyde	MS2	CPD-7367	BioCyc	CID002595	1.29855	mS-score	137.048		11521082	4.20878e+08	2.93089e+08	5.34521e+08	1.93588e+07	3.44491e+07	9.467e+07	2.07783e+08	4.70174e+07	4.26573e+08	2.32986e+07	4.203e+07	3.524e+07
2556	672.12	12.6688	1	M+2ACN+H	1+	ADP-glucose	MS2	C00498	KEGG	NA	1.23389	mS-score	589.082		16500	2.83283e+08	4.508e+07	6.71232e+08	2.27787e+08	2.6444e+08	1.30255e+08	2.1466e+08	6.57857e+08	4.27958e+08	5.15483e+08	1.17045e+08	2.40223e+08
2557	820.2	13.3211	1	M+CH3OH+H	1+	FADH2	MS1	FADH2	BioCyc	CID000115	0.00626132	DaError	787.173	HMDB01197	25244872	7.08833e+08	4.52907e+08	1.01543e+09	4.4114e+08	4.17377e+08	1.53255e+08	4.19467e+08	5.15777e+08	1.116e+09	1.68872e+09	7.07783e+08	1.07481e+09
2560	543.12	11.2953	1	M+K	1+	Bemisiose	MS1	C06400	KEGG	NA	0.0121978	DaError	504.169		14605942	8.98543e+08	1.28415e+09	8.64477e+08	9.2138e+08	9.31393e+08	8.0506e+08	2.66292e+08	8.44185e+08	6.3275e+08	8.37082e+08	1.12754e+09	1.17202e+09
2561	466.56	12.868	1	M+H+K	2+	trans-2,3-Didehydroadipoyl-CoA	MS1	C14144	KEGG	NA	0.002661	DaError	893.147		24798711	6.98193e+08	5.752e+08	3.7495e+08	2.08475e+08	5.24155e+08	8.73732e+08	2.57677e+08	8.70627e+08	7.85273e+08	9.75763e+08	4.10562e+08	8.00585e+08
2562	429	7.76646	1	2M+H	1+	(3R)-3-Hydroxy-2-oxo-4-phosphonooxybutanoate	MS1	C06054	KEGG	NA	0.0085088	DaError	213.988		21145142	1.0271e+09	1.02928e+09	4.49633e+08	6.04717e+08	6.01644e+08	3.29026e+08	1.21312e+08	1.14131e+09	3.23012e+08	8.15755e+08	7.89945e+08	4.12335e+08
2563	528.96	24.0483	1	M+2Na-H	1+	Uridine 5'-triphosphate	MS1	C00075	KEGG	NA	0.0203362	DaError	483.969		6133	7.90608e+08	1.76793e+09	1.10627e+09	6.9975e+08	1.49419e+09	3.3725e+07	5.22295e+08	7.65608e+08	8.10955e+08	5.64062e+08	5.12e+07	7.22942e+08
2565	456.96	7.99853	1	M+2K-H	1+	6-Thioxanthine 5'-monophosphate	MS2	C16618	KEGG	NA	-0.886804	mS-score	380.019		3081384	2.72421e+08	3.53533e+08	5.17245e+08	1.66537e+08	2.67219e+08	3.16291e+08	6.03593e+07	2.06656e+08	2.27755e+08	3.99693e+08	4.96516e+08	4.8597e+08
2570	587.04	11.1896	1	M+Na	1+	dTDP-glucose	MS2	C00842	KEGG	NA	3.05871	mS-score	564.076		439324	7.41557e+08	3.63068e+08	1.17249e+09	9.40243e+08	1.23642e+09	1.12588e+09	1.56633e+08	1.94625e+08	7.02415e+08	1.19519e+09	7.0319e+08	1.09307e+09
2574	581.04	22.9414	1	M+H	1+	Uridine diphosphate glucuronic acid	MS1	C00167	KEGG	NA	0.0015819	DaError	580.034		17473	8.15033e+07	2.65553e+08	1.93538e+08	3.44942e+08	4.72475e+08	4.1554e+08	4.45792e+08	2.79035e+08	3.05927e+08	3.0466e+08	1.22847e+08	4.15583e+07
2575	464.04	4.6112	1	M+ACN+H	1+	5-Fluorouridine diphosphate	MS1	C21748	KEGG	NA	0.0134114	DaError	421.993		10432343	2.06097e+08	6.21803e+08	2.90933e+08	2.52181e+08	3.43851e+08	4.38442e+08	1.60716e+07	3.67771e+07	9.28082e+07	9.91732e+07	8.98505e+07	1.23171e+08
2578	249.96	1.20991	1	M+ACN+H	1+	2,5-Dichloro-carboxymethylenebut-2-en-4-olide	MS1	C12834	KEGG	NA	0.0068302	DaError	207.933		11954007	2.11433e+08	3.08507e+08	2.28854e+08	8.29376e+08	4.01623e+08	4.79023e+08	1.55174e+08	3.09415e+08	2.92412e+08	3.42087e+08	3.07642e+08	2.8593e+08
2579	306.84	1.82804	1	2M+Na	1+	arsenate	MS1	ARSENATE	BioCyc	CID000929	0.000659165	DaError	141.925	HMDB12190	233	8.06766e+08	5.24756e+08	7.1536e+08	4.46397e+08	4.11901e+08	4.27109e+08	2.67933e+08	7.06365e+08	8.04134e+08	1.19792e+09	6.34917e+08	7.95389e+08
2581	751.68	13.0238														2.2309e+08	4.81993e+08	1.83807e+08	2.2197e+08	1.6082e+08	2.29522e+08	8.04e+07	3.2175e+07	2.57512e+08	1.15798e+08	2.23107e+08	2.30903e+08
2584	267.84	3.63815														9.96409e+08	7.1323e+08	6.60685e+08	4.62718e+08	7.40798e+08	5.78057e+08	0	6.83776e+08	8.74918e+08	9.70103e+08	1.04919e+09	8.11083e+08
2587	663.72	1.85491														5.13671e+08	2.28507e+08	5.22068e+08	0	0	1.34639e+07	3.31772e+07	1.9795e+07	7.75667e+07	2.571e+07	7.27944e+06	0
2588	650.52	12.5066														5.9669e+08	3.54833e+08	1.5435e+08	1.6899e+08	3.59517e+08	7.967e+07	1.76807e+08	6.40712e+08	1.5992e+08	2.40987e+08	1.72983e+08	1.21002e+08
2589	351.84	5.95684														1.8581e+08	2.48355e+08	1.97523e+08	1.99601e+08	3.32884e+08	3.20679e+08	9.66717e+07	1.492e+08	1.36903e+08	3.13443e+08	2.0805e+08	1.74563e+08
2591	512.04	24.2556	1	M+2Na-H	1+	salicylate-adenylate	MS1	CPD-12084	BioCyc	CID002604	0.0153957	DaError	467.084		636428	2.03627e+08	1.27204e+09	6.17032e+08	5.3152e+08	2.8626e+08	4.83883e+08	4.38703e+08	5.14275e+08	3.04135e+08	4.1331e+08	3.37468e+08	5.81067e+07
2592	644.04	24.4188	1	M+K	1+	GDP-alpha-D-mannose	MS1	GDP-MANNOSE	BioCyc	CID000813	0.000332802	DaError	605.077	HMDB01163	135398626	1.03238e+09	4.76143e+08	3.6397e+08	9.022e+07	2.10493e+08	1.2708e+08	6.45325e+08	4.46765e+08	4.94823e+08	5.89813e+08	4.83482e+08	4.69007e+08
2593	644.04	24.6981	1	M+K	1+	GDP-alpha-D-mannose	MS1	GDP-MANNOSE	BioCyc	CID000813	0.000332802	DaError	605.077	HMDB01163	135398626	1.03238e+09	1.35625e+08	3.47297e+08	9.022e+07	2.3799e+08	4.05727e+08	3.80947e+08	4.46765e+08	3.96348e+08	5.89813e+08	3.32857e+08	4.69007e+08
2594	449.16	23.0143	1	2M+K	1+	Dexpanthenol	MS1	C05944	KEGG	NA	0.0329852	DaError	205.131		131204	3.5193e+08	4.55553e+08	4.82835e+08	4.85503e+08	2.25953e+08	4.73373e+08	7.22418e+08	5.33597e+08	4.04007e+08	3.22287e+08	1.32687e+08	5.09117e+08
2595	109.08	13.9582	1	M+ACN+2H	2+	Citrulline	MS1	C00327	KEGG	NA	0.0232123	DaError	175.096		9750	8.20028e+08	1.52282e+09	8.19618e+08	6.52281e+08	9.9117e+08	7.00663e+08	2.72502e+08	7.54025e+08	9.87092e+08	7.34751e+08	8.38257e+08	6.13071e+08
2599	436.92	20.2427	1	2M+K	1+	o-Phosphohomoserine	MS1	C01102	KEGG	NA	0.0461453	DaError	199.025		151187	3.69409e+08	3.14819e+08	5.08052e+08	3.33077e+07	3.6326e+07	6.91887e+08	2.47997e+08	3.24781e+08	4.36134e+08	8.87559e+08	6.07269e+08	1.07329e+09
2601	876.96	12.1925	1	2M+Na	1+	Adenosine-5'-phosphosulfate	MS1	C00224	KEGG	NA	0.0344957	DaError	427.02		10238	6.3119e+08	3.29323e+08	3.39453e+08	6.70858e+08	7.12708e+08	6.58607e+08	9.82333e+07	3.10108e+08	3.24563e+08	5.69858e+08	3.57137e+08	7.01117e+08
2602	429	24.799	1	2M+H	1+	(3R)-3-Hydroxy-2-oxo-4-phosphonooxybutanoate	MS1	C06054	KEGG	NA	0.0085088	DaError	213.988		21145142	1.5253e+08	7.40278e+08	1.12781e+09	6.12743e+08	5.00382e+08	1.39511e+09	8.07835e+08	6.2734e+08	8.13805e+08	9.63258e+08	1.32157e+09	7.28697e+08
2606	429.36	24.4705	1	M+2Na-H	1+	Mycolipanolic acid (C24)	MS1		KEGG	NA	0.02848	DaError	384.36		52921763	3.33228e+08	1.8587e+08	2.5857e+08	1.2458e+08	1.24042e+08	1.72413e+08	1.99073e+08	4.50345e+08	1.29403e+08	3.69692e+08	1.28528e+08	1.62212e+08
2610	457.92	5.94255														1.32654e+08	1.89921e+08	2.56785e+08	7.86586e+07	3.07848e+08	6.88785e+07	9.2765e+07	1.97379e+08	2.09907e+08	1.38031e+08	1.61674e+08	1.1669e+08
2615	354	27.59														1.27538e+09	1.3404e+08	6.0174e+08	1.74004e+09	1.44555e+09	2.62559e+09	3.19915e+08	7.1674e+08	4.23017e+08	7.81313e+08	3.94727e+08	1.08496e+09
2616	459	12.9652	1	2M+K	1+	Saccharolactic acid	MS1	C00818	KEGG	NA	0.0191463	DaError	210.038		607	6.91223e+08	9.21723e+08	3.3255e+08	3.44792e+08	4.14647e+08	3.25358e+08	2.15698e+08	4.68415e+08	3.82885e+08	1.03306e+09	5.0827e+08	8.9933e+08
2617	471	23.009	1	2M+K	1+	2-C-Methyl-D-erythritol 4-phosphate	MS2	C11434	KEGG	NA	0.596016	mS-score	216.04		443198	3.19e+07	4.74367e+07	3.67237e+08	2.59068e+08	3.09048e+08	3.52417e+07	4.91833e+08	3.66855e+08	2.13028e+08	2.52165e+08	1.50815e+08	3.38588e+08
2619	708.12	22.7147	1	M+2Na-H	1+	NAD(1-)	MS1		KEGG	NA	0.0397145	DaError	663.109		15938971	1.98248e+08	2.9565e+08	2.2507e+08	1.4677e+08	3.25978e+08	4.09422e+08	3.80467e+08	5.24697e+08	3.06282e+08	2.07903e+08	2.6639e+08	3.81222e+08
2620	559.08	22.8779	1	2M+K	1+	S-Methyl-5-thio-D-ribose 1-phosphate	MS2	C04188	KEGG	NA	1.96481	mS-score	260.012		11988266	2.63752e+08	2.7415e+08	3.35435e+08	2.54055e+08	1.05167e+08	2.44405e+08	4.04102e+08	2.12125e+08	2.719e+08	8.463e+07	3.9484e+08	1.46717e+08
2621	329.04	24.6316	1	M+K	1+	Sedoheptulose 7-phosphate	MS2	C05382	KEGG	NA	1.80131	mS-score	290.04		616	1.29857e+08	3.00333e+07	2.03905e+08	8.14417e+07	1.229e+08	8.29733e+07	1.75642e+08	5.043e+07	2.6908e+08	8.9675e+07	6.80867e+07	3.23387e+08
2622	468.24	24.5471														1.28135e+08	1.8155e+08	2.98453e+08	1.71027e+08	2.24787e+08	2.3004e+08	3.52723e+08	2.08912e+08	1.7794e+08	3.29412e+08	7.584e+07	1.78882e+08
2626	512.04	25.6498	1	M+2Na-H	1+	salicylate-adenylate	MS1	CPD-12084	BioCyc	CID002604	0.0153957	DaError	467.084		636428	8.43483e+07	1.4355e+08	2.42713e+08	1.14777e+08	1.94162e+08	3.44935e+08	3.53293e+08	4.19168e+08	5.18118e+08	1.49695e+08	3.43527e+08	2.5602e+08
2629	214.8	1.07406	1	2M+Na	1+	sulfate	MS1		KEGG	NA	0.0463359	DaError	95.9517		1118	1.23029e+08	3.43877e+08	3.27016e+08	9.36387e+07	3.2775e+08	2.03501e+08	3.7168e+07	4.47259e+08	4.58934e+08	2.74751e+08	2.82733e+08	4.50083e+07
2630	215.04	13.9661	1	2M+Na	1+	Protoanemonin	MS1	C07090	KEGG	NA	0.00425828	DaError	96.0211		66948	7.93537e+08	1.07357e+09	7.96846e+08	9.43643e+08	7.40836e+08	9.15289e+08	2.33779e+08	6.84929e+08	8.10976e+08	7.46104e+08	1.51669e+09	1.0708e+09
2641	488.16	22.9856	1	M+H+K	2+	Cob(II)yrinate diamide	MS1	C06504	KEGG	NA	0.018373	DaError	936.368		11953882	2.94045e+08	5.65252e+08	3.63025e+08	3.39497e+08	3.62035e+08	2.70642e+08	4.09977e+08	2.70075e+08	1.8242e+08	1.3394e+08	2.62673e+08	2.64733e+08
2642	600.96	8.35753	1	M+2K-H	1+	GTP	MS1		KEGG	NA	0.0424988	DaError	523.998		135398633	1.38378e+08	3.73142e+08	2.04147e+08	9.36155e+07	2.70484e+08	3.14817e+08	5.24249e+07	9.94276e+07	9.62397e+07	3.15037e+08	2.71485e+08	2.21159e+08
2643	123	8.95935	1	M+2H	2+	L-Fuculose 1-phosphate	MS2	C01099	KEGG	NA	0.332427	mS-score	244.035		6857415	3.55828e+08	5.2932e+08	1.72332e+08	4.71019e+08	3.10023e+08	3.36931e+08	1.44288e+07	1.85653e+08	2.42213e+08	1.47665e+08	1.5524e+08	2.34529e+08
2645	347.76	1.7607														1.15812e+10	3.3521e+08	7.60447e+09	1.4651e+10	1.36177e+10	5.96775e+09	6.13951e+09	1.04795e+10	1.22413e+10	9.1449e+09	1.99892e+10	1.59762e+10
2646	634.08	25.0386	1	M+2Na-H	1+	ADP-glucose	MS2	C00498	KEGG	NA	0.809003	mS-score	589.082		16500	4.24595e+08	9.78817e+07	2.68905e+08	3.9603e+08	1.89472e+08	2.29887e+08	1.0212e+09	3.29167e+08	7.85837e+08	1.54845e+08	3.85062e+08	9.93167e+07
2648	512.04	24.6423	1	M+2Na-H	1+	salicylate-adenylate	MS1	CPD-12084	BioCyc	CID002604	0.0153957	DaError	467.084		636428	5.8534e+08	3.83347e+08	6.17032e+08	5.3152e+08	2.93708e+08	2.2731e+08	2.70613e+08	8.61988e+08	2.49455e+08	5.91257e+08	4.47832e+08	8.5708e+08
2649	154.08	1.24856	1	M+Na	1+	Leucine	MS1	C00123	KEGG	NA	0.0038449	DaError	131.095		6106	2.03483e+08	3.51203e+08	3.62386e+08	2.29145e+08	1.33494e+08	3.61537e+08	5.16514e+07	8.70983e+07	3.06399e+08	3.8584e+08	6.92829e+07	6.52067e+07
2651	427.92	8.60379														6.96009e+07	2.81507e+08	2.40703e+08	1.07752e+08	1.20124e+08	1.48411e+08	4.64409e+07	1.67751e+08	1.51112e+08	2.38124e+08	5.22352e+07	3.12657e+08
2652	205.08	1.63743	1	M+Na	1+	cis-3-(3-Carboxyethenyl)-3,5-cyclohexadiene-1,2-diol	MS2	C12622	KEGG	NA	0.341178	mS-score	182.058		5282145	3.45655e+08	3.16809e+08	3.32929e+08	2.49133e+08	1.64464e+08	2.90971e+08	1.04439e+08	1.59037e+08	9.22433e+07	3.88211e+08	4.09285e+08	2.08609e+08
2654	126	2.10433	1	M+2Na	2+	(2R,3S)-2-Methylcitric acid	MS1	C02225	KEGG	NA	0.0210887	DaError	206.043		439681	4.04585e+08	6.64e+08	1.34285e+09	8.1294e+08	4.92194e+08	5.06341e+08	1.28381e+08	3.33256e+08	3.7577e+08	1.13098e+09	1.58476e+09	1.08781e+08
2655	339.96	4.45045														1.12055e+08	9.86988e+07	2.38343e+08	2.66098e+07	9.71674e+06	1.89145e+07	2.36477e+06	2.8247e+08	4.0175e+08	6.47038e+06	1.06986e+07	2.26201e+07
2656	591	23.3311	1	2M+K	1+	6-Phosphogluconic acid	MS1	C00345	KEGG	NA	0.0062116	DaError	276.025		91493	1.41167e+08	3.38833e+07	2.42093e+08	5.80308e+08	2.12303e+08	6.659e+07	5.39685e+08	1.66827e+08	7.09823e+08	3.90263e+08	7.15237e+08	6.13083e+07
2658	354	24.1544														8.51912e+08	4.973e+08	2.32598e+08	2.87611e+09	2.41753e+09	8.14752e+08	2.36993e+08	1.44482e+08	2.48665e+08	1.57855e+08	2.52457e+08	9.43173e+08
2662	556.08	26.7253														4.8825e+07	6.11407e+08	2.60928e+08	1.77013e+08	1.21108e+08	2.23515e+08	5.0467e+08	2.74505e+08	3.2227e+08	2.7409e+08	3.4765e+08	1.10568e+08
2663	538.8	8.68686	1	2M+Na	1+	Triphosphoric acid	MS1	C00536	KEGG	NA	0.0041695	DaError	257.91		983	1.51476e+08	1.81232e+08	1.56342e+08	1.29623e+08	1.51845e+08	3.80306e+08	3.05815e+07	4.6125e+07	8.75408e+07	4.02297e+08	3.01325e+08	3.75758e+08
2668	507	25.1269	1	M+Na	1+	Uridine 5'-triphosphate	MS1	C00075	KEGG	NA	0.0422562	DaError	483.969		6133	6.06173e+08	6.819e+07	6.90322e+08	4.904e+08	5.60412e+08	5.63527e+08	1.11904e+09	8.00013e+08	1.64326e+09	3.27815e+08	1.39596e+09	6.33733e+08
2669	561.115	23.8829	1	2M+Na	1+	N-Acetyl-L-glutamyl 5-phosphate	MS1	C04133	KEGG	NA	0.0328363	DaError	269.03		440236	1.13247e+09	2.87995e+08	1.18321e+09	1.10528e+08	1.36547e+09	4.75335e+08	6.00557e+08	1.67013e+09	1.72294e+09	5.12062e+08	9.64118e+08	1.91722e+08
2671	649.08	24.0119	1	2M+H	1+	Uridine-5'-monophosphate	MS1	C00105	KEGG	NA	0.00050455	DaError	324.036		6030	1.91493e+08	4.59937e+08	4.51752e+08	3.641e+08	3.6222e+08	3.59788e+08	7.194e+07	2.76227e+08	5.0902e+08	3.29915e+08	1.0248e+08	3.2746e+08
2676	512.04	25.0769	1	M+2Na-H	1+	salicylate-adenylate	MS1	CPD-12084	BioCyc	CID002604	0.0153957	DaError	467.084		636428	5.10218e+08	4.87822e+08	4.47497e+08	2.93305e+08	2.6594e+08	3.44935e+08	3.53843e+08	3.40033e+08	2.49455e+08	5.91257e+08	3.43527e+08	4.15167e+08
2679	385.2	24.7791	1	2M+H	1+	L,L-diaminopimelate	MS2	LL-DIAMINOPIMELATE	BioCyc	CID001297	-0.821978	mS-score	192.111	HMDB137	1549100	3.27753e+08	1.1022e+08	4.43917e+08	2.60077e+08	3.01887e+08	3.0701e+08	4.17033e+08	2.64075e+08	6.6033e+08	2.6069e+08	3.05157e+08	7.08332e+08
2682	607.08	27.369	1	2M+K	1+	Xanthosine	MS1	C01762	KEGG	NA	0.0172546	DaError	284.076		64959	1.01052e+08	4.15083e+07	8.81783e+07	1.24662e+08	1.18552e+08	7.10067e+07	1.1848e+08	7.16467e+07	8.72917e+07	5.2405e+07	2.91e+07	9.8045e+07
2688	117.96	5.4684	1	M+Na	1+	phosphate(3-)	MS1		KEGG	NA	0.0173616	DaError	94.9534			5.46714e+08	6.31363e+08	2.99526e+08	3.07719e+08	4.76055e+08	5.41575e+08	1.88345e+08	6.30362e+07	6.75733e+08	4.33603e+08	6.79737e+08	8.03839e+08
2695	378.96	2.21582	1	M+K	1+	beta-D-Fructose 1,6-bisphosphate	MS2	C05378	KEGG	NA	0.848348	mS-score	339.996		10267	2.1089e+08	3.56376e+08	1.26193e+08	2.36806e+08	2.67819e+08	3.36284e+08	7.01687e+07	2.94992e+08	2.91398e+08	2.07448e+08	2.50433e+08	1.92173e+08
2696	688.08	23.7731	1	M+Na	1+	Deamino-NAD+	MS2	C00857	KEGG	NA	1.40922	mS-score	665.101		165491	2.74521e+09	7.17057e+08	1.41303e+09	1.03205e+09	2.72867e+08	9.21143e+08	5.10267e+07	6.99783e+07	1.37883e+09	1.30898e+09	6.705e+07	5.80622e+08
2698	688.08	23.9987	1	M+Na	1+	NADH	MS2	C00004	KEGG	NA	2.30502	mS-score	665.125		439153	4.70635e+08	7.17057e+08	4.51243e+08	2.76448e+08	5.892e+07	3.63233e+08	8.29025e+08	5.8215e+07	6.43073e+08	1.6132e+08	7.68e+07	3.60232e+08
2701	732.12	24.7462	1	M+2Na-H	1+	3'-Dephospho coenzyme A	MS1	C00882	KEGG	NA	4.11e-05	DaError	687.149		439335	3.17695e+08	8.74332e+08	2.70837e+08	2.20727e+08	2.28832e+08	1.59043e+08	1.41903e+08	3.08895e+08	3.18292e+08	3.80847e+08	1.29305e+08	1.30932e+08
2703	517.08	24.199	1	2M+Na	1+	Pyridoxal phosphate	MS1	C00018	KEGG	NA	0.0208265	DaError	247.025		1051	1.85419e+09	6.76937e+08	4.51363e+08	3.45717e+08	7.44213e+08	3.71827e+08	4.02475e+08	5.83497e+08	5.14407e+08	6.64615e+08	3.62527e+08	1.30333e+09
2710	384.96	26.8238	1	M+2Na-H	1+	beta-D-Fructose 1,6-bisphosphate	MS2	C05378	KEGG	NA	0.273336	mS-score	339.996		10267	1.89972e+08	3.17095e+08	1.7435e+08	2.73583e+08	1.00343e+08	1.82162e+08	2.9095e+08	1.1294e+08	1.47525e+08	2.97017e+08	2.47313e+08	2.29662e+08
2711	117.96	1.67724	1	M+Na	1+	phosphate(3-)	MS1		KEGG	NA	0.0173616	DaError	94.9534			5.35041e+08	1.0703e+08	4.86547e+08	3.02484e+08	1.62761e+08	5.62962e+08	4.81425e+07	2.45578e+08	2.82462e+08	3.08223e+08	3.31363e+08	3.81242e+08
2718	224.04	3.69567	1	M+ACN+H	1+	Selenohomocysteine	MS2	C05698	KEGG	NA	-0.0115839	mS-score	181.972		6326973	4.67983e+08	2.23404e+08	7.23553e+08	2.95469e+08	7.45142e+08	5.29637e+08	5.76703e+08	5.49743e+08	1.97034e+08	1.1099e+09	4.73305e+08	7.6451e+08
2725	243.12	6.79339	1	M+2ACN+H	1+	L-2-Aminoadipate	MS1		KEGG	NA	0.0013577	DaError	160.061		6992111	5.38373e+07	1.21026e+08	1.1197e+08	6.25907e+07	8.24969e+07	1.56418e+08	7.82505e+07	8.81918e+07	1.58916e+08	8.67391e+07	1.61069e+08	6.7612e+07
2728	845.76	6.26383	1	2M+H	1+	Mycolipenic acid (C28)	MS2		KEGG	NA	-1.08349	mS_score	422.412		52921768	1.15098e+08	1.10954e+08	2.85292e+07	0	0	0	3.50107e+06	7.7341e+07	2.07153e+07	0	0	0
2729	587.04	10.9819	1	M+Na	1+	dTDP-glucose	MS2	C00842	KEGG	NA	2.54183	mS-score	564.076		439324	1.0004e+09	2.16607e+08	4.11225e+09	9.40243e+08	1.23642e+09	1.12588e+09	8.87865e+08	1.94625e+08	7.02415e+08	1.19519e+09	7.88773e+08	8.47337e+08
2730	611.16	12.377	1	2M+K	1+	[(2R,5R)-5-[(2-Aminoacetyl)amino]-3,4-dihydroxyoxolan-2-yl]methyl dihydrogen phosphate	MS1	C03838	KEGG	NA	0.041806	DaError	286.057		440137	2.63086e+09	1.68468e+08	2.38913e+09	2.14252e+09	2.51496e+09	6.35833e+07	6.80515e+08	2.47178e+09	1.81891e+09	3.22807e+09	2.4694e+09	3.05608e+09
2743	313.2	25.0933	1	2M+Na	1+	4-Guanidinobutyric acid	MS1	C01035	KEGG	NA	0.0202705	DaError	145.085		500	6.3861e+08	2.34618e+08	2.23067e+08	6.58662e+08	6.7384e+08	1.15687e+09	5.27982e+08	2.73497e+08	1.2221e+08	1.16808e+08	3.32635e+08	1.94008e+08
2744	459	13.304	1	2M+K	1+	Saccharolactic acid	MS1	C00818	KEGG	NA	0.0191463	DaError	210.038		607	8.50868e+08	3.48517e+08	2.15447e+08	3.44792e+08	3.03188e+08	3.76803e+08	1.39918e+08	2.75053e+08	3.03725e+08	6.97655e+08	4.08188e+08	2.4368e+08
2745	385.2	24.9952	1	2M+H	1+	meso-diaminopimelate	MS2	MESO-DIAMINOPIMELATE	BioCyc	CID000620	-0.821978	mS-score	192.111		1549101	3.27753e+08	3.2725e+07	4.43917e+08	2.6584e+08	2.87827e+08	1.75477e+08	3.93643e+08	2.6725e+08	2.31397e+08	4.10882e+08	3.05157e+08	2.81645e+08
2746	463.08	25.2478	1	M+2ACN+H	1+	6-Thioxanthine 5'-monophosphate	MS1	C16618	KEGG	NA	0.0004472	DaError	380.019		3081384	2.3793e+08	2.90197e+08	8.86568e+08	3.35932e+08	1.78577e+08	1.29368e+08	6.27268e+08	5.1825e+07	3.25063e+08	9.425e+07	2.4486e+08	1.29112e+08
2747	556.08	26.344														1.78425e+08	2.0594e+08	3.1512e+08	2.91605e+08	6.68667e+07	2.23515e+08	5.0467e+08	2.967e+08	2.10748e+08	2.7409e+08	8.40833e+07	1.10568e+08
2750	429	25.2287	1	2M+H	1+	2-Oxo-3-hydroxy-4-phosphobutanoate	MS2	C06054	KEGG	NA	-0.641185	mS-score	213.988		21145142	2.39375e+08	3.18523e+08	1.01658e+09	1.07748e+08	4.02532e+08	5.57342e+08	4.72048e+08	5.01707e+08	7.84377e+08	8.15298e+08	2.21088e+08	3.2982e+08
2751	688.8	9.12134														3.22936e+08	7.5075e+07	2.74265e+08	1.71346e+08	1.54865e+08	3.9368e+08	2.70264e+07	1.49866e+08	2.25227e+08	2.58035e+08	2.42922e+08	3.257e+08
2752	649.08	24.899	1	2M+H	1+	5-O-(1-Carboxyvinyl)-3-phosphoshikimate	MS2	C01269	KEGG	NA	-3.42624	mS-score	324.025		439463	1.57188e+08	3.06363e+08	2.9111e+08	1.94315e+08	2.67642e+08	2.90622e+08	2.38992e+08	2.76227e+08	5.5537e+08	3.4037e+08	1.49857e+08	2.85892e+08
2753	639	26.9354	1	2M+K	1+	Cinnabarinic acid	MS1	C05640	KEGG	NA	0.019815	DaError	300.038		114918	2.0163e+08	5.3515e+07	2.07558e+08	1.4666e+08	2.55348e+08	1.41677e+08	2.88475e+08	9.70983e+07	1.11697e+08	3.5335e+08	2.487e+08	2.3296e+08
2756	118.08	16.5919	1	M+H	1+	Valine	MS1	C00183	KEGG	NA	0.0062528	DaError	117.079		6287	1.14724e+09	7.9521e+09	9.4372e+08	6.41829e+08	6.60141e+09	2.26022e+08	1.47309e+09	9.27673e+08	1.38629e+09	7.19898e+08	1.64128e+08	6.03368e+08
2764	489.96	8.30254	1	M+Na	1+	2'-Deoxycytidine-5'-triphosphate	MS1	C00458	KEGG	NA	0.0188221	DaError	466.99		65091	1.47956e+08	4.62712e+08	4.22861e+08	1.7745e+08	5.09668e+08	1.65135e+08	3.47839e+07	6.74501e+07	1.46863e+08	1.66954e+08	1.67454e+08	2.5991e+08
2766	207.48	19.8706														1.66057e+08	8.85548e+07	1.41508e+08	1.77442e+08	1.91818e+08	2.09996e+08	1.94366e+07	1.09735e+08	9.99243e+07	2.08826e+08	2.11109e+08	1.08338e+08
2767	427.68	2.20497														7.69305e+08	9.33013e+07	2.48978e+08	3.75918e+08	2.40016e+08	4.44226e+08	7.92693e+07	3.36746e+08	4.81495e+08	3.94988e+08	7.72016e+08	3.3216e+08
2770	205.08	17.3901	1	M+ACN+H	1+	(2S,4R)-2-Amino-4-hydroxypentanedioic acid	MS1	C05947	KEGG	NA	0.0018936	DaError	163.048		440854	2.21082e+08	4.4381e+08	2.64145e+08	2.6544e+08	2.9946e+08	3.44338e+08	1.23917e+08	2.21701e+08	1.46086e+08	2.06335e+08	1.84324e+08	1.64181e+08
2771	732.96	9.43605	1	2M+Na	1+	(2-amino-4-hydroxy-7,8-dihydropteridin-6-yl)methyl diphosphate	MS1	DIHYDROPTERIN-CH2OH-PP	BioCyc	CID001379	0.0228834	DaError	355.008		135398611	3.4762e+08	1.25818e+08	2.52197e+08	1.60424e+08	2.23446e+08	2.9158e+08	4.26482e+07	1.5473e+08	2.14034e+08	1.59703e+08	2.16414e+08	3.79862e+08
2776	507	25.5667	1	M+Na	1+	Uridine 5'-triphosphate	MS1	C00075	KEGG	NA	0.0422562	DaError	483.969		6133	5.49863e+08	1.5022e+08	5.5852e+08	1.319e+08	3.28343e+08	5.19637e+08	2.37665e+08	6.4622e+08	2.74195e+08	3.27815e+08	5.0064e+08	1.34685e+09
2777	507	26.5112	1	M+Na	1+	Uridine 5'-triphosphate	MS1	C00075	KEGG	NA	0.0422562	DaError	483.969		6133	3.85582e+08	1.51603e+08	3.11368e+08	4.05933e+08	1.47015e+08	6.22745e+08	1.84532e+08	6.885e+07	3.12532e+08	7.04342e+08	2.56577e+08	4.70232e+08
2781	463.08	27.1162	1	M+2ACN+H	1+	6-Thioxanthine 5'-monophosphate	MS1	C16618	KEGG	NA	0.0004472	DaError	380.019		3081384	2.28472e+08	8.7495e+07	3.00507e+08	2.91433e+08	6.68782e+08	1.35877e+08	9.00115e+08	3.09175e+08	2.9607e+08	2.50522e+08	1.8331e+08	3.13125e+08
2785	481.08	12.8433	1	2M+K	1+	l-Histidinol phosphate	MS1	C01100	KEGG	NA	0.0018724	DaError	221.057		439398	6.93243e+08	1.94645e+08	4.1629e+08	1.00825e+09	7.3339e+08	1.38241e+09	2.66257e+08	1.33817e+08	8.3467e+08	8.0982e+08	4.494e+07	1.05623e+09
2789	441	26.3281	1	M+K	1+	Thymidine-5'-diphosphate	MS1	C00363	KEGG	NA	0.0139107	DaError	402.023		164628	3.43175e+08	3.2525e+07	4.57077e+08	9.75572e+08	8.42145e+08	2.3606e+08	2.4775e+08	3.59243e+08	2.9147e+08	3.16445e+08	4.4934e+08	3.05972e+08
2793	472.08	26.0724														9.671e+07	7.99833e+07	3.01267e+07	6.52e+07	8.915e+07	4.55867e+07	1.7427e+08	2.00118e+08	1.07035e+08	3.26333e+07	2.651e+07	3.42e+07
2795	427.68	2.78568														7.8228e+08	1.31966e+08	2.36389e+08	2.85616e+08	7.56274e+07	3.7338e+08	1.43266e+08	1.12844e+08	8.13033e+07	1.67609e+08	4.19563e+08	3.23077e+08
2801	427.8	5.79902														8.44693e+07	5.52806e+08	3.7351e+08	1.48248e+09	1.60916e+09	3.46798e+08	7.09211e+07	1.66387e+08	1.20049e+08	6.71925e+08	1.09875e+08	8.48046e+08
2814	578.88	8.32869	1	M+2K-H	1+	5-Fluorouridine 5'-triphosphate	MS1		KEGG	NA	0.0018609	DaError	501.959		10255482	1.75857e+08	2.15063e+08	3.34406e+08	7.70248e+07	1.03494e+08	1.49368e+08	3.87512e+07	5.26065e+07	6.61363e+07	1.32417e+08	1.53148e+08	1.8621e+08
2818	634.08	25.4965	1	M+CH3OH+H	1+	4-CDP-2-C-methyl-D-erythritol 2-phosphate	MS1	C11436	KEGG	NA	0.0009763	DaError	601.048		443200	2.64253e+08	9.84967e+07	6.11903e+08	1.63147e+08	1.89472e+08	3.1724e+08	7.008e+08	1.52735e+08	6.83772e+08	4.36113e+08	3.0531e+08	9.775e+07
2823	463.08	24.9371	1	M+2ACN+H	1+	6-Thioxanthine 5'-monophosphate	MS1	C16618	KEGG	NA	0.0004472	DaError	380.019		3081384	6.17233e+08	4.05882e+08	6.07452e+08	9.91467e+07	2.7063e+08	3.32968e+08	4.56595e+08	4.18338e+08	3.9252e+08	1.16925e+08	3.17293e+08	1.29112e+08
2828	487.08	12.2851	1	M+2ACN+H	1+	Uridine-5'-diphosphate	MS1	C00015	KEGG	NA	0.0174207	DaError	404.002		6031	3.38253e+08	5.655e+07	4.91617e+08	1.9282e+08	2.712e+08	2.7321e+08	4.00297e+08	5.4189e+08	3.33333e+08	3.0347e+08	2.06443e+08	1.68587e+08
2833	338.28	26.1703														1.55476e+09	9.598e+07	1.70026e+09	7.7434e+08	6.2715e+08	1.35083e+09	1.14249e+09	1.51296e+09	1.57251e+09	1.14443e+09	1.45934e+09	1.57563e+09
2835	428.99	26.9523	1	M+Na	1+	5-Fluorodeoxyuridine diphosphate	MS1		KEGG	NA	0.002923	DaError	405.998		53882537	2.17162e+08	2.55792e+08	3.82065e+08	1.90925e+08	1.2384e+08	4.10785e+08	2.88897e+08	2.10117e+08	2.7256e+08	4.4689e+08	8.31278e+08	6.87067e+07
2846	594.96	13.4513	1	2M+K	1+	2C-Methyl-D-erythritol 2,4-cyclodiphosphate	MS1	C11453	KEGG	NA	0.002778	DaError	277.996		126747	7.45083e+07	7.775e+07	1.6573e+08	4.6015e+07	1.31748e+08	7.265e+07	6.074e+07	9.56883e+07	8.6995e+07	2.11188e+08	7.14667e+07	3.25265e+08
2855	224.04	4.09733	1	M+2Na-H	1+	Acetylisoniazid	MS1	C07585	KEGG	NA	0.0006432	DaError	179.069		71602	1.78887e+08	3.73504e+08	7.32366e+08	2.95469e+08	6.77568e+08	1.67579e+09	5.76703e+08	7.64697e+08	1.97034e+08	6.20688e+07	2.49431e+08	1.6664e+09
2856	224.04	6.5758	1	M+2Na-H	1+	Acetylisoniazid	MS1	C07585	KEGG	NA	0.0006432	DaError	179.069		71602	6.17481e+09	2.45081e+08	2.82596e+08	4.40793e+08	1.66276e+08	1.05996e+09	2.82944e+09	3.72086e+08	6.41684e+08	1.6708e+08	2.72766e+08	1.04802e+09
2875	252.96	6.84209	1	M+2K-H	1+	N-Carbamoyl-L-aspartate	MS1	C00438	KEGG	NA	0.0023547	DaError	176.043		93072	1.82563e+08	1.82095e+08	1.83725e+08	1.81284e+08	5.36748e+07	1.36042e+08	6.93463e+07	7.40905e+07	1.96786e+08	4.40035e+08	4.29252e+08	2.95241e+08
2876	258	6.39513	1	M+K	1+	O-Succinyl-L-homoserine	MS2	C01118	KEGG	NA	1.35828	mS-score	219.074		439406	7.62204e+07	1.2135e+08	1.46707e+08	4.07706e+07	1.61909e+08	6.19982e+07	2.36709e+07	7.64532e+07	6.34234e+07	1.3823e+08	1.67988e+07	2.42279e+08
2877	224.04	4.88789	1	M+ACN+H	1+	Selenohomocysteine	MS2	C05698	KEGG	NA	0.674411	mS-score	181.972		6326973	5.0828e+08	1.72832e+08	2.21326e+08	3.38655e+08	4.60675e+08	3.54752e+08	1.74347e+08	4.11299e+08	6.8694e+08	2.72138e+08	2.29163e+08	3.25596e+08
2884	539.04	8.53576	1	M+ACN+H	1+	2'-Deoxy-5-hydroxymethylcytidine-5'-triphosphate	MS2	C11039	KEGG	NA	-0.766972	mS-score	497		443052	1.10323e+08	1.03779e+08	1.90136e+08	2.50749e+08	2.07095e+08	4.11067e+08	9.0178e+07	1.21102e+08	2.70939e+08	2.13062e+08	2.19416e+08	2.5301e+08
2897	336.84	21.2208	1	M+2K-H	1+	2,3,5-Trichloromaleylacetic acid	MS1		KEGG	NA	0.01635	DaError	259.905		9543107	1.33053e+08	1.69143e+08	1.79672e+08	1.09394e+08	9.24832e+07	7.22309e+07	1.05163e+08	1.59738e+08	5.6172e+07	1.20378e+08	1.16493e+08	2.12847e+08
2906	634.08	25.1266	1	M+2Na-H	1+	ADP-glucose	MS2	C00498	KEGG	NA	0.809003	mS-score	589.082		16500	4.24595e+08	9.78817e+07	3.76852e+08	3.9603e+08	1.89472e+08	3.17667e+08	1.25207e+08	6.08207e+08	5.82537e+08	4.79813e+08	4.00975e+08	9.93167e+07
2911	463.08	27.5803	1	M+2ACN+H	1+	6-Thioxanthine 5'-monophosphate	MS1	C16618	KEGG	NA	0.0004472	DaError	380.019		3081384	2.50948e+08	9.13183e+07	3.00507e+08	2.33692e+08	6.68782e+08	2.46968e+08	1.96067e+08	3.23787e+08	2.9607e+08	2.72972e+08	1.8331e+08	5.13565e+08
2915	722.04	24.7144	1	M+2Na-H	1+	Udp-N-acetylglucosamine-enolpyruvate	MS1	C04631	KEGG	NA	0.0182297	DaError	677.087		172502	3.22708e+08	5.8125e+07	2.3841e+08	2.20443e+08	3.26328e+08	3.63663e+08	1.5187e+08	7.32133e+07	3.0411e+08	4.47168e+08	1.61165e+08	2.74143e+08
2921	584.4	13.4445														1.11187e+08	8.934e+07	8.14e+07	1.3918e+08	6.64667e+07	3.8955e+07	1.04109e+08	1.7465e+08	2.671e+07	1.23855e+08	9.81167e+07	1.18872e+08
2925	441	25.5274	1	M+K	1+	(R)-4'-Phosphopantothenoyl-L-cysteine	MS2	C04352	KEGG	NA	1.38985	mS-score	402.086		440304	2.63368e+08	3.28207e+08	4.36558e+08	4.19313e+08	2.69865e+08	7.23543e+08	2.73985e+08	4.49143e+08	3.2837e+08	1.60225e+08	1.96163e+08	2.66165e+08
2926	441	26.6134	1	M+K	1+	Thymidine-5'-diphosphate	MS1	C00363	KEGG	NA	0.0139107	DaError	402.023		164628	3.43175e+08	1.59735e+08	2.80447e+08	9.75572e+08	7.53867e+07	5.23387e+08	3.21497e+08	3.59243e+08	2.468e+08	2.63485e+08	4.4934e+08	3.05972e+08
2927	507	25.4061	1	M+Na	1+	Uridine 5'-triphosphate	MS1	C00075	KEGG	NA	0.0422562	DaError	483.969		6133	6.06173e+08	6.819e+07	6.33445e+08	1.319e+08	3.28343e+08	5.63527e+08	9.4734e+08	6.187e+08	2.08215e+08	1.0488e+08	5.0064e+08	1.34685e+09
2929	784.32	13.1071														1.51437e+08	1.43268e+08	2.32842e+08	2.20373e+08	2.2673e+08	2.48262e+08	9.2605e+07	121950000	2.04577e+08	2.29533e+08	2.2084e+08	1.65553e+08
2934	560.88	24.3609	1	M+2K-H	1+	Uridine 5'-triphosphate	MS1	C00075	KEGG	NA	0.0075609	DaError	483.969		6133	5.49432e+08	3.636e+08	1.58472e+08	3.406e+08	2.21477e+08	4.11808e+08	2.27308e+08	3.29307e+08	1.8465e+08	2.1296e+08	2.98893e+08	1.5202e+08
2941	297.84	6.75594														4.77928e+08	1.85692e+08	3.74642e+08	4.73859e+06	8.85789e+08	4.19032e+08	1.38559e+08	1.6432e+08	4.70838e+08	9.86869e+08	1.07881e+09	6.4465e+08
2942	348.96	8.09912	1	2M+H	1+	cis-2-Chloro-4-carboxymethylenebut-2-en-1,4-olide	MS1	C04706	KEGG	NA	0.00437145	DaError	173.972		5280718	2.4071e+08	1.04062e+08	1.70469e+08	4.54957e+08	2.20519e+08	3.99402e+08	1.427e+08	2.10276e+08	4.82524e+08	4.42098e+08	1.06993e+09	4.7422e+08
2943	117.96	3.46134	1	M+Na	1+	phosphate(3-)	MS1		KEGG	NA	0.0173616	DaError	94.9534			2.63047e+08	8.5623e+07	7.28468e+08	4.69406e+08	8.17472e+08	7.72361e+08	6.16161e+08	1.0489e+09	3.18428e+08	1.80548e+08	5.07247e+08	6.75841e+08
2950	412.92	22.3445	1	M+Na	1+	5-Phospho-alpha-D-ribose 1-diphosphate	MS2	C00119	KEGG	NA	1.72721	mS-score	389.952		7339	4.201e+07	1.59594e+08	3.8417e+07	6.52533e+07	2.40673e+07	6.37683e+07	4.60393e+07	5.53843e+07	5.95774e+07	2.63428e+07	8.17104e+07	5.113e+07
2951	224.04	5.99598	1	M+2Na-H	1+	Acetylisoniazid	MS1	C07585	KEGG	NA	0.0006432	DaError	179.069		71602	5.38768e+08	6.8596e+07	2.82596e+08	1.6099e+09	1.09485e+09	8.02718e+08	5.33769e+08	3.72086e+08	5.25097e+08	1.8089e+09	2.72766e+08	1.60972e+08
2958	562.8	6.31419	1	2M+Na	1+	2,3,4,5,6-Pentachlorocyclohexanol	MS1	C16181	KEGG	NA	0.0114316	DaError	269.894		9543415	7.63446e+07	1.09952e+08	3.87477e+07	1.1303e+08	5.37461e+07	3.11133e+07	1.20612e+07	4.91699e+07	4.03126e+07	2.12689e+07	4.36541e+07	1.07258e+08
2964	762.96	13.1743	1	2M+Na	1+	D-glycero-beta-D-manno-heptose 1,7-bisphosphate	MS1	D-BETA-D-HEPTOSE-17-DIPHOSPHATE	BioCyc	CID002573	0.0212116	DaError	370.007		46906053	5.70917e+07	5.25067e+07	1.27364e+09	8.02847e+08	1.10349e+09	6.15027e+08	5.51542e+08	2.07306e+09	1.34858e+09	1.69354e+09	3.757e+08	1.3619e+09
2965	338.04	25.5021	1	M+K	1+	Phosphopantothenic acid	MS1	C03492	KEGG	NA	0.000152	DaError	299.077		41635	3.8562e+08	5.62933e+07	3.64318e+08	2.33239e+09	5.8275e+07	2.0779e+09	3.02823e+08	8.77e+07	3.54445e+08	2.29918e+09	7.43867e+07	1.39043e+08
2975	722.04	24.3599	1	M+2Na-H	1+	Udp-N-acetylglucosamine-enolpyruvate	MS1	C04631	KEGG	NA	0.0182297	DaError	677.087		172502	7.78815e+08	1.90728e+08	2.3841e+08	2.55398e+08	5.12703e+08	3.63663e+08	3.51608e+08	5.5031e+08	5.02797e+08	3.28768e+08	1.61165e+08	7.3665e+07
2991	413.04	25.4419	1	M+2Na-H	1+	Orotidine 5'-phosphate	MS2	C01103	KEGG	NA	1.43543	mS-score	368.026		160617	2.54088e+08	4.546e+07	2.36505e+08	1.05632e+08	2.22045e+08	1.48862e+08	4.982e+07	1.53867e+08	1.0216e+08	1.70352e+08	1.50043e+08	2.51427e+08
3003	224.04	7.1161	1	M+2Na-H	1+	Acetylisoniazid	MS1	C07585	KEGG	NA	0.0006432	DaError	179.069		71602	3.62318e+08	8.42771e+07	1.68425e+08	1.81063e+08	2.60007e+07	3.12568e+08	4.12443e+08	6.02124e+08	1.06284e+09	1.6708e+08	2.72766e+08	2.75412e+08
3008	224.04	6.81464	1	M+2Na-H	1+	Acetylisoniazid	MS1	C07585	KEGG	NA	0.0006432	DaError	179.069		71602	3.62318e+08	8.42771e+07	3.14917e+08	1.81063e+08	1.66276e+08	7.37438e+08	3.18367e+08	2.84066e+08	1.06284e+09	1.6708e+08	2.72766e+08	1.55547e+08
3017	224.04	5.46288	1	M+2Na-H	1+	Acetylisoniazid	MS1	C07585	KEGG	NA	0.0006432	DaError	179.069		71602	5.0828e+08	2.68852e+08	2.21326e+08	3.96122e+08	4.9683e+08	3.56399e+08	1.99116e+08	3.44295e+08	6.8694e+08	4.989e+08	4.74962e+08	3.06415e+08
3022	224.04	5.31686	1	M+2Na-H	1+	Acetylisoniazid	MS1	C07585	KEGG	NA	0.0006432	DaError	179.069		71602	5.0828e+08	2.68852e+08	2.21326e+08	4.20029e+08	4.60675e+08	3.06546e+08	1.99116e+08	4.11299e+08	6.8694e+08	3.76917e+07	4.74962e+08	3.06415e+08
3028	224.04	6.28127	1	M+2Na-H	1+	Acetylisoniazid	MS1	C07585	KEGG	NA	0.0006432	DaError	179.069		71602	3.62318e+08	2.45081e+08	2.82596e+08	4.20029e+08	6.27977e+08	3.07205e+08	3.18367e+08	3.72086e+08	5.25097e+08	3.35636e+08	2.72766e+08	1.04802e+09
3036	197.04	2.81898	1	M+K	1+	(2-Naphthyl)methanol	MS2	C02909	KEGG	NA	1.15751	mS-score	158.073		74128	5.96595e+07	7.21614e+07	3.97468e+07	5.3542e+07	6.40156e+07	3.495e+07	1.38854e+07	5.26808e+07	8.17331e+07	3.68328e+07	2.08361e+07	8.62938e+07
3037	233.04	18.0974	1	M+CH3OH+H	1+	(2,3-Dihydroxy-4-oxobutyl) dihydrogen phosphate	MS1	C00279	KEGG	NA	0.0020843	DaError	200.009		697	6.22522e+07	1.53256e+08	4.75194e+07	1.07762e+08	8.22973e+07	2.80346e+08	4.49963e+07	1.99956e+07	6.62824e+07	1.3021e+08	1.06394e+08	5.92545e+07
3045	224.16	29.4473	1	M+2ACN+H	1+	L-Histidinol	MS1	C00860	KEGG	NA	0.0094217	DaError	141.09		165271	5.51808e+08	6.85142e+08	2.55569e+08	4.4724e+07	1.30068e+08	5.53347e+08	1.10794e+08	1.28393e+08	1.38902e+08	3.08317e+08	1.27608e+08	1.95048e+08
3057	503.16	24.1315	1	2M+Na	1+	(1R,6R)-6-Hydroxy-2-succinylcyclohexa-2,4-diene-1-carboxylate	MS2	C05817	KEGG	NA	2.04427	mS-score	240.063		5287432	5.98258e+08	1.10417e+08	4.07535e+08	1.9487e+08	4.8844e+08	2.20313e+08	2.0985e+08	3.49185e+08	6.11878e+08	4.51743e+08	1.88217e+08	2.5352e+08
3058	765.12	13.1585	1	2M+K	1+	Cyclic pyranopterin monophosphate	MS1		KEGG	NA	0.0204202	DaError	363.058		135463437	4.3403e+08	3.938e+07	2.36707e+08	5.43175e+08	2.34092e+08	6.27217e+08	8.6875e+07	4.6598e+08	3.39557e+08	2.70505e+08	2.09942e+08	6.32673e+08
3059	428.88	24.8702	1	M+K	1+	alpha-Phosphoribosylpyrophosphoric Acid	MS1	C00119	KEGG	NA	0.0349662	DaError	389.952		7339	4.48838e+08	4.5815e+07	6.54767e+08	4.09403e+08	4.65207e+08	6.12508e+08	9.66433e+07	2.32477e+08	4.3984e+08	2.757e+08	6.49218e+08	4.04928e+08
3061	384.96	27.5043	1	M+2Na-H	1+	D-Tagatose 1,6-bisphosphate	MS2	C03785	KEGG	NA	0.400308	mS-score	339.996		440117	9.7215e+07	6.64133e+07	3.569e+08	1.12032e+08	2.12378e+08	1.43193e+08	2.9095e+08	2.26895e+08	1.31763e+08	4.00082e+08	2.64403e+08	4.2339e+08
3067	228.96	14.3425	1	M+K	1+	Oxalosuccinate	MS2	C05379	KEGG	NA	0.767382	mS-score	190.011		972	1.5968e+08	1.70062e+08	1.66162e+08	5.81855e+08	5.44212e+08	4.25034e+08	3.31933e+07	2.0429e+08	2.17568e+08	8.54043e+08	3.0914e+08	1.11075e+08
3068	207	17.6528	1	2M+Na	1+	trans-3-Chloroallyl alcohol	MS1	C06611	KEGG	NA	0.00249852	DaError	92.0029		287955	3.32382e+07	3.0661e+08	6.00684e+07	6.27735e+07	7.98355e+07	8.54874e+07	1.28919e+08	1.08825e+08	1.10481e+08	9.89208e+07	4.29168e+07	9.91627e+07
3069	194.04	2.62462	1	M+2Na-H	1+	L-Methionine	MS2	C00073	KEGG	NA	-0.460152	mS-score	149.051		6137	2.25301e+08	4.22285e+08	1.99309e+08	2.50789e+08	2.33961e+08	4.31654e+08	6.10239e+08	5.45954e+08	9.60685e+07	1.52075e+08	1.46758e+08	4.58195e+08
3070	486.12	6.4377	1	M+2Na-H	1+	Folate	MS2	C00504	KEGG	NA	2.26662	mS-score	441.14		6037	5.02014e+07	4.34151e+07	2.1235e+07	2.89139e+07	5.84203e+07	1.8379e+07	1.51252e+07	1.79622e+07	4.02692e+07	1.11368e+07	3.13787e+07	1.12407e+07
3071	240.12	17.4525	1	M+ACN+H	1+	metanephrine	MS2	CPD-11877	BioCyc	CID000278	1.98894	mS-score	198.113	HMDB463	21100	8.15549e+07	6.22904e+07	1.16322e+08	5.4784e+07	8.62946e+07	4.24544e+07	1.63971e+07	7.99637e+07	2.92983e+07	1.05945e+08	9.86917e+07	9.85689e+07
3072	226.08	15.7587	1	M+K	1+	8-Amino-7-oxononanoic acid	MS1	C01092	KEGG	NA	0.0039996	DaError	187.121		173	1.43923e+08	9.41294e+07	1.07101e+08	5.96465e+07	6.54109e+07	7.33467e+07	3.79491e+07	1.38564e+08	7.17734e+07	1.09435e+08	7.75845e+07	9.49847e+07
3079	202.08	3.79297	1	M+K	1+	N6-Hydroxy-L-lysine	MS2	CPD-265	BioCyc	CID002698	1.7212	mS-score	163.108		25244870	9.05397e+07	5.0138e+07	7.11537e+07	1.18737e+08	1.20558e+08	1.10333e+08	5.77226e+06	1.21566e+08	6.31561e+07	1.5721e+08	1.88607e+08	2.12733e+08
3080	228.12	17.3531	1	M+Na	1+	Dexpanthenol	MS1	C05944	KEGG	NA	0.000631	DaError	205.131		131204	2.45696e+08	2.1055e+08	2.24374e+08	3.62098e+08	3.63618e+08	3.5477e+08	8.63499e+07	2.79894e+08	2.13159e+08	3.62203e+08	1.73265e+08	2.88965e+08
3081	224.16	1.86594	1	M+ACN+H	1+	Sorbitol	MS2		KEGG	NA	-0.780148	mS-score	182.079		5780	1.26891e+08	3.81683e+07	2.37744e+08	1.46466e+08	4.24772e+07	2.17674e+08	2.73347e+08	1.634e+08	1.02965e+08	8.1032e+07	4.06908e+08	7.10417e+07
3084	112.92	7.40964	1	M+K	1+	Glyoxylate	MS2	C00048	KEGG	NA	-2.9115	mS-score	74.0004		760	1.79358e+08	1.27037e+09	1.02293e+08	1.40329e+08	4.00217e+08	1.22364e+08	2.24425e+08	2.30752e+08	2.30593e+08	9.1209e+07	4.86069e+07	1.24232e+08
3087	600	23.539														3.21827e+09	8.64633e+07	2.59572e+09	2.72691e+09	2.09304e+09	2.59863e+09	1.75136e+09	2.49238e+09	1.93611e+09	2.45536e+09	2.50838e+09	2.31121e+09
3088	688.08	24.3153	1	M+Na	1+	Deamino-NAD+	MS2	C00857	KEGG	NA	1.40922	mS-score	665.101		165491	3.1009e+08	8.43067e+07	4.51243e+08	1.559e+08	8.784e+07	3.63233e+08	6.6882e+08	2.32062e+08	3.28632e+08	2.71323e+08	2.09133e+08	3.60232e+08
3089	688.08	24.6274	1	M+Na	1+	Deamino-NAD+	MS2	C00857	KEGG	NA	1.40922	mS-score	665.101		165491	8.716e+07	8.43067e+07	4.51243e+08	2.4484e+08	8.784e+07	2.29372e+08	2.07467e+08	1.63218e+08	2.96932e+08	1.26827e+08	2.09133e+08	3.60232e+08
3092	338.04	25.0745	1	M+K	1+	Phosphopantothenic acid	MS1	C03492	KEGG	NA	0.000152	DaError	299.077		41635	1.8702e+08	5.21383e+07	3.64318e+08	5.73942e+08	8.46083e+07	5.5169e+08	3.02823e+08	1.1557e+08	4.39018e+08	4.62448e+08	3.7871e+08	1.584e+08
3093	338.04	25.2971	1	M+K	1+	D-4'-Phosphopantothenate	MS2	C03492	KEGG	NA	1.87499	mS-score	299.077		41635	9.99158e+08	5.21383e+07	3.64318e+08	5.73942e+08	8.46083e+07	3.3764e+08	3.02823e+08	4.72393e+08	4.39018e+08	7.89137e+08	7.43867e+07	5.47973e+08
3109	599.88	26.6747	1	M+2K-H	1+	[[(1R,10S,11R,12R,14R)-5-Amino-11,14-dihydroxy-7-oxo-13-oxa-2,4,6,9-tetrazatetracyclo[9.2.1.02,10.03,8]tetradeca-3(8),4-dien-12-yl]methoxy-hydroxyphosphoryl] phosphono hydrogen phosphate	MS1		KEGG	NA	0.0296933	DaError	522.991		135921687	1.32198e+08	1.42655e+08	1.11463e+08	1.79423e+08	2.42277e+08	1.40828e+08	7.669e+07	1.7945e+08	1.34035e+08	1.11033e+08	9.7745e+07	2.49427e+08
3112	384.96	27.0481	1	M+2Na-H	1+	D-Fructose 1,6-bisphosphate	MS2	C00354	KEGG	NA	0.273336	mS-score	339.996		172313	1.47035e+08	9.15733e+07	3.569e+08	2.73583e+08	1.69522e+08	1.82162e+08	2.9095e+08	2.26895e+08	1.47525e+08	2.97017e+08	2.47313e+08	2.29662e+08
3114	510	4.73748	1	M+ACN+H	1+	Deoxyuridine triphosphate	MS1	C00460	KEGG	NA	0.0074342	DaError	467.974		65070	7.59053e+07	7.47398e+07	6.11056e+07	4.8837e+07	1.14279e+08	4.8228e+07	4.59036e+06	8.79044e+07	5.12792e+07	1.18041e+08	5.60048e+07	6.89987e+07
3115	132.96	6.79444	1	M+2Na-H	1+	3-Oxopropanoate	MS2	C00222	KEGG	NA	0.601074	mS-score	88.016		868	2.38241e+08	2.87706e+08	1.87956e+08	1.00013e+08	1.07899e+08	2.30452e+08	6.2548e+07	3.37935e+08	3.85914e+08	2.27602e+08	4.75978e+08	2.73449e+08
3116	451.08	7.42574	1	M+2ACN+H	1+	Orotidylic acid	MS1	C01103	KEGG	NA	0.0060786	DaError	368.026		160617	6.4921e+07	3.27541e+07	2.05739e+08	7.55467e+07	1.27211e+08	2.87677e+08	2.27709e+07	1.81563e+08	2.35836e+08	8.71544e+07	1.6599e+08	1.953e+08
3117	123	20.915	1	M+H	1+	methyl-1,4-benzoquinone	MS2	CPD0-1156	BioCyc	CID001593	0.00813768	mS-score	122.037		11122	1.68852e+08	2.03563e+08	8.74292e+07	1.15626e+08	1.23705e+08	1.73811e+08	2.01825e+07	1.52927e+08	7.45611e+07	7.14214e+07	9.55396e+07	7.67767e+07
3118	347.88	3.31732														9.61312e+07	9.46791e+07	6.6294e+07	6.05457e+07	8.58382e+07	6.99796e+07	7.47318e+07	7.70493e+07	1.76167e+08	6.8385e+07	1.04608e+08	2.07266e+07
3122	158.04	18.7819	1	M+Na	1+	4-Hydroxy-L-threonine	MS1	C06056	KEGG	NA	0.0023825	DaError	135.053		193577	4.04635e+08	1.18431e+08	9.63406e+07	6.21361e+07	8.21853e+07	1.33075e+08	6.68663e+07	8.27835e+07	6.79646e+07	4.62899e+07	3.34704e+07	6.15801e+07
3123	195.12	20.7728	1	M+ACN+H	1+	Dopamine	MS1	C03758	KEGG	NA	0.0071935	DaError	153.079		681	1.14522e+08	2.72121e+08	9.53044e+07	9.59465e+07	1.41716e+08	4.1348e+07	1.06346e+08	1.378e+08	6.73176e+07	8.75325e+07	1.17335e+08	8.01537e+07
3124	832.32	14.9396														0	5.51083e+07	2.836e+07	4.828e+07	1.3899e+08	0	0	5.0845e+07	3.84533e+07	0	0	9.3485e+07
3126	274.915	2.5837	1	M+Na	1+	beta-2,3,5,6-Tetrachloro-1,4-cyclohexanediol	MS1	C16182	KEGG	NA	0.0020459	DaError	251.928		23724653	5.13026e+07	5.73538e+07	3.99196e+07	1.8007e+07	3.3783e+07	4.51572e+07	1.49545e+07	4.46695e+07	5.31975e+07	1.00818e+07	5.8083e+07	4.07833e+07
3127	249.12	22.6043	1	M+Na	1+	Porphobilinogen	MS2	C00931	KEGG	NA	2.05207	mS-score	226.095		1021	1.2678e+08	8.15936e+07	6.8269e+07	5.33611e+07	9.67826e+07	5.85658e+07	7.82326e+07	7.5316e+07	7.30348e+07	2.10893e+07	6.83133e+07	9.81527e+07
3128	202.08	5.79442	1	M+ACN+H	1+	Thymine glycol	MS1		KEGG	NA	0.0022279	DaError	160.048		18058	6.53752e+07	9.39935e+07	2.23029e+07	1.38807e+08	7.21533e+07	1.2249e+08	4.43869e+07	5.56891e+07	5.26374e+07	1.80271e+08	1.71859e+08	1.58461e+08
3129	371.04	19.3906	1	M+2ACN+H	1+	2-Dehydro-3-deoxy-D-arabino-heptonate 7-phosphate	MS2	C04691	KEGG	NA	2.27604	mS-score	288.025		160647	7.1215e+07	8.44557e+07	3.94852e+07	7.42921e+07	4.0475e+07	8.35531e+07	3.68561e+07	3.70097e+07	1.40971e+08	4.31886e+07	3.93066e+07	4.54985e+07
3132	112.92	20.8558	1	M+K	1+	Glyoxylate	MS2	C00048	KEGG	NA	-3.30841	mS-score	74.0004		760	1.50483e+08	3.29554e+08	9.92584e+07	9.99399e+07	5.87683e+07	3.40252e+07	1.36445e+08	7.5346e+07	6.25188e+07	8.13833e+07	4.38687e+07	2.02972e+08
3145	224.16	2.16291	1	M+2ACN+H	1+	L-Histidinol	MS1	C00860	KEGG	NA	0.0094217	DaError	141.09		165271	1.39687e+08	8.77408e+07	2.37744e+08	1.40093e+08	2.11346e+08	2.17674e+08	2.73347e+08	3.77634e+08	3.07582e+08	1.5042e+08	4.06908e+08	7.10417e+07
3148	149.04	20.002	1	M+H+K	2+	SN-glycero-3-phosphocholine	MS1	C00670	KEGG	NA	0.0010958	DaError	258.111		439285	1.51188e+08	7.15037e+07	1.29781e+08	1.08924e+08	8.34585e+07	1.12806e+08	1.86118e+08	1.74166e+08	1.95745e+08	1.6321e+08	7.68855e+07	1.19733e+08
3154	744.96	11.5242														1.45524e+09	2.836e+07	9.17918e+08	1.77174e+09	1.89126e+09	2.22002e+09	3.1401e+08	1.03723e+09	9.4737e+08	2.21676e+09	2.08442e+09	1.52996e+09
3162	826.44	13.2349	1	M+2Na-H	1+	C30 mycocerosyl-adenylate	MS1	CPD-18664	BioCyc	CID002650	0.0430084	DaError	781.512		122706178	1.1362e+08	3.17333e+07	1.19538e+08	9.59417e+07	2.74467e+08	2.7812e+08	7.2275e+07	2.43047e+08	1.19595e+08	1.06417e+08	3.5331e+08	1.03575e+08
3165	472.08	26.273														8.211e+07	5.89667e+07	5.048e+07	6.52e+07	8.915e+07	4.55867e+07	1.7427e+08	2.00118e+08	1.07035e+08	3.26333e+07	1.25947e+08	3.42e+07
3167	492.96	25.5364	1	2M+K	1+	gamma-Glutamyl phosphate	MS1	C03287	KEGG	NA	0.021071	DaError	227.019		193475	1.09267e+08	3.19e+07	1.07812e+08	1.31452e+08	1.3966e+08	3.5359e+08	2.07233e+08	1.62103e+08	1.21475e+08	9.1415e+07	3.20098e+08	1.34143e+08
3169	366.96	2.51346	1	M+2K-H	1+	(2,3,4,5,7-Pentahydroxy-6-oxoheptyl) dihydrogen phosphate	MS1	C05382	KEGG	NA	0.0006688	DaError	290.04		616	1.0628e+08	3.21405e+07	1.61482e+08	3.36257e+08	2.33196e+08	7.82206e+07	3.17117e+07	1.02786e+08	1.30001e+08	1.6756e+08	2.37394e+08	3.41875e+08
3170	413.04	25.6852	1	M+2Na-H	1+	Orotidine 5'-phosphate	MS2	C01103	KEGG	NA	1.43543	mS-score	368.026		160617	2.47723e+08	6.0895e+07	2.2818e+08	1.9196e+08	2.22045e+08	1.48862e+08	1.00875e+08	1.53867e+08	1.0216e+08	1.70352e+08	4.5325e+07	1.796e+08
3174	385.08	7.12571	1	2M+H	1+	Citric acid	MS1	C00158	KEGG	NA	0.0093527	DaError	192.027		311	3.12866e+08	9.81435e+07	4.60059e+08	2.07463e+08	4.13234e+08	4.9524e+08	1.61831e+08	4.20677e+08	1.27229e+08	5.63813e+08	5.89595e+08	7.79642e+08
3185	534	8.69431	1	M+K	1+	7,8-Dihydromonapterin 3-triphosphate	MS2		KEGG	NA	1.34382	mS-score	494.996		135398606	2.86229e+08	3.70943e+07	2.5599e+08	4.76112e+07	5.25004e+08	4.94645e+07	1.7332e+08	4.26516e+08	2.09369e+08	1.62523e+08	1.09558e+08	2.73693e+07
3186	415.92	22.1094	1	M+2K-H	1+	Carboxyaminoimidazole ribotide	MS1	C04751	KEGG	NA	0.0457916	DaError	339.047		165388	3.77229e+07	6.59154e+07	2.12087e+07	5.25999e+07	7.77717e+07	3.1625e+07	1.30056e+08	2.74488e+07	5.75016e+07	5.00786e+07	5.49264e+07	6.59501e+07
3188	141.96	2.73371	1	M+K	1+	Benzonitrile	MS2	C09814	KEGG	NA	0.970692	mS-score	103.042		7505	5.88637e+07	1.50961e+08	5.6962e+07	1.76439e+08	4.80226e+07	6.60396e+07	9.82337e+07	6.26037e+07	6.5919e+07	1.70055e+08	1.12382e+08	1.04422e+08
3189	156.84	0.584264	1	M+2K-H	1+	bromide	MS1	BR-	BioCyc	CID001819	0.00520633	DaError	79.9262	HMDB02500	259	7.5272e+07	1.10838e+08	9.86136e+07	2.79448e+07	1.04266e+08	5.75921e+07	2.46972e+07	1.22291e+08	4.11784e+07	8.52629e+07	5.80964e+07	3.80208e+07
3193	130.8	29.0655	1	M+H+2Na	3+	Thiamine monophosphate	MS1	C01081	KEGG	NA	0.022802	DaError	345.079		1131	4.28935e+08	1.56712e+08	2.75241e+08	2.47127e+08	4.3889e+08	2.59547e+08	3.3987e+08	8.59065e+07	2.78053e+08	1.22009e+08	2.50475e+08	2.77467e+08
3201	415.08	25.3701	1	M+H	1+	(7R)-7-(5-Carboxy-5-oxopentanoyl)aminocephalosporinate	MS1	C04712	KEGG	NA	0.0005896	DaError	414.073		440452	1.50517e+08	2.1695e+07	2.58338e+08	1.76122e+08	1.54065e+08	1.1848e+08	7.35e+07	2.02593e+08	1.09543e+08	1.6264e+08	1.66293e+08	8.4025e+07
3202	740.52	12.9433														3.75238e+08	2.1325e+07	5.07393e+08	3.45755e+08	9.32717e+07	7.09743e+08	1.92565e+08	3.58315e+08	3.33858e+08	4.28003e+08	3.73512e+08	2.4027e+08
3204	491.035	9.66674	1	2M+K	1+	Isochorismic acid	MS1	C00885	KEGG	NA	0.0118127	DaError	226.048		189062	8.706e+07	2.34555e+07	1.90155e+08	1.59204e+08	2.17177e+08	1.11032e+08	1.92801e+07	2.23814e+08	1.09941e+08	3.19152e+08	127350000	3.66267e+08
3205	609.96	26.957														2.9808e+08	3.011e+07	8.16083e+07	1.66133e+07	2.72567e+07	2.97e+07	1.57733e+07	1.46733e+07	3.12033e+07	4.4945e+07	1.92283e+07	1.69433e+07
3223	436.92	9.18684	1	2M+K	1+	o-Phosphohomoserine	MS1	C01102	KEGG	NA	0.0461453	DaError	199.025		151187	6.32364e+08	2.22062e+07	6.57589e+08	1.09888e+09	1.06134e+09	1.20886e+09	2.65539e+08	2.73958e+08	5.03306e+08	1.34288e+09	1.03578e+09	8.51188e+08
3225	179.88	29.4272														2.03291e+07	1.39559e+07	3.23454e+07	2.81211e+07	5.84781e+07	2.35771e+07	2.84232e+07	1.51551e+07	3.22367e+07	4.24246e+07	5.7942e+07	4.11129e+07
3228	101.88	2.94665	1	M+K	1+	Cu2+	MS1	CU+2	BioCyc	CID001020	0.0127618	DaError	62.9296	HMDB00657	27099	5.51296e+07	1.09208e+08	4.43679e+07	2.95206e+08	1.02076e+08	6.83431e+07	1.9661e+07	9.25004e+07	6.79583e+07	4.64657e+07	5.21621e+07	1.52355e+08
3234	105.12	3.30123	1	M+H	1+	choline	MS1	CHOLINE	BioCyc	CID000300	0.00518762	DaError	104.108	HMDB00097	305	2.21901e+07	5.27139e+07	3.73118e+07	8.26185e+06	1.60245e+07	3.3288e+07	3.45328e+07	1.6533e+07	1.75368e+07	1.81868e+07	2.81024e+07	3.58856e+07
3236	209.04	19.5383	1	M+ACN+H	1+	Quinolinic acid	MS1	C03722	KEGG	NA	0.0156873	DaError	167.022		1066	1.02042e+08	2.85435e+07	7.91175e+07	3.54866e+07	8.65786e+07	6.94052e+07	9.34737e+07	8.13439e+07	5.40165e+07	8.8462e+07	8.90111e+07	4.72908e+07
3241	456	8.94969	1	M+K	1+	2'-Deoxy-5-hydroxymethylcytidine-5'-diphosphate	MS1	C11038	KEGG	NA	0.0030116	DaError	417.034		443051	3.50413e+07	2.0284e+07	6.61064e+08	3.48078e+08	3.05338e+08	3.50697e+08	1.47102e+08	2.69024e+08	2.53799e+08	4.42072e+08	4.13361e+08	7.55213e+08
3256	101.88	3.81296	1	M+K	1+	Cu2+	MS1	CU+2	BioCyc	CID001020	0.0127618	DaError	62.9296	HMDB00657	27099	5.51296e+07	1.72997e+08	1.28941e+08	1.28332e+09	1.54969e+08	3.60492e+08	1.9357e+07	1.83351e+08	1.47268e+08	5.01719e+08	1.00319e+08	1.52355e+08
3260	101.88	4.42203	1	M+K	1+	Cu2+	MS1	CU+2	BioCyc	CID001020	0.0127618	DaError	62.9296	HMDB00657	27099	2.18715e+08	1.04663e+08	1.28941e+08	1.19511e+08	5.68761e+07	1.73058e+08	1.66069e+07	1.83351e+08	5.93494e+07	2.49004e+08	2.38503e+07	7.23707e+07
3277	223.08	17.576	1	M+K	1+	cis-3-(Carboxy-ethyl)-3,5-cyclo-hexadiene-1,2-diol	MS2	C11588	KEGG	NA	0.869693	mS-score	184.074		443290	7.02404e+07	5.10308e+07	9.76486e+07	1.12443e+08	8.86599e+07	9.31062e+07	5.80215e+07	5.42242e+07	1.37049e+08	5.22749e+07	8.647e+07	1.26414e+08
3278	445.92	7.68219														1.52127e+08	1.9696e+07	1.45846e+08	1.67274e+08	1.77024e+08	1.29702e+08	1.59518e+07	1.04855e+08	9.69864e+07	1.68337e+08	9.65665e+07	1.80217e+08
3279	292.92	10.3538	1	M+CH3OH+H	1+	2,3,5-Trichloromaleylacetic acid	MS1		KEGG	NA	0.0180819	DaError	259.905		9543107	5.7503e+08	1.02613e+07	4.24468e+08	8.53405e+08	1.52172e+09	9.6068e+08	2.01356e+08	4.95995e+08	5.21909e+08	5.84943e+08	6.89477e+08	7.7579e+06
3280	126	2.60082	1	M+2Na	2+	(2R,3S)-2-Methylcitric acid	MS1	C02225	KEGG	NA	0.0210887	DaError	206.043		439681	1.60627e+08	2.01252e+07	2.06981e+08	4.13069e+07	8.17764e+07	7.56192e+07	7.11509e+07	3.92205e+08	3.7577e+08	1.00092e+08	2.44145e+08	3.93512e+08
3285	370.8	18.7362	1	2M+K	1+	3-bromopyruvate	MS1	3-BROMOPYRUVATE	BioCyc	CID002672	0.00814166	DaError	165.927		6994776	5.39098e+07	3.2545e+07	3.7865e+07	5.20758e+07	2.70995e+07	1.8241e+07	2.34472e+07	6.79554e+07	2.84746e+07	2.85539e+07	3.13524e+07	2.68413e+07
3290	71.76	28.433	1	M+H+2Na	3+	Phosphoenolpyruvate	MS1	C00074	KEGG	NA	0.00093868	DaError	167.982		1005	7.65168e+07	4.73781e+07	4.21278e+07	1.94467e+07	1.28006e+08	7.59599e+07	1.62355e+08	1.28271e+08	2.49343e+07	9.04617e+07	1.21558e+08	1.09487e+08
3303	468	4.29025	1	M+H	1+	2'-Deoxycytidine-5'-triphosphate	MS1	C00458	KEGG	NA	0.0031284	DaError	466.99		65091	8.79496e+07	1.47713e+07	1.40123e+08	0	1.05334e+07	8.26228e+06	4.58079e+06	4.70784e+07	2.31086e+08	2.46656e+07	5.07447e+07	1.94834e+07
3322	620.16	27.9855	1	M+2Na	2+	UDP-N-acetyl-alpha-D-muramoyl-L-alanyl-gamma-D-glutamyl-meso-2,6-diaminopimeloyl-D-alanyl-D-alanine	MS1	C1	BioCyc	CID000865	0.0077404	DaError	1194.35		25244658	4.25167e+07	2.20812e+07	1.34617e+08	1.1786e+08	8.77017e+07	8.26783e+07	1.61862e+08	1.53623e+08	7.69583e+07	1.09742e+08	5.853e+07	6.761e+07
3334	101.88	4.70181	1	M+K	1+	Cu2+	MS1	CU+2	BioCyc	CID001020	0.0127618	DaError	62.9296	HMDB00657	27099	1.04033e+08	2.53013e+07	6.09899e+07	1.82514e+08	5.68761e+07	1.783e+08	1.66069e+07	9.06553e+07	5.93494e+07	1.33508e+07	7.21387e+07	7.23707e+07
3340	282	26.4547	1	M+K	1+	cytidine	MS2	CYTIDINE	BioCyc	CID000423	1.59811	mS-score	243.086	HMDB89	6175	7.42981e+08	2.33723e+07	7.55383e+08	7.55758e+07	1.05527e+08	9.17659e+07	8.81874e+07	3.19948e+07	1.5216e+08	9.81892e+07	8.64397e+07	2.84572e+08
3341	141.84	0.303146														1.12535e+08	9.28421e+06	1.46061e+08	1.64301e+08	2.91337e+08	1.61105e+08	5.81098e+07	6.27582e+07	8.39856e+07	1.16591e+08	1.70818e+08	1.65637e+08
3365	56.76	29.6813														2.17445e+07	1.65826e+07	3.18987e+07	2.55592e+07	2.88758e+07	1.62748e+07	1.28426e+07	1.19331e+07	1.59273e+07	2.48614e+07	2.07548e+07	6.15883e+06
3379	173.04	5.31127	1	M+Na	1+	D-Xylose	MS1		KEGG	NA	0.0020481	DaError	150.053		135191	3.319e+07	1.64871e+07	7.89838e+07	6.34769e+07	6.71104e+07	5.2671e+07	4.02899e+07	4.23474e+07	3.21952e+07	6.56948e+07	1.24134e+08	5.0174e+07
3385	132.12	2.59182	1	M+H+2Na	3+	N-(5-Phospho-beta-D-ribosyl)anthranilic acid	MS1	C04302	KEGG	NA	0.005147	DaError	349.056		440289	1.01073e+08	5.80312e+06	1.99483e+08	2.13997e+08	1.16907e+08	2.72629e+08	6.59181e+06	2.65467e+08	2.94958e+08	5.04197e+08	4.92155e+08	3.28057e+08
3403	439.08	7.59712	1	2M+H	1+	(4-Amino-2-methylpyrimidin-5-YL)methyl dihydrogen phosphate	MS1	C04556	KEGG	NA	0.0045365	DaError	219.041		216	3.03408e+08	6.85147e+06	3.27059e+08	2.56394e+08	2.15141e+08	1.66676e+08	6.85042e+07	4.39252e+08	1.60253e+08	2.8372e+08	2.7803e+08	2.23108e+08
3404	389.88	7.52821														3.88183e+07	6.85147e+06	1.33766e+07	3.24856e+07	2.27712e+07	5.28146e+07	1.91175e+07	4.04193e+07	5.66452e+07	1.24349e+08	1.83599e+08	2.15479e+07
3414	282.96	7.43367	1	M+Na	1+	S-Methyl-5-thio-D-ribose 1-phosphate	MS2	C04188	KEGG	NA	1.24208	mS-score	260.012		11988266	3.68666e+08	5.29351e+06	2.92036e+08	5.02291e+06	3.7294e+08	2.3146e+08	3.65912e+07	2.44604e+08	7.36215e+08	2.95889e+08	5.40345e+08	8.33963e+06
3432	362.04	3.31008	1	M+Na	1+	Carboxyaminoimidazole ribotide	MS1	C04751	KEGG	NA	0.0040255	DaError	339.047		165388	1.06578e+08	3.60698e+06	9.53823e+07	5.2406e+07	6.99662e+07	4.85923e+07	0	6.22851e+07	9.6052e+07	9.50522e+07	1.33901e+08	1.0552e+08
3434	546.96	10.4213	1	M+K	1+	3'-phospho-5'-adenylyl sulfate	MS1		KEGG	NA	0.0028114	DaError	507.994		10214	5.18065e+09	6.01802e+09	5.53172e+09	9.81257e+09	8.89094e+09	6.8375e+09	1.4236e+09	8.3048e+09	4.26824e+09	1.07696e+10	9.61414e+09	5.537e+07
3445	636	10.981	1	M+2K-H	1+	Phosphoribosyl-AMP	MS1	C02741	KEGG	NA	0.0092876	DaError	559.072		11988267	1.32482e+09	2.48365e+09	1.33225e+09	3.2166e+09	2.43764e+09	2.63017e+09	3.87417e+08	1.39344e+09	9.17438e+08	2.15451e+09	1.92643e+09	3.99268e+09
3447	425.88	11.8873														2.17294e+09	2.82501e+09	2.37408e+09	4.46572e+09	3.53687e+09	4.4579e+09	3.76223e+08	1.27225e+09	1.82079e+09	3.64694e+09	2.76157e+09	2.57933e+09
3448	610.68	2.20609														3.59354e+09	1.98542e+09	2.82754e+09	4.39988e+09	3.52832e+09	4.84411e+09	7.01514e+08	7.86123e+08	1.18806e+09	3.16285e+09	4.14948e+09	3.90711e+09
3449	695.88	11.272														4.20684e+09	4.85918e+09	3.8916e+09	3.89226e+09	6.41598e+09	5.75861e+09	1.404e+09	2.82241e+09	3.65262e+09	4.10371e+09	4.57584e+09	4.59357e+09
3455	560.04	9.92654	1	M+2Na-H	1+	Coenzyme F420-0	MS2		KEGG	NA	2.93319	mS-score	515.094		45480623	3.04263e+09	3.57051e+09	3.34316e+09	2.87257e+09	3.87118e+09	2.67334e+09	9.97978e+08	3.4804e+09	3.67763e+09	1.04463e+08	2.85833e+09	3.74301e+09
3459	608.88	10.5165	1	2M+K	1+	7-phospho-2-dehydro-3-deoxy-D-arabino-heptonate	MS1		KEGG	NA	0.042734	DaError	285.001		5460215	2.08441e+09	2.22503e+09	1.65634e+09	2.1475e+09	2.50906e+09	2.17765e+09	4.04457e+08	1.67887e+09	1.4661e+09	2.08407e+09	4.452e+07	2.20814e+09
3461	384.12	11.757	1	M+2ACN+H	1+	N-Acetyl-alpha-D-glucosamine 1-phosphate	MS1	C04501	KEGG	NA	0.003358	DaError	301.056		440364	2.01774e+09	2.39862e+09	3.36762e+09	3.62958e+09	1.67791e+09	1.93827e+09	6.61117e+08	1.68903e+09	2.08389e+09	1.85295e+09	1.79661e+09	2.05015e+09
3462	740.88	11.1767														1.88196e+09	1.56494e+09	1.72034e+09	3.46423e+09	1.74703e+09	1.69253e+09	3.9411e+08	1.27077e+09	9.9382e+08	2.16636e+09	1.95515e+09	2.23026e+09
3464	351.84	27.4491														3.47029e+09	9.1163e+08	1.19413e+09	4.25366e+09	4.7188e+09	3.51764e+09	7.73542e+08	5.5776e+08	5.53252e+08	1.52394e+09	8.01875e+08	9.21765e+08
3465	186	1.34729	1	M+K	1+	L-glutamine	MS2	GLN	BioCyc	CID000008	0.121858	mS-score	147.077	HMDB641	6992086	3.6897e+09	3.38939e+09	3.47786e+09	4.13003e+09	3.72973e+09	8.07954e+07	7.89764e+08	3.31232e+09	5.32928e+09	2.3293e+09	2.8954e+09	3.12011e+09
3466	821.52	13.2574	1	2M+H	1+	1-palmitoylglycerol 3-phosphate	MS1	1-PALMITOYLGLYCEROL-3-PHOSPHATE	BioCyc	CID000344	0.0130316	DaError	410.243		46173172	9.16928e+08	6.36778e+08	1.31578e+09	8.53323e+08	1.06706e+09	6.85223e+08	2.899e+08	1.27441e+09	1.91599e+09	1.86831e+09	1.36069e+09	1.1681e+09
3468	564.84	10.1766														9.12608e+08	1.37968e+09	1.42109e+09	2.36112e+09	2.61198e+09	1.32855e+09	7.03469e+08	9.1934e+08	1.00264e+09	1.46314e+09	2.13181e+09	9.23283e+07
3469	589.08	12.297	1	M+Na	1+	Uridine-5'-diphosphate-glucose	MS1	C00029	KEGG	NA	0.0357798	DaError	566.055		8629	7.616e+07	3.53804e+09	3.685e+09	2.38441e+09	3.23879e+09	5.67892e+08	7.70067e+08	7.40667e+07	2.0748e+09	2.35746e+09	1.33789e+09	4.662e+07
3472	352.32	25.7816	1	M+ACN+H	1+	phytenate	MS1	CPD-14927	BioCyc	CID000088	0.000996164	DaError	310.287		5312330	1.17514e+11	1.66411e+10	1.88996e+10	7.1316e+09	1.45127e+10	2.53679e+10	5.44639e+09	1.1627e+10	7.50986e+09	4.2693e+09	4.6408e+09	1.87873e+09
3474	508.8	1.8554														5.21473e+08	6.12856e+08	9.07973e+08	6.26191e+08	6.25835e+08	6.65928e+08	7.78049e+08	1.10229e+09	1.70694e+09	4.9863e+08	2.43259e+07	1.26997e+09
3475	119.04	2.5243	1	M+H	1+	Succinic acid	MS1	C00042	KEGG	NA	0.0061162	DaError	118.027		1110	1.06152e+09	6.44133e+08	3.84646e+08	4.61265e+08	8.21367e+08	3.54851e+08	6.31801e+07	5.66831e+08	7.06663e+08	8.23943e+08	6.4569e+08	1.74542e+09
3479	450	12.3833	1	M+K	1+	2'-Deoxyadenosine-5'-diphosphate	MS1	C00206	KEGG	NA	0.0023429	DaError	411.034		188966	1.29571e+09	1.25103e+09	1.01259e+09	8.40017e+07	1.01587e+09	5.04e+07	2.59025e+08	5.544e+07	8.03942e+08	8.69033e+08	8.95938e+08	7.2802e+08
3480	344.88	16.5664	1	2M+K	1+	Thiocysteine	MS1	C01962	KEGG	NA	0.033395	DaError	152.992		165331	9.20318e+08	1.53623e+09	1.83488e+09	1.81413e+09	9.9433e+08	8.86511e+08	3.20019e+08	1.06336e+09	8.97423e+08	1.31025e+09	1.35699e+09	7.99974e+08
3483	871.92	12.1978	1	2M+Na	1+	Mycocerosic acid (C28)	MS2		KEGG	NA	-0.550101	mS-score	424.428		52921744	1.0289e+09	1.00688e+09	1.08156e+09	1.46588e+09	1.84501e+09	2.0473e+09	1.40333e+08	6.6875e+08	4.94355e+08	1.0723e+09	1.50993e+09	6.40927e+08
3485	524.88	5.69875	1	M+K	1+	[[(2R,3S,5R)-5-(5-Fluoro-2,4-dioxopyrimidin-1-yl)-3-hydroxyoxolan-2-yl]methoxy-hydroxyphosphoryl] phosphono hydrogen phosphate	MS2		KEGG	NA	0.489302	mS-score	485.964		503023	2.28404e+08	1.40274e+08	2.92734e+08	5.52864e+08	9.40401e+08	1.83216e+08	2.81738e+07	2.3477e+08	5.36407e+07	7.21158e+08	7.74038e+08	7.07306e+08
3486	720.96	12.9849														1.78231e+09	1.06575e+09	1.79194e+09	1.15132e+09	1.73419e+09	1.12733e+09	2.55707e+08	1.31171e+09	9.008e+08	2.31563e+09	1.53996e+09	1.69434e+09
3487	766.92	11.757	1	2M+K	1+	Thioinosinic acid	MS1	C04646	KEGG	NA	0.0458423	DaError	364.024		3034391	1.73424e+09	1.91344e+09	1.48641e+09	2.57807e+09	2.25426e+09	1.52776e+09	3.66333e+08	1.26114e+09	7.9645e+08	1.78817e+09	2.21273e+09	1.58747e+09
3488	677.4	12.7648	1	M+Na	1+	All-trans-heptaprenyl diphosphate	MS1	C04216	KEGG	NA	0.0293801	DaError	654.381		5280658	1.61981e+09	2.46438e+09	2.02458e+09	1.6022e+09	1.99197e+09	2.10968e+09	5.00372e+08	1.47327e+09	1.752e+09	1.30004e+09	1.26137e+09	2.35299e+09
3490	147.96	1.28532	1	M+K	1+	Hypotaurine	MS1	C00519	KEGG	NA	0.0228998	DaError	109.02		107812	1.49478e+09	1.36599e+09	2.1524e+09	8.45889e+07	2.49222e+09	9.9094e+08	9.40985e+08	2.90696e+09	2.18601e+09	1.35956e+09	1.61599e+09	1.07844e+08
3492	605.04	23.5917	1	M+K	1+	Uridine-5'-diphosphate-glucose	MS1	C00029	KEGG	NA	0.0218007	DaError	566.055		8629	1.42447e+09	8.5889e+08	1.51417e+09	1.91826e+09	1.94995e+09	1.87516e+09	1.0296e+08	1.7382e+09	1.17216e+09	1.36003e+09	1.51174e+09	2.17749e+09
3494	363	8.31417	1	M+K	1+	Uridine-5'-monophosphate	MS1	C00105	KEGG	NA	0.000976	DaError	324.036		6030	3.44494e+08	1.64814e+08	2.29052e+08	7.0248e+08	2.03404e+08	3.65023e+08	1.49373e+08	3.36141e+08	4.83445e+08	1.36716e+09	9.78569e+08	1.36757e+09
3495	458.64	12.388														1.06189e+09	6.03212e+08	6.04602e+08	5.48085e+08	4.90197e+08	5.9004e+08	1.06892e+08	4.57875e+08	8.35037e+08	4.79725e+08	5.97007e+08	4.85463e+08
3497	911.88	12.0896	1	2M+Na	1+	4,4-dimethyl-14alpha-hydroxymethyl-5alpha-cholesta-8-en-3beta-ol	MS2	CPD-8607	BioCyc	CID002683	1.0689	mS-score	444.397	HMDB1216	25201302	9.8015e+08	8.50403e+08	1.27297e+09	1.03277e+09	8.30653e+08	8.72252e+08	1.73142e+08	4.11318e+08	7.92078e+08	1.22981e+09	1.13825e+09	7.5147e+08
3500	351.96	26.7116														7.00268e+09	5.61066e+09	1.21574e+10	1.47535e+10	1.90129e+10	4.60371e+10	7.63547e+08	2.5879e+09	1.45976e+09	1.46598e+10	8.69829e+09	6.34703e+09
3502	460.08	9.59296	1	M+2K-H	1+	1-(2-acetamido-2-deoxy-alpha-D-glucopyranosyl)-1D-myo-inositol	MS2	CPD1G-1	BioCyc	CID002516	-0.436389	mS-score	383.143		10452519	1.02377e+09	1.65501e+09	1.17649e+09	7.0264e+08	9.46213e+08	9.8961e+08	3.74532e+08	5.49486e+08	1.17804e+09	1.38744e+09	1.65568e+09	6.44398e+08
3503	338.04	26.1898	1	M+K	1+	D-4'-Phosphopantothenate	MS2	C03492	KEGG	NA	1.92901	mS-score	299.077		41635	1.01e+08	1.59612e+09	2.53266e+09	2.33239e+09	2.60999e+09	2.0779e+09	2.07015e+09	1.85175e+08	1.44089e+09	2.29918e+09	2.27428e+08	9.00322e+08
3505	120.12	4.9397	1	M+H+2Na	3+	Phosphoribosylformylglycineamidine	MS1	C04640	KEGG	NA	0.0060636	DaError	313.068		9552078	8.1944e+08	6.52467e+08	4.29145e+08	5.25037e+08	9.93253e+08	1.0978e+09	1.99804e+08	3.96013e+08	4.9739e+08	8.36191e+08	8.41421e+08	9.27923e+08
3511	415.08	11.7865	1	M+H	1+	(7R)-7-(5-Carboxy-5-oxopentanoyl)aminocephalosporinate	MS1	C04712	KEGG	NA	0.0005896	DaError	414.073		440452	1.31258e+09	5.20377e+08	8.43248e+08	8.50075e+08	1.30869e+09	1.57608e+09	4.12897e+08	6.3493e+08	8.09527e+08	4.0798e+08	1.33026e+09	7.06383e+07
3514	919.8	12.2958	1	2M+K	1+	Mycolipanolic acid (C28)	MS1		KEGG	NA	0.0045308	DaError	440.423		52921766	4.6809e+08	3.33715e+08	2.34443e+08	8.61358e+08	7.08072e+08	7.1125e+08	2.94777e+08	4.77562e+08	2.46953e+08	1.17767e+09	1.11597e+09	5.23317e+08
3515	408	5.8887	1	M+2K-H	1+	2'-Deoxyadenosine-5'-monophosphate	MS1	C00360	KEGG	NA	0.0127908	DaError	331.068		12599	9.00209e+08	5.26685e+08	4.47557e+08	6.22263e+08	1.09015e+09	7.07911e+08	9.62819e+07	7.02321e+08	5.00826e+08	6.69421e+08	9.7866e+08	4.19597e+08
3516	481.2	12.8723	1	M+2ACN+H	1+	S-Adenosylmethionine	MS1	C00019	KEGG	NA	0.0024044	DaError	398.137		34755	3.32737e+08	4.31128e+08	6.803e+08	5.3851e+08	5.57613e+08	7.4108e+08	1.27708e+08	1.09566e+09	1.20757e+09	1.59367e+09	6.04057e+08	8.64595e+08
3517	678	23.8147	1	M+2K-H	1+	2-Phospho-4-(cytidine 5'-diphospho)-2-C-methyl-D-erythritol	MS2	C11436	KEGG	NA	2.40557	mS-score	601.048		443200	1.70736e+09	2.33942e+09	1.3789e+09	2.12529e+09	1.58415e+09	7.92e+07	1.40218e+09	1.8622e+09	1.4552e+09	2.57029e+09	1.63537e+09	1.31077e+09
3518	301.92	6.21788	1	M+ACN+H	1+	2,3,5-Trichloromaleylacetic acid	MS1		KEGG	NA	0.0184159	DaError	259.905		9543107	5.74517e+08	6.00293e+08	5.34265e+08	9.13149e+08	1.15356e+09	5.19304e+08	4.62968e+07	6.15847e+08	9.62738e+08	5.10944e+08	1.95551e+09	8.91456e+08
3524	765.36	13.1155	1	2M+H	1+	5-Amino-5-(4-hydroxybenzyl)-6-((2,3,4,5-tetrahydroxypentyl)amino)dihydropyrimidine-2,4-dione	MS1	C21971	KEGG	NA	0.0275056	DaError	382.149		136662823	6.23947e+08	3.17728e+08	4.37963e+08	6.72148e+08	4.54605e+08	3.93945e+08	3.216e+07	2.56902e+08	5.94567e+07	6.94617e+08	1.51738e+08	7.25633e+07
3525	463.08	24.1611	1	M+2ACN+H	1+	6-Thioxanthine 5'-monophosphate	MS1	C16618	KEGG	NA	0.0004472	DaError	380.019		3081384	3.16087e+09	2.90507e+09	1.4896e+09	2.83208e+09	3.4092e+09	3.28741e+09	1.7928e+09	2.971e+09	3.59004e+09	3.0834e+08	3.19928e+09	3.64765e+09
3526	398.88	1.31742	1	2M+Na	1+	2-Chloro-5-methyl-cis-dienelactone	MS2		KEGG	NA	-1.73893	mS-score	187.988		9543297	5.71667e+07	3.19302e+09	3.79573e+09	5.75467e+07	3.3325e+07	2.78974e+09	8.74714e+08	2.598e+09	2.10091e+09	2.68627e+09	1.5912e+08	1.10926e+09
3528	315	10.7055	1	M+K	1+	6-Phosphogluconic acid	MS1	C00345	KEGG	NA	0.0122094	DaError	276.025		91493	6.48997e+08	5.60992e+08	2.29805e+08	1.01402e+09	7.18553e+08	8.3817e+08	3.38743e+08	3.65095e+08	4.27507e+08	2.45032e+08	8.92197e+08	6.82532e+08
3529	685.44	12.7578	1	M+K	1+	1-palmitoyl-2-palmitoleoyl phosphatidate	MS1	CPD-18350	BioCyc	CID002311	0.0194888	DaError	646.457		71581034	8.43547e+08	6.62542e+08	1.06337e+09	6.9516e+08	3.85652e+08	2.64258e+08	2.95043e+08	7.21232e+08	6.90208e+08	3.97697e+08	4.69532e+08	8.93515e+08
3532	397.92	19.865														7.18837e+08	2.11024e+08	4.33349e+08	5.49718e+08	8.39272e+08	1.01652e+09	5.87398e+07	4.95557e+08	2.50456e+08	8.29793e+08	1.04616e+09	4.59125e+08
3534	732	23.3506														8.71627e+08	1.73676e+09	7.78378e+08	4.613e+07	1.94643e+09	1.13111e+09	1.53595e+09	4.84773e+08	7.17628e+08	4.4159e+08	1.6001e+09	1.09946e+09
3536	388.92	6.21288	1	2M+K	1+	monodehydroascorbate radical	MS2	CPD-318	BioCyc	CID000101	-1.71547	mS-score	175.024		54746216	3.44375e+08	5.04404e+08	3.28598e+08	1.03483e+09	3.40861e+08	1.84749e+08	7.40532e+07	4.10614e+08	2.96694e+08	3.16294e+08	4.89076e+08	4.64186e+08
3538	727.08	23.8105	1	2M+H	1+	Cyclic pyranopterin monophosphate	MS1		KEGG	NA	0.0216279	DaError	363.058		135463437	1.34793e+08	5.9201e+08	8.78647e+08	8.12433e+08	5.35755e+08	8.21667e+07	4.69587e+08	7.03162e+08	7.07993e+08	1.14166e+09	5.25552e+08	8.44e+07
3539	74.76	3.11722														1.56519e+08	2.35397e+07	1.01519e+08	9.54033e+08	6.78769e+08	3.54082e+08	5.48641e+07	1.17446e+08	2.31452e+08	6.09999e+08	9.51695e+08	9.07577e+08
3540	723.96	11.5111														1.33785e+09	1.3449e+09	7.7668e+08	1.49284e+09	1.37222e+09	2.56757e+09	2.93858e+08	6.39985e+08	9.4617e+08	1.41877e+09	1.28882e+09	7.81575e+08
3541	313.08	10.2791	1	M+2ACN+H	1+	D-Xylulose 5-phosphate	MS1	C00231	KEGG	NA	0.0004633	DaError	230.019		439190	3.7518e+08	3.92957e+08	3.0218e+08	5.48417e+08	4.35292e+08	3.95605e+08	8.8075e+07	4.5909e+08	4.01957e+08	1.71607e+08	5.43987e+08	6.0209e+08
3542	340.075	11.2721	1	M+2Na-H	1+	Prunasin	MS1	C00844	KEGG	NA	0.0017605	DaError	295.106		119033	9.94145e+08	8.68195e+08	1.19743e+09	4.54305e+08	6.55307e+08	8.36418e+08	4.40077e+08	8.4209e+08	9.84673e+08	1.07237e+09	1.17566e+09	8.08188e+08
3543	480.48	12.5628	1	M+ACN+H	1+	Mycocerosic acid (C29)	MS1		KEGG	NA	0.0025069	DaError	438.444		52921745	6.14245e+08	5.3834e+08	4.05618e+08	4.65913e+08	6.70647e+08	1.99425e+08	2.21853e+08	3.33815e+08	4.7451e+08	4.13393e+08	4.5424e+08	5.98343e+08
3547	147.96	1.54536	1	M+K	1+	Hypotaurine	MS1	C00519	KEGG	NA	0.0228998	DaError	109.02		107812	1.28745e+09	1.22506e+09	2.0665e+09	1.15309e+08	2.0147e+09	3.12712e+08	1.90932e+08	1.76823e+09	2.91977e+08	1.91974e+08	1.6076e+09	2.81332e+08
3550	120	7.63166	1	M+2Na-H	1+	Glycine	MS1	C00037	KEGG	NA	0.0031884	DaError	75.032		750	2.76529e+08	3.31763e+08	6.00112e+08	5.9817e+08	4.92568e+08	6.8822e+07	1.97142e+08	6.13481e+08	3.65278e+08	6.37667e+08	5.33152e+08	6.55139e+08
3552	716.37	12.7943														0	0	0	0	0	0	3.25733e+07	0	0	0	0	2.26742e+08
3553	472.92	8.39846														4.69529e+08	2.98157e+08	6.70682e+08	2.59865e+08	9.7537e+08	2.68719e+07	1.71728e+08	2.52708e+08	3.34435e+08	1.16827e+09	5.63579e+08	1.03109e+09
3554	543.12	9.94484	1	2M+Na	1+	D-Fructose 1-phosphate	MS2	C01094	KEGG	NA	1.76148	mS-score	260.03		439394	4.1174e+09	4.10866e+09	4.24287e+09	2.70355e+09	3.92841e+09	3.17968e+09	8.61872e+08	4.06391e+09	4.41923e+09	4.2542e+09	3.33433e+09	5.84452e+08
3559	311.28	25.7184	1	2M+Na	1+	4-Guanidinobutanamide	MS2	C03078	KEGG	NA	-0.662855	mS-score	144.101		123	9.63214e+09	1.50542e+09	1.55119e+09	2.28277e+09	9.66534e+09	8.95035e+09	2.08926e+09	1.23314e+09	9.9702e+08	6.48377e+08	8.26723e+08	1.26306e+09
3560	992.52	2.21142														4.70318e+08	1.63123e+08	3.6531e+08	5.53114e+08	2.48318e+08	3.23715e+08	6.73917e+07	7.90076e+07	3.58662e+08	5.17918e+08	3.7092e+08	5.94831e+08
3561	214.92	13.936	1	2M+Na	1+	sulfate	MS1		KEGG	NA	0.0136616	DaError	95.9517		1118	5.00912e+08	4.15814e+08	3.43535e+08	5.5184e+08	7.40144e+08	5.74046e+08	2.15728e+08	5.70946e+08	4.18069e+08	1.05701e+09	8.37614e+08	1.14635e+09
3563	531.96	22.9481														6.51012e+08	8.5853e+08	5.69273e+08	6.31502e+08	4.67695e+08	7.343e+08	1.10478e+09	4.44478e+08	3.67753e+08	7.54103e+08	3.63032e+08	4.73167e+07
3565	459	23.6871	1	2M+K	1+	Saccharolactic acid	MS1	C00818	KEGG	NA	0.0191463	DaError	210.038		607	1.60939e+09	1.75015e+09	1.2741e+09	1.02485e+09	1.46071e+09	8.31187e+08	1.21825e+09	1.61128e+08	1.33943e+09	5.044e+07	2.00632e+08	7.3425e+07
3566	384.96	23.8079	1	M+2Na-H	1+	beta-D-Fructose 1,6-bisphosphate	MS2	C05378	KEGG	NA	-0.469138	mS-score	339.996		10267	1.256e+09	9.63768e+08	6.63845e+08	9.00547e+08	1.09964e+09	1.59654e+09	2.30785e+08	4.65778e+08	9.2036e+08	8.14297e+08	1.06947e+09	2.73133e+07
3567	546	23.9748	1	M+CH3OH+H	1+	2,5-Diaminopyrimidine nucleoside triphosphate	MS2	C05923	KEGG	NA	0.98637	mS-score	513.006		135398720	2.07615e+09	1.85598e+09	3.26661e+09	1.17552e+08	3.27494e+09	1.59078e+09	3.60829e+09	1.69031e+09	2.35251e+09	3.04887e+09	1.50129e+09	7.16283e+07
3570	136.08	2.046	1	M+H	1+	2-Phenylacetamide	MS1	C02505	KEGG	NA	0.0043119	DaError	135.068		7680	8.04075e+08	4.67631e+08	6.43901e+08	3.11924e+08	1.76745e+08	7.64124e+08	9.47876e+08	1.36116e+09	8.05511e+08	3.34301e+08	1.06487e+09	1.17179e+09
3571	132.96	1.83012	1	M+Na	1+	cis-1,3-DICHLOROPROPENE	MS1	C06610	KEGG	NA	0.0017832	DaError	109.969		5280970	2.58492e+07	2.91113e+08	1.82675e+08	4.36294e+08	4.03053e+08	3.44541e+08	3.67386e+07	4.54357e+08	3.0536e+08	5.53062e+08	4.10783e+08	4.89745e+08
3572	451.8	12.7428														3.47057e+08	4.29077e+08	1.7642e+08	3.39633e+08	2.14483e+08	2.1272e+08	1.44433e+08	4.8496e+08	2.97537e+08	4.67392e+08	3.8429e+08	7.24365e+08
3573	707.76	12.8731														4.27015e+08	4.12918e+08	9.11203e+08	4.553e+08	2.25955e+08	6.05993e+08	2.71453e+08	4.5905e+08	3.07927e+08	2.8344e+08	4.3094e+08	1.2683e+08
3575	459.12	12.2526	1	M+H	1+	[5-(7,8-Dimethyl-2,4-dioxo-1,5-dihydrobenzo[g]pteridin-10-yl)-2,3,4-trihydroxypentyl] dihydrogen phosphate	MS1	C01847	KEGG	NA	0.0075452	DaError	458.12		711	7.9023e+08	5.2913e+08	7.21678e+08	8.41953e+08	5.8819e+08	7.00493e+08	2.8698e+08	5.45467e+08	5.56668e+08	1.75215e+09	6.4035e+08	5.05147e+08
3576	554.4	13.328														3.0722e+08	7.66617e+07	2.6689e+08	3.53595e+08	4.44865e+08	5.73153e+08	7.38417e+07	1.84573e+08	6.61667e+07	4.24085e+08	4.2347e+08	5.952e+07
3577	86.04	2.63859	1	M+3H	3+	Nicotinamide riboside	MS1	C03150	KEGG	NA	7.816e-05	DaError	255.098		439924	2.21489e+08	2.06567e+08	2.87793e+08	2.04394e+08	1.08145e+08	5.59465e+08	2.37002e+08	3.50984e+08	2.14732e+08	9.71205e+08	1.00943e+09	1.00388e+09
3581	187.92	6.68896	1	M+Na	1+	phosphonatoenolpyruvate	MS1	C00074	KEGG	NA	0.0281186	DaError	164.959		3674425	5.80968e+08	2.28842e+08	4.42009e+08	5.19543e+08	5.01137e+08	4.3302e+08	2.5929e+08	5.9536e+08	6.41515e+08	6.06218e+08	8.76515e+08	9.19763e+08
3582	500.515	12.4622														2.58e+07	4.99087e+08	8.35833e+08	7.74652e+08	4.39693e+08	5.09715e+08	1.46425e+08	6.68313e+08	2.84722e+08	5.73503e+08	2.9463e+08	2.6404e+08
3583	598.68	13.4774	1	2M+Na	1+	Lindane	MS1	C06988	KEGG	NA	0.0146791	DaError	287.86		727	1.04772e+08	1.79347e+08	5.396e+07	8.976e+07	6.6075e+07	1.13268e+08	1.06026e+08	3.8535e+07	8.437e+07	6.032e+07	1.48753e+08	2.11727e+08
3584	546.96	23.5482	1	M+K	1+	3'-phospho-5'-adenylyl sulfate	MS1		KEGG	NA	0.0028114	DaError	507.994		10214	3.6338e+08	2.41165e+08	1.39214e+09	9.07422e+08	5.08987e+08	2.99063e+08	4.27823e+08	2.79542e+08	6.77947e+08	4.49682e+08	6.38562e+08	4.9065e+08
3586	735.84	11.1676														4.87795e+09	4.35862e+09	5.11532e+09	4.80659e+09	1.9718e+08	2.62649e+09	9.44262e+08	2.77026e+09	1.87749e+09	5.43503e+09	4.81144e+09	3.3591e+08
3588	534	10.2198	1	M+K	1+	7,8-Dihydromonapterin 3-triphosphate	MS2		KEGG	NA	-0.686759	mS-score	494.996		135398606	4.76758e+08	2.10012e+08	2.60108e+08	4.55422e+08	3.0968e+08	3.85633e+08	9.97333e+07	3.11893e+08	4.18015e+08	4.63947e+08	2.2752e+08	2.45507e+08
3589	341.04	24.0019	1	M+ACN+H	1+	(4-Amino-2-methylpyrimidin-5-yl)methyl trihydrogen diphosphate	MS1	C04752	KEGG	NA	0.0010362	DaError	299.007		217	1.29978e+09	3.47513e+08	3.98758e+08	9.73177e+08	7.42627e+08	6.86992e+08	9.01767e+08	5.48133e+07	5.35852e+08	6.7289e+08	2.5074e+08	1.2355e+08
3591	132	2.63147	1	M+Na	1+	Hypotaurine	MS1	C00519	KEGG	NA	0.0089665	DaError	109.02		107812	1.58166e+08	1.73261e+08	1.16149e+08	1.01771e+07	2.6685e+08	3.44192e+08	6.33894e+07	2.98371e+08	1.41301e+08	7.77558e+08	4.58987e+08	5.64804e+08
3594	459.12	11.6701	1	M+H	1+	[5-(7,8-Dimethyl-2,4-dioxo-1,5-dihydrobenzo[g]pteridin-10-yl)-2,3,4-trihydroxypentyl] dihydrogen phosphate	MS1	C01847	KEGG	NA	0.0075452	DaError	458.12		711	7.9023e+08	5.2913e+08	4.381e+08	9.7033e+08	8.43918e+08	3.67892e+08	2.8698e+08	8.0754e+08	4.46777e+08	6.52448e+08	7.39885e+08	2.60512e+08
3595	730.08	12.9574														3.31742e+08	6.41683e+08	5.98843e+08	3.84998e+08	3.59048e+08	4.80533e+08	1.53237e+08	5.18792e+08	5.06052e+08	8.62243e+08	2.98313e+08	4.82148e+08
3596	63.84	1.67322														6.5297e+06	4.50916e+06	2.73256e+06	6.23992e+06	2.64258e+06	1.65514e+06	1.84919e+08	5.16942e+08	5.17935e+08	6.4714e+08	1.04615e+09	7.38065e+08
3600	348	7.67067														3.74347e+08	2.30931e+08	1.46085e+08	3.49983e+08	4.54059e+08	3.8307e+08	2.07427e+08	1.8486e+08	5.39904e+08	3.45944e+08	3.26091e+08	6.35155e+08
3601	270.96	10.0302	1	M+H+K	2+	5-Fluorouridine 5'-triphosphate	MS1		KEGG	NA	0.009555	DaError	501.959		10255482	4.55303e+08	3.55359e+08	6.28021e+08	5.25231e+08	5.50059e+08	7.68066e+08	1.54624e+08	6.56991e+08	3.63553e+08	4.90455e+08	4.9047e+08	4.47525e+08
3602	547.92	10.3592														1.36799e+09	1.71092e+09	2.39376e+09	2.26033e+09	2.38656e+09	1.67356e+09	2.53675e+08	2.41753e+09	1.44791e+09	3.22235e+09	2.6823e+09	4.40648e+08
3604	682.92	23.7442														3.38977e+08	1.08672e+09	7.77752e+08	2.05455e+08	5.26933e+07	8.80435e+08	8.61063e+08	5.84365e+08	1.12116e+09	6.5922e+08	2.488e+07	1.52407e+08
3605	509.04	12.4514	1	2M+H	1+	3-phosphoshikimic acid	MS1		KEGG	NA	0.00278705	DaError	254.019		121947	3.17917e+07	3.2818e+08	1.85677e+08	2.10853e+08	2.89903e+08	1.969e+08	1.30017e+08	1.86643e+08	2.56483e+08	1.80892e+08	3.46792e+08	2.31705e+08
3606	591	23.8781	1	2M+K	1+	6-Phosphogluconic acid	MS1	C00345	KEGG	NA	0.0062116	DaError	276.025		91493	1.07701e+09	1.29855e+09	1.44438e+09	4.40675e+08	9.84882e+08	1.10353e+09	1.07405e+09	9.21642e+08	9.81798e+08	2.76733e+07	7.15237e+08	3.41417e+07
3609	354	25.4864														1.48464e+09	7.25278e+08	8.38128e+08	2.72927e+09	9.09302e+08	7.18093e+08	1.91473e+08	1.99892e+08	5.29697e+08	3.30913e+08	1.14126e+09	4.48147e+08
3610	315.96	7.96572	1	M+ACN+H	1+	ribose-1-arsenate	MS1	RIBOSE-1-ARSENATE	BioCyc	CID000948	0.0408202	DaError	273.967	HMDB12285	25201247	1.38005e+08	4.32259e+08	4.87504e+08	2.23541e+08	2.46997e+08	2.63541e+08	8.80243e+07	4.10322e+08	2.77861e+08	2.41696e+08	3.76782e+08	2.60891e+08
3611	456.84	8.03323														3.43269e+08	5.1992e+08	4.79119e+08	2.06836e+08	2.91222e+08	2.84394e+08	7.87488e+07	6.70716e+08	3.07454e+08	5.89798e+08	4.36561e+08	7.40842e+07
3615	496.92	9.6278	1	2M+H	1+	5-chloro-5-deoxyribose 1-phosphate	MS1	CPD-12677	BioCyc	CID000899	0.0288982	DaError	247.985		16757553	6.87422e+08	2.81293e+08	4.52863e+08	1.69667e+08	2.6618e+08	4.1441e+08	1.79028e+08	3.66867e+08	4.89463e+08	3.261e+08	4.844e+08	4.13022e+08
3617	489	12.4382	1	M+2Na-H	1+	GDP	MS1		KEGG	NA	0.0033134	DaError	444.032		135398619	4.6286e+08	6.93895e+08	4.44733e+08	5.23798e+08	2.05022e+08	2.98897e+08	1.2423e+08	4.07307e+08	2.76847e+08	2.97633e+08	4.25513e+08	1.72128e+08
3618	663.96	22.7363	1	M+2K-H	1+	GDP-4-keto-6-deoxymannose	MS1	C01222	KEGG	NA	0.0256051	DaError	587.067		135398621	6.01103e+08	4.21643e+08	3.27445e+08	4.17847e+08	1.82652e+08	5.47883e+08	4.71652e+08	4.27873e+08	5.4434e+08	4.46835e+08	2.8835e+08	5.44923e+08
3619	112.68	29.2653	1	M+2H+Na	3+	Phosphoribosylformylglycineamidine	MS1	C04640	KEGG	NA	0.0312696	DaError	313.068		9552078	3.83111e+08	5.27016e+08	8.58108e+08	8.18112e+08	3.58174e+08	5.22553e+08	3.54123e+08	6.30187e+08	4.83305e+08	3.32918e+08	3.93028e+08	6.06922e+08
3620	179.04	8.55038	1	M+2K-H	1+	Cadaverine	MS1	C01672	KEGG	NA	0.0052548	DaError	102.116		273	8.9641e+07	5.72503e+07	6.88025e+07	2.95417e+08	4.32628e+08	2.67878e+08	4.85161e+07	8.59671e+07	3.28928e+07	4.98222e+08	3.18797e+08	4.76875e+08
3622	271.08	13.9417	1	2M+K	1+	N,N'-Diacetylhydrazine	MS1	C16622	KEGG	NA	0.0001632	DaError	116.059		72884	7.84189e+08	4.34866e+08	4.01593e+08	3.11304e+08	4.19658e+08	7.13035e+08	2.12994e+08	6.78814e+08	5.45291e+08	6.14919e+08	5.95832e+08	1.30958e+09
3625	447.96	12.1188	1	M+2Na-H	1+	Cytidine-5'-diphosphate	MS1	C00112	KEGG	NA	0.0293488	DaError	403.018		6132	4.46299e+09	3.75185e+09	4.48612e+09	4.78495e+09	3.12795e+09	3.73828e+09	1.08647e+09	1.99552e+08	1.98974e+09	4.46634e+09	4.28089e+09	2.44185e+08
3626	311.28	25.4464	1	2M+Na	1+	Tiformin	MS1	C03078	KEGG	NA	0.0442794	DaError	144.101		123	7.87198e+09	2.19437e+09	2.26066e+09	2.06026e+09	9.66534e+09	8.95035e+09	1.47405e+09	1.75195e+09	7.92003e+08	3.29875e+08	8.26723e+08	5.46302e+08
3628	354	25.031														3.4131e+09	1.78565e+09	8.38128e+08	2.72927e+09	2.3845e+09	7.63552e+08	2.36993e+08	1.99892e+08	5.29697e+08	6.48433e+08	2.45447e+08	1.68078e+08
3629	492.72	9.02649														1.68502e+08	5.82014e+07	3.05327e+07	1.56843e+08	1.48786e+08	1.74347e+08	6.40667e+07	4.13368e+07	3.43061e+07	4.7045e+07	3.79578e+07	3.21268e+08
3630	710.76	9.44625														2.35603e+08	7.80617e+07	1.25628e+08	4.4895e+07	1.82615e+08	1.36578e+08	1.17272e+07	1.2452e+08	5.676e+07	3.1562e+08	1.35176e+08	1.57605e+08
3631	412.92	27.7364	1	M+Na	1+	alpha-Phosphoribosylpyrophosphoric Acid	MS1	C00119	KEGG	NA	0.0210177	DaError	389.952		7339	1.3463e+08	1.90887e+08	1.32088e+08	4.9496e+08	4.27028e+08	2.68085e+08	9.51883e+07	7.24667e+07	1.98047e+08	1.22913e+08	2.81888e+08	6.62717e+07
3632	351.84	27.1665														2.18654e+09	1.76813e+09	1.00272e+09	4.25366e+09	4.87797e+09	3.51764e+09	7.73542e+08	2.41893e+08	5.53252e+08	1.52394e+09	3.29126e+09	1.84817e+08
3634	352.92	27.7186	1	2M+Na	1+	phosphonatoenolpyruvate	MS1	C00074	KEGG	NA	0.0064989	DaError	164.959		3674425	2.90539e+09	4.03486e+09	1.88557e+09	2.60007e+09	1.15405e+09	3.79612e+09	3.10417e+08	3.66592e+08	4.6099e+08	2.14591e+09	2.0068e+08	4.57015e+08
3637	473.04	26.9656	1	M+2ACN+H	1+	alpha-Phosphoribosylpyrophosphoric Acid	MS1	C00119	KEGG	NA	0.0278254	DaError	389.952		7339	3.44647e+08	4.95775e+08	1.81505e+08	2.0475e+08	1.81523e+08	6.14717e+07	3.68357e+08	4.24313e+08	6.24848e+08	2.57115e+08	2.19207e+08	1.63178e+08
3638	773.28	16.2101														0	0	0	1.94622e+08	0	9.14198e+07	0	4.17149e+08	0	1.81262e+08	0	1.2453e+08
3639	426.96	23.0196	1	M+Na	1+	UDP	MS2	C00015	KEGG	NA	1.08082	mS-score	404.002		6031	1.9915e+08	3.2184e+08	3.38908e+08	1.82737e+08	2.13428e+08	1.4198e+08	1.70853e+08	2.65053e+08	1.13507e+08	1.15102e+08	2.89968e+08	2.39627e+08
3640	780.96	23.3713	1	2M+H	1+	alpha-Phosphoribosylpyrophosphoric Acid	MS1	C00119	KEGG	NA	0.0245599	DaError	389.952		7339	7.01703e+08	4.19565e+08	1.96413e+08	4.24787e+08	5.83278e+08	8.88433e+07	3.38303e+08	2.16875e+08	4.35958e+08	5.8697e+08	7.50047e+08	8.15333e+08
3641	375.12	24.099	1	M+ACN+H	1+	S-(Hercyn-2-yl)-L-cysteine S-oxide	MS2		KEGG	NA	-0.217428	mS-score	333.123		86289741	3.19e+07	2.85802e+08	1.71665e+08	1.34167e+08	2.78762e+08	4.01773e+08	3.55547e+08	2.53047e+08	5.72148e+08	5.79262e+08	2.40083e+08	1.9535e+07
3644	340.92	6.43732	1	2M+H	1+	D-Glyceraldehyde 3-phosphate	MS2	C00118	KEGG	NA	0.351238	mS-score	169.998		439168	1.54979e+08	1.59725e+08	2.22776e+08	1.67876e+08	2.52507e+08	1.29461e+08	5.84857e+07	1.97972e+08	1.3613e+08	6.30952e+08	3.08955e+08	5.70628e+08
3651	831.54	13.3577														0	0	0	0	0	0	0	0	0	0	0	1.32713e+08
3652	405	23.0554	1	2M+H	1+	Benzoyl phosphate	MS1	C06206	KEGG	NA	0.0067473	DaError	202.003		151426	3.395e+07	2.69883e+08	3.94e+08	3.2304e+08	3.05075e+08	7.6438e+08	3.37273e+08	3.93152e+08	4.35687e+08	2.85907e+08	3.3363e+08	2.56725e+08
3653	474	7.85307														1.43959e+08	1.52892e+08	1.29932e+08	6.5875e+07	2.75199e+08	1.03956e+08	8.01401e+07	8.01684e+07	2.22879e+08	6.98785e+08	3.05098e+08	3.23074e+08
3655	326.88	8.02463	1	M+K	1+	triclosan	MS2	CPD0-1227	BioCyc	CID002678	0.10482	mS-score	287.951		5564	2.04409e+08	2.86102e+08	2.80998e+08	2.66631e+08	2.50721e+08	6.39345e+08	2.49546e+08	4.52867e+08	9.57503e+08	5.26463e+08	1.13785e+09	9.68349e+07
3656	429.96	7.279	1	M+2K-H	1+	2,5-Diamino-6-(5-phospho-D-ribosylamino)pyrimidin-4(3H)-one	MS2	C01304	KEGG	NA	1.64654	mS-score	353.074		135398601	2.32163e+08	7.87871e+07	1.14906e+08	1.36917e+08	9.70457e+07	1.15025e+08	4.88268e+07	7.35128e+07	1.13075e+08	1.69412e+08	2.49391e+08	4.85546e+08
3663	817.92	13.3323														1.25857e+08	1.26385e+08	7.48267e+07	2.0888e+08	1.42835e+08	3.30217e+07	8.82083e+07	6.3985e+07	1.37582e+08	2.13362e+08	5.274e+07	1.84948e+08
3664	103.92	27.8022	1	M+2K-H	1+	hydrogen cyanide	MS1	HCN	BioCyc	CID000228	0.00994084	DaError	27.0109	HMDB60292	768	1.06817e+08	5.32217e+07	7.20796e+07	1.4437e+08	2.38528e+08	1.25019e+08	1.20749e+08	1.54961e+08	1.10197e+08	3.75544e+08	2.39023e+08	7.44679e+08
3665	421.08	19.865	1	2M+K	1+	5-Hydroxyindole-3-acetic acid	MS1	C05635	KEGG	NA	0.0001711	DaError	191.058		1826	2.28264e+08	1.55747e+08	1.14103e+08	7.39662e+07	2.23598e+08	2.49465e+08	1.07473e+08	3.30258e+08	1.79237e+08	2.91784e+08	1.42624e+08	1.65359e+08
3671	378.96	8.31417	1	2M+K	1+	(2R)-3-Sulfolactate	MS2	C11537	KEGG	NA	0.292419	mS-score	169.989		443250	2.57213e+08	1.08264e+08	4.45873e+07	1.57333e+08	1.53844e+08	8.64291e+07	3.21403e+07	2.04867e+08	1.47935e+08	4.03032e+08	1.91659e+08	2.38362e+08
3672	366.96	7.17748	1	M+2K-H	1+	(2,3,4,5,7-Pentahydroxy-6-oxoheptyl) dihydrogen phosphate	MS1	C05382	KEGG	NA	0.0006688	DaError	290.04		616	1.75662e+08	8.50905e+07	1.0841e+08	2.56859e+08	6.71184e+07	1.61462e+08	3.15072e+07	7.40415e+07	7.683e+07	1.22505e+08	1.23412e+08	3.39273e+08
3673	674.88	10.9697														4.56451e+09	4.66554e+09	5.65581e+09	5.28672e+08	2.41307e+08	2.21387e+08	1.25225e+09	3.02839e+09	3.69863e+09	8.03e+09	7.59305e+09	2.7099e+08
3676	648.96	24.0507	1	2M+H	1+	5-O-(1-Carboxyvinyl)-3-phosphoshikimic acid	MS1	C01269	KEGG	NA	0.0482596	DaError	324.025		439463	3.88755e+08	4.51135e+08	3.87208e+08	3.75225e+08	4.22695e+08	3.32573e+08	4.77793e+08	2.54925e+08	1.3507e+08	4.46497e+08	3.2969e+08	9.44233e+07
3678	443.04	25.8036	1	2M+Na	1+	D-Glucarate	MS2	C00818	KEGG	NA	-1.08202	mS-score	210.038		607	1.7208e+08	2.03417e+08	2.57958e+08	1.1048e+08	2.21383e+08	3.72755e+08	1.36328e+08	4.70962e+08	3.56687e+08	1.29663e+08	2.73755e+08	1.60833e+08
3680	117.84	6.23447	1	M+H+2Na	3+	di-homo-gamma-linolenate	MS1	CPD-8120	BioCyc	CID001241	0.0344626	DaError	306.256	HMDB02925	21158448	2.3158e+08	1.726e+08	1.10491e+08	3.63733e+08	2.02589e+08	2.63359e+08	4.74451e+08	2.3125e+08	1.55744e+08	1.46239e+08	3.42877e+08	9.09535e+08
3681	132.96	3.02279	1	M+Na	1+	cis-1,3-DICHLOROPROPENE	MS1	C06610	KEGG	NA	0.0017832	DaError	109.969		5280970	5.96893e+07	3.57392e+07	3.10439e+07	2.97634e+08	3.24164e+08	2.51145e+08	3.81524e+07	6.02866e+07	6.13272e+07	2.2398e+08	3.26668e+08	2.13647e+08
3682	334.92	7.63105	1	M+2K-H	1+	D-Glucono-1,5-lactone 6-phosphate	MS1	C01236	KEGG	NA	0.0130945	DaError	258.014		439452	2.91497e+08	3.22152e+08	6.49649e+07	1.18584e+08	1.66035e+08	7.22313e+07	1.11988e+08	1.52533e+08	3.67808e+08	2.33864e+08	2.31322e+08	2.16472e+08
3683	338.04	26.6186	1	M+K	1+	Phosphopantothenic acid	MS1	C03492	KEGG	NA	0.000152	DaError	299.077		41635	1.33498e+09	1.59612e+09	1.61915e+09	6.6079e+08	4.45962e+08	6.12448e+08	1.0665e+09	8.86383e+07	1.25873e+09	4.71173e+08	8.81432e+08	4.26133e+08
3688	648.96	24.4662	1	2M+H	1+	5-O-(1-Carboxyvinyl)-3-phosphoshikimic acid	MS1	C01269	KEGG	NA	0.0482596	DaError	324.025		439463	3.70015e+08	4.2179e+08	3.87208e+08	5.39523e+08	3.02917e+08	2.73322e+08	2.5375e+07	2.54925e+08	1.9621e+08	3.6425e+07	2.227e+08	2.19557e+08
3691	441	10.4152	1	M+K	1+	Thymidine-5'-diphosphate	MS1	C00363	KEGG	NA	0.0139107	DaError	402.023		164628	1.38597e+08	1.35945e+08	1.5872e+08	1.0904e+08	1.28673e+08	1.66278e+08	1.63702e+08	2.70065e+08	2.58975e+08	1.20153e+08	2.7472e+08	2.68733e+07
3693	464.04	26.8712	1	M+ACN+H	1+	5-Fluorouridine diphosphate	MS1		KEGG	NA	0.0134114	DaError	421.993		10432343	3.64108e+08	2.02875e+08	1.94978e+08	2.117e+08	2.08482e+08	1.97392e+08	1.82517e+08	1.26978e+08	1.64643e+08	7.83617e+07	1.63053e+08	2.478e+08
3695	561.12	27.5947	1	M+2Na-H	1+	S-hydroxymethylmycothiol	MS2	S-HYDROXYMETHYLMYCOTHIOL	BioCyc	CID002483	-1.39365	mS-score	516.163		49787034	2.01707e+08	3.14772e+08	2.3658e+08	2.63383e+08	1.09975e+08	1.95312e+08	2.49498e+08	8.37033e+07	3.06772e+08	1.4567e+08	1.87388e+08	1.07865e+08
3701	550.92	24.8286	1	2M+Na	1+	methyl parathion	MS1	CPD-8973	BioCyc	CID000619	0.0441722	DaError	264.01		4130	3.29617e+08	4.63638e+08	2.42233e+08	3.15388e+08	3.96733e+08	5.57593e+08	1.99252e+08	5.1817e+08	2.45637e+08	2.1212e+08	2.3115e+08	6.28483e+07
3702	518.04	8.63142	1	M+2K-H	1+	CID 6037	MS1	C00504	KEGG	NA	0.0187434	DaError	441.14		6037	9.72194e+07	1.25111e+08	1.17282e+08	9.89507e+07	1.97891e+08	1.75417e+08	5.28447e+07	2.09034e+08	2.03414e+08	3.49047e+08	5.93936e+07	1.96233e+08
3704	341.035	25.0978	1	M+H+Na	2+	Cyclic di-AMP	MS2		KEGG	NA	-1.00727	mS-score	658.105		11158091	4.19705e+08	5.54443e+08	3.57867e+08	4.53295e+08	7.909e+07	4.41685e+08	1.09432e+08	4.50172e+08	8.90462e+08	4.0841e+08	3.915e+07	5.9763e+08
3706	312.96	25.8618	1	2M+H	1+	Orotic acid	MS1	C00295	KEGG	NA	0.0407488	DaError	156.017		967	9.17453e+08	6.10175e+08	1.8807e+08	3.06415e+08	7.5506e+08	1.10975e+09	1.53885e+08	3.94713e+08	2.30223e+08	1.81755e+08	2.92947e+08	9.10067e+07
3708	183	2.56484	1	M+H+K	2+	5-Fluoro-2'-deoxyuridine-5'-monophosphate	MS1	C04242	KEGG	NA	0.0019636	DaError	326.032		8642	8.74846e+07	6.79378e+07	1.1472e+08	1.92047e+08	1.4799e+08	4.51572e+07	4.28547e+07	1.38011e+08	6.10064e+07	8.31295e+07	2.92752e+08	4.96764e+08
3710	395.04	21.7829	1	2M+K	1+	Cysteinylglycine	MS1	C01419	KEGG	NA	0.00278695	DaError	178.041		439498	9.52848e+07	1.19764e+08	6.94632e+07	1.37436e+08	4.98936e+07	1.78482e+07	4.69622e+07	2.21803e+08	1.9224e+08	1.33695e+08	1.1051e+08	2.73762e+08
3711	224.04	2.35553	1	M+ACN+H	1+	Selenohomocysteine	MS2	C05698	KEGG	NA	-0.273804	mS-score	181.972		6326973	6.56147e+08	8.10443e+08	6.83087e+08	3.65469e+08	5.0725e+08	5.45897e+08	3.29239e+08	7.83455e+08	2.92144e+08	4.17575e+07	1.28484e+09	9.22629e+08
3713	426	11.9708	1	M+Na	1+	Cytidine-5'-diphosphate	MS1	C00112	KEGG	NA	0.0073983	DaError	403.018		6132	6.82135e+09	5.14973e+09	4.33135e+09	5.83562e+08	2.0075e+07	4.63415e+08	8.1042e+08	3.74764e+09	2.98107e+09	5.06341e+09	6.51293e+09	1.75515e+08
3716	507	26.9727	1	M+Na	1+	UTP	MS2	C00075	KEGG	NA	-1.75824	mS-score	483.969		6133	3.85582e+08	3.36985e+08	2.11857e+08	2.066e+08	1.47015e+08	5.11e+07	2.70447e+08	2.07995e+08	2.11125e+08	1.96923e+08	4.88088e+08	2.417e+08
3722	561.125	25.9745	1	M+2Na-H	1+	S-hydroxymethylmycothiol	MS2	S-HYDROXYMETHYLMYCOTHIOL	BioCyc	CID002483	-0.850143	mS-score	516.163		49787034	1.4097e+08	2.78423e+08	5.08367e+08	1.06167e+08	4.41447e+08	3.48065e+08	1.41285e+08	6.19967e+07	2.3024e+08	2.19352e+08	4.1556e+08	1.14747e+08
3723	473.04	26.2438	1	M+2ACN+H	1+	alpha-Phosphoribosylpyrophosphoric Acid	MS1	C00119	KEGG	NA	0.0278254	DaError	389.952		7339	1.7961e+08	5.3088e+08	1.37568e+08	1.52285e+08	2.94988e+08	1.23482e+08	2.42693e+08	5.87367e+08	6.24848e+08	1.94832e+08	2.60332e+08	3.42488e+08
3724	473.04	26.7057	1	M+2ACN+H	1+	alpha-Phosphoribosylpyrophosphoric Acid	MS1	C00119	KEGG	NA	0.0278254	DaError	389.952		7339	3.44647e+08	4.95775e+08	1.37568e+08	3.85542e+08	5.12633e+07	1.26537e+08	3.68357e+08	5.87367e+08	6.24848e+08	2.72258e+08	2.88647e+08	9.67267e+07
3727	546	24.2275	1	M+ACN+H	1+	ATP(4-)	MS1		KEGG	NA	0.0060915	DaError	503.972		5461108	1.37417e+09	1.2515e+09	2.958e+09	6.9879e+08	6.25933e+08	2.75042e+08	2.53735e+09	1.39529e+09	1.94623e+09	1.13614e+09	4.9613e+08	2.47008e+08
3728	546	24.5536	1	M+ACN+H	1+	ATP(4-)	MS1		KEGG	NA	0.0060915	DaError	503.972		5461108	5.9107e+08	7.53913e+08	4.54653e+08	3.53688e+08	9.139e+07	6.30672e+08	7.1733e+08	5.77065e+08	3.49075e+08	1.0028e+08	4.30493e+08	2.47008e+08
3737	341.04	24.7643	1	M+H+Na	2+	Cyclic di-AMP	MS2		KEGG	NA	-1.00727	mS-score	658.105		11158091	3.63867e+08	5.54443e+08	3.57867e+08	5.92137e+08	4.6953e+08	4.55597e+08	2.43288e+08	4.28083e+07	1.13032e+09	4.0841e+08	6.76907e+08	8.152e+07
3740	397.2	24.1683	1	M+ACN+H	1+	S-Adenosylmethioninamine	MS1	C01137	KEGG	NA	0.0109556	DaError	355.155		439415	1.20433e+08	1.5547e+08	1.46763e+08	1.72147e+08	1.08128e+08	1.69178e+08	9.72453e+08	7.43135e+08	4.45417e+08	6.49333e+07	1.46668e+08	9.41933e+07
3741	737.04	23.6521	1	2M+H	1+	Orotidylic acid	MS1	C01103	KEGG	NA	0.0093442	DaError	368.026		160617	7.12402e+08	8.09393e+08	3.57582e+08	2.71913e+08	1.71553e+08	4.41e+07	1.17543e+08	5.58682e+08	6.08397e+08	6.67795e+08	2.0412e+08	1.68952e+08
3743	603.96	25.3989	1	M+H	1+	[(2R,3S,4R,5R)-5-(2-Amino-6-oxo-3H-purin-9-yl)-4-hydroxy-2-[[hydroxy(phosphonooxy)phosphoryl]oxymethyl]oxolan-3-yl] phosphono hydrogen phosphate	MS1	C01228	KEGG	NA	0.0042421	DaError	602.957		439450	1.01512e+08	0	1.31067e+08	5.75533e+07	4.46683e+07	1.38675e+08	8.65883e+07	1.53915e+08	5.32317e+07	3.23033e+07	9.00667e+07	1.57658e+08
3744	385.08	25.8766	1	2M+H	1+	Citric acid	MS1	C00158	KEGG	NA	0.0093527	DaError	192.027		311	3.4222e+08	2.67868e+08	3.16488e+08	1.56833e+08	2.33855e+08	3.73793e+08	1.95e+08	3.41175e+08	3.56333e+08	4.97097e+08	2.34815e+08	2.695e+07
3745	436.92	27.6495	1	2M+K	1+	o-Phosphohomoserine	MS1	C01102	KEGG	NA	0.0461453	DaError	199.025		151187	1.16945e+08	1.18257e+08	9.835e+07	1.48397e+08	8.90083e+07	1.4593e+08	2.3642e+08	1.22527e+08	1.17867e+08	2.73295e+08	1.23688e+08	2.69007e+08
3746	198	6.98721	1	M+H+K	2+	5-Amino-6-(5'-phospho-D-ribitylamino)uracil	MS2	C04454	KEGG	NA	0.361854	mS-score	356.073		333	1.6737e+07	8.45584e+07	9.22287e+07	1.45532e+08	1.27854e+08	1.18283e+08	4.85923e+07	2.89803e+08	1.35637e+08	2.13258e+08	1.19382e+08	2.55068e+08
3747	209.04	5.85063	1	M+ACN+H	1+	Quinolinic acid	MS1	C03722	KEGG	NA	0.0156873	DaError	167.022		1066	5.36321e+07	5.69703e+07	1.0171e+08	5.51427e+07	5.65361e+07	2.44426e+07	3.40069e+07	1.24603e+08	4.9475e+07	9.84198e+07	1.29396e+08	2.10742e+08
3764	540	13.2566	1	M+2K-H	1+	Adenylosuccinic acid	MS1	C03794	KEGG	NA	0.0069176	DaError	463.074		440122	3.60458e+08	4.45265e+08	2.2605e+08	9.49352e+08	4.71875e+08	2.6958e+08	1.86558e+08	3.1654e+08	5.47467e+08	3.55742e+08	6.1686e+08	2.0055e+07
3771	590.88	25.8523														1.7979e+08	2.31508e+08	1.06943e+08	7.55933e+07	7.56517e+07	7.18967e+07	1.34685e+08	1.0678e+08	1.18802e+08	1.24607e+08	1.43137e+08	2.695e+07
3772	604.92	25.9755														2.02013e+08	1.82428e+08	3.6729e+08	3.3595e+08	1.18127e+08	1.3756e+08	1.7094e+08	2.60732e+08	1.36403e+08	2.0449e+08	3.6034e+08	1.091e+08
3773	149.16	21.2654	1	2M+H	1+	Acethydrazide	MS1	C07447	KEGG	NA	0.028351	DaError	74.048		14039	5.17649e+07	1.10198e+08	1.21553e+08	6.6816e+07	6.46584e+07	3.96687e+07	9.88325e+07	9.1551e+07	1.86875e+08	5.69872e+07	4.60269e+07	1.99704e+08
3774	598.8	4.159														0	6.7662e+06	0	4.77949e+07	5.96185e+07	3.5729e+07	8.3337e+06	6.07159e+06	1.45309e+07	2.74254e+07	3.38943e+07	1.30653e+08
3779	429.12	26.9223	1	M+2Na-H	1+	S-Adenosyl-L-homocysteine	MS1	C00021	KEGG	NA	0.0272473	DaError	384.122		439155	3.43245e+08	4.1293e+08	2.6646e+08	3.08253e+08	1.47993e+08	1.951e+07	5.33097e+08	6.1365e+07	4.3694e+08	2.3363e+08	6.09672e+08	8.4465e+07
3782	561.12	24.3827	1	2M+K	1+	amino-parathion	MS2	AMINO-PARATHION	BioCyc	CID000637	-2.11332	mS-score	261.059	HMDB154	220	5.8733e+08	6.8131e+08	3.75707e+08	1.79057e+08	2.61847e+08	8.68013e+08	4.45125e+08	4.02885e+08	4.54912e+08	6.97667e+07	4.00012e+08	1.1202e+08
3792	321	26.8551	1	M+H	1+	5-O-(1-carboxylatovinyl)-3-phosphonatoshikimate	MS1		KEGG	NA	0.0006085	DaError	319.993		14506801	1.35077e+08	2.84898e+08	2.17607e+08	2.89332e+08	1.35167e+08	1.44973e+08	2.5201e+08	2.94832e+08	2.43275e+08	1.99382e+08	1.34298e+08	1.98757e+08
3794	366.12	22.9616	1	M+CH3OH+H	1+	S-(Hercyn-2-yl)-L-cysteine S-oxide	MS1		KEGG	NA	0.0367587	DaError	333.123		86289741	3.45667e+07	4.063e+07	3.41717e+07	1.12745e+08	5.379e+07	2.70268e+08	2.72833e+07	0	6.02e+07	6.07017e+07	6.24533e+07	5.924e+07
3796	436.92	25.1162	1	2M+K	1+	o-Phosphohomoserine	MS1	C01102	KEGG	NA	0.0461453	DaError	199.025		151187	7.76e+07	1.05885e+08	2.363e+08	1.3676e+08	1.19595e+08	1.9394e+08	2.66272e+08	1.97563e+08	1.69528e+08	7.6145e+07	1.26963e+08	1.106e+08
3797	368.28	24.1385														1.90048e+08	3.3238e+08	1.39903e+08	2.39027e+08	3.26715e+08	1.48777e+08	9.54633e+07	1.42742e+08	1.68092e+08	1.71698e+08	1.28448e+08	1.90237e+08
3798	529.92	25.1791	1	M+ACN+2H	2+	2-O-Nonadecanoyl-3-O-(2S,4S,6S-trimethyl-3S-hydroxy-tricosanoyl)-alpha,alpha-trehalose	MS1		KEGG	NA	0.0249578	DaError	1016.77		52929853	1.34183e+08	7.55167e+07	2.59968e+08	1.56532e+08	6.624e+07	1.0241e+08	7.94317e+07	6.14617e+07	4.3905e+07	7.53417e+07	1.31718e+08	2.64825e+08
3799	138	5.23319	1	M+2ACN+H	1+	manganese(2+)	MS1		KEGG	NA	0.001581	DaError	54.938		27854	1.62638e+08	2.75801e+08	1.57187e+08	9.81178e+07	6.77703e+07	2.02514e+08	4.45027e+07	3.35843e+08	1.1367e+08	1.82351e+08	2.33482e+08	3.56519e+08
3800	115.92	5.15712	1	M+2K-H	1+	K+	MS1	K+	BioCyc	CID000441	0.0372513	DaError	38.9637	HMDB00586	813	1.87362e+08	8.53223e+07	1.32299e+08	1.40296e+08	1.79757e+08	2.91001e+07	3.19003e+07	9.92219e+07	1.66662e+08	2.09602e+08	1.3291e+08	2.17764e+08
3807	561.12	24.9566	1	2M+K	1+	amino-parathion	MS2	AMINO-PARATHION	BioCyc	CID000637	-2.11332	mS-score	261.059	HMDB154	220	2.41743e+08	3.79182e+08	3.75707e+08	1.52093e+08	2.9637e+08	3.50015e+08	4.45125e+08	4.04018e+08	5.28682e+08	1.70265e+08	1.46597e+08	1.089e+08
3808	561.12	25.3822	1	2M+K	1+	amino-parathion	MS2	AMINO-PARATHION	BioCyc	CID000637	-2.11332	mS-score	261.059	HMDB154	220	1.77005e+08	2.78423e+08	8.12755e+08	6.89167e+07	2.07842e+08	1.32908e+08	2.0824e+08	6.219e+07	1.64198e+08	1.70265e+08	1.6971e+08	8.9385e+07
3810	682.92	24.1151														3.78973e+08	2.29683e+08	4.7737e+08	2.20847e+08	3.03525e+08	6.85937e+08	4.3872e+08	1.67073e+08	4.92808e+08	3.91015e+08	5.13005e+08	9.335e+07
3814	693	24.2434														1.81928e+08	1.67617e+08	2.71242e+08	7.5485e+07	2.06613e+08	1.11423e+08	1.22497e+08	1.74672e+08	2.62972e+08	3.7536e+08	1.4834e+08	9.253e+07
3815	174.96	1.33905	1	M+H	1+	cis-2-Chloro-4-carboxymethylenebut-2-en-1,4-olide	MS1	C04706	KEGG	NA	0.0192556	DaError	173.972		5280718	4.86149e+08	4.31457e+08	6.90369e+08	4.02863e+08	3.71638e+08	8.19525e+08	2.83374e+08	2.34063e+08	5.35873e+08	5.07473e+08	3.87025e+08	7.20133e+07
3818	485.04	25.9085	1	2M+K	1+	4-Methyl-5-hydroxyethylthiazole phosphate	MS1	C04327	KEGG	NA	0.0316114	DaError	223.007		1137	4.41915e+08	3.25697e+08	4.3343e+08	1.5976e+08	1.23363e+08	1.67968e+08	4.63328e+08	7.87833e+07	1.79863e+08	2.19208e+08	1.92917e+08	1.62648e+08
3820	551.16	25.4002	1	2M+K	1+	D-Ribosylnicotinic acid	MS1	C05841	KEGG	NA	0.0162954	DaError	256.082		161234	2.68945e+08	3.18992e+08	2.87045e+08	1.716e+08	6.34928e+08	2.37198e+08	1.44e+08	7.7237e+08	3.09997e+08	1.77668e+08	1.56707e+08	2.10042e+08
3823	651.96	23.3612														8.06283e+07	9.34267e+07	1.24305e+08	4.822e+07	2.67633e+07	4.1125e+07	9.60383e+07	1.17232e+08	8.298e+07	1.07942e+08	6.49933e+07	1.04777e+08
3824	589.08	27.6218	1	M+Na	1+	Uridine-5'-diphosphate-glucose	MS1	C00029	KEGG	NA	0.0357798	DaError	566.055		8629	6.37967e+07	1.25987e+08	6.59633e+07	1.09702e+08	4.26633e+07	7.15733e+07	5.41667e+07	52560000	4.384e+07	5.48583e+07	9.22017e+07	8.63267e+07
3825	408.72	1.9947														8.65583e+07	4.52953e+07	1.68806e+08	6.10213e+07	1.12627e+08	1.83393e+08	3.92344e+07	5.87982e+07	1.22149e+08	1.28136e+08	2.068e+08	1.72751e+08
3826	405.96	21.964	1	M+2K-H	1+	Cyclic AMP	MS1	C00575	KEGG	NA	0.0115676	DaError	329.053		6076	7.46731e+07	3.71547e+07	2.07181e+08	9.07685e+08	4.81442e+08	1.0679e+09	1.23643e+08	1.27622e+08	5.81932e+07	5.23482e+08	8.84395e+08	1.04523e+08
3827	104.88	20.2538	1	2M+K	1+	superoxide	MS1	SUPER-OXIDE	BioCyc	CID000488	0.0392346	DaError	32.9977	HMDB02168	5359597	6.29965e+07	1.04007e+08	1.21711e+08	1.17504e+08	1.90107e+08	1.56911e+08	1.07036e+08	2.25255e+08	1.3817e+08	1.46533e+08	1.88014e+08	3.97529e+08
3833	473.04	26.1068	1	M+2ACN+H	1+	alpha-Phosphoribosylpyrophosphoric Acid	MS1	C00119	KEGG	NA	0.0278254	DaError	389.952		7339	3.36225e+08	5.3088e+08	1.37568e+08	1.52285e+08	3.52433e+08	5.652e+07	3.63027e+08	5.87367e+08	6.24848e+08	2.56045e+08	5.02987e+08	7.96933e+07
3838	551.16	26.7636	1	2M+K	1+	D-Ribosylnicotinic acid	MS1	C05841	KEGG	NA	0.0162954	DaError	256.082		161234	2.6466e+08	3.9757e+08	3.32218e+08	1.47722e+08	1.31745e+08	1.54498e+08	4.26305e+08	1.7204e+08	3.97648e+08	1.44602e+08	2.6657e+08	2.0559e+08
3841	258.96	2.39155	1	M+2Na-H	1+	(3R)-3-Hydroxy-2-oxo-4-phosphonooxybutanoate	MS1	C06054	KEGG	NA	0.0009783	DaError	213.988		21145142	3.36168e+07	5.67468e+07	6.60699e+07	4.21002e+07	1.11298e+08	3.68129e+07	2.5081e+07	2.787e+07	2.11941e+07	4.79406e+07	4.3415e+07	4.64734e+07
3842	218.04	18.7591	1	M+2Na-H	1+	5-Guanidino-2-oxopentanoate	MS2	C03771	KEGG	NA	1.09076	mS-score	173.08		558	8.93216e+08	3.40163e+08	6.54798e+08	1.10045e+08	1.77061e+08	1.00337e+08	1.57997e+07	6.39453e+07	5.38559e+07	3.36231e+07	6.94698e+07	8.91536e+07
3843	393	19.816	1	2M+Na	1+	Phosphoserine	MS1	C01005	KEGG	NA	0.003532	DaError	185.009		68841	7.43092e+07	4.52498e+07	8.75578e+07	6.41878e+07	4.07434e+07	3.41759e+07	7.34161e+07	6.2534e+07	3.47944e+07	5.02753e+07	5.5302e+07	8.32089e+07
3846	333.84	5.93467														3.31226e+08	9.60407e+08	4.0323e+08	1.65175e+08	3.21734e+08	4.78595e+08	7.34447e+07	4.17396e+08	3.96527e+08	4.0637e+08	6.14859e+08	4.5512e+07
3847	158.04	17.5438	1	M+Na	1+	4-Hydroxy-L-threonine	MS1	C06056	KEGG	NA	0.0023825	DaError	135.053		193577	1.89947e+08	1.42167e+08	1.22378e+08	1.89023e+08	2.63972e+08	1.10805e+08	2.05613e+08	1.54803e+08	1.07455e+08	1.91884e+08	1.82822e+08	3.84686e+08
3848	292.92	3.96076	1	M+Na	1+	beta-2,3,4,5,6-Pentachlorocyclohexanol	MS2	C16181	KEGG	NA	-0.41735	mS-score	269.894		9543415	2.15409e+07	1.37741e+07	1.53233e+07	4.63011e+07	7.30067e+07	8.35126e+06	6.51395e+06	2.99667e+07	1.01678e+07	1.04056e+08	5.37538e+07	1.10113e+08
3854	677.04	12.7623	1	2M+H	1+	AICA ribonucleotide	MS1	C04677	KEGG	NA	0.0463985	DaError	338.063		65110	1.7042e+09	2.14413e+09	1.85256e+09	2.13884e+09	2.31775e+09	3.77428e+08	9.218e+07	1.62472e+09	1.55557e+09	1.79637e+09	2.57251e+09	3.936e+07
3860	573	23.9318	1	M+3H	3+	(2R,6S)-6-[[(4R)-4-[[(2S)-2-[[(2R)-2-[(2R,3R,4R,5S,6R)-3-Acetamido-5-hydroxy-2-[hydroxy-[hydroxy-[(2Z,6Z,10Z,14Z,18Z,22Z,26Z,30Z,34E,38E)-3,7,11,15,19,23,27,31,35,39,43-undecamethyltetratetraconta-2,6,10,14,18,22,26,30,34,38,42-undecaenoxy]phosphoryl]oxyphosphoryl]oxy-6-(hydroxymethyl)oxan-4-yl]oxypropanoyl]amino]propanoyl]amino]-4-carboxybutanoyl]amino]-2-amino-7-[[(2R)-1-[[(1R)-1-carboxyethyl]a…	MS1	C05897	KEGG	NA	0.007116	DaError	1715.97			6.89568e+08	1.13906e+09	9.58467e+08	8.9865e+08	1.33348e+09	1.20922e+09	5.13377e+08	1.47556e+09	1.00332e+09	4.99533e+08	6.02597e+08	3.65917e+07
3864	243.96	6.95209	1	M+2K-H	1+	Oxfenicine	MS1	C12323	KEGG	NA	0.0172765	DaError	167.058		36143	1.44091e+08	1.24293e+08	2.06063e+08	3.71113e+08	4.01522e+08	1.93961e+08	1.06672e+08	6.05471e+08	5.98257e+08	2.93872e+08	2.78905e+08	4.6135e+07
3867	321	27.217	1	M+H	1+	5-O-(1-carboxylatovinyl)-3-phosphonatoshikimate	MS1		KEGG	NA	0.0006085	DaError	319.993		14506801	2.58052e+08	2.84898e+08	2.17607e+08	2.71148e+08	1.35167e+08	1.10137e+08	1.53317e+08	2.94832e+08	2.18218e+08	1.17518e+08	4.295e+07	4.6925e+07
3871	414.96	26.9786	1	2M+K	1+	2-Chloro-5-methyl-cis-dienelactone	MS1		KEGG	NA	0.0107804	DaError	187.988		9543297	2.1968e+08	3.09007e+08	1.6195e+08	1.9229e+08	1.97297e+08	2.288e+08	2.02717e+08	2.01723e+08	3.55328e+08	1.98623e+08	4.8243e+08	5.013e+07
3872	187.08	4.32499	1	2M+K	1+	Acethydrazide	MS1	C07447	KEGG	NA	0.0104091	DaError	74.048		14039	4.13869e+07	5.1243e+07	2.63054e+07	8.05579e+07	3.89962e+07	3.37136e+07	2.08176e+07	2.46654e+07	2.84699e+07	3.98301e+07	1.06976e+08	4.92095e+07
3880	406.92	6.73494	1	2M+K	1+	3-Phosphonooxypyruvate	MS2	C03232	KEGG	NA	-3.08279	mS-score	183.977		105	3.14065e+07	7.23181e+07	1.30237e+08	1.45839e+08	9.41266e+07	8.7899e+07	6.52721e+07	1.62568e+08	1.79608e+08	7.76592e+07	6.02398e+07	3.76629e+07
3881	191.04	20.5292	1	M+2Na-H	1+	D-Glutamine	MS1	C00819	KEGG	NA	0.0003089	DaError	146.069		145815	7.72039e+07	3.97147e+07	8.74694e+07	7.85183e+07	1.34928e+08	6.68018e+07	5.33535e+07	3.87235e+07	6.22868e+07	1.8184e+07	3.62087e+07	6.78467e+07
3884	582.72	3.04614	1	M+2H	2+	3-oxocholest-4-en-26-oyl-CoA	MS1	CPD-13691	BioCyc	CID001633	0.00735051	DaError	1163.42		86290149	1.16646e+07	3.14443e+06	2.39427e+07	5.4034e+06	5.21766e+06	0	7.47489e+06	9.00913e+06	9.59472e+06	6.59597e+07	4.3415e+07	5.91933e+07
3885	366.24	22.1846														2.43829e+07	8.28267e+07	1.68036e+07	0	4.272e+07	1.58125e+07	0	1.38461e+07	0	2.48857e+07	3.86998e+07	6.67022e+07
3886	457.92	4.19784														5.04855e+07	7.17405e+07	2.56125e+07	4.96315e+07	3.59545e+07	5.12388e+07	2.19184e+06	5.5623e+07	5.58816e+07	7.64646e+07	8.61522e+07	4.39127e+07
3893	494.16	12.8024	1	M+ACN+2H	2+	3-cis, 5-trans-dodecadienoyl-CoA	MS1	CPD-15688	BioCyc	CID000179	0.0279338	DaError	945.251		90657300	2.39315e+08	2.4694e+08	2.75475e+08	2.7378e+08	1.8482e+08	3.03103e+08	8.04e+07	1.62447e+08	1.7252e+08	2.5668e+08	1.71112e+08	2.65933e+07
3899	341.04	27.1692	1	M+ACN+H	1+	(4-Amino-2-methylpyrimidin-5-yl)methyl trihydrogen diphosphate	MS1	C04752	KEGG	NA	0.0010362	DaError	299.007		217	3.4213e+08	8.149e+07	2.82717e+08	1.88152e+08	1.1129e+09	1.17482e+08	1.5744e+08	2.60572e+08	2.49457e+08	1.56237e+08	3.3997e+08	2.84333e+07
3901	459.12	27.2418	1	M+H	1+	[5-(7,8-Dimethyl-2,4-dioxo-1,5-dihydrobenzo[g]pteridin-10-yl)-2,3,4-trihydroxypentyl] dihydrogen phosphate	MS1	C01847	KEGG	NA	0.0075452	DaError	458.12		711	2.58057e+08	1.56333e+08	1.22713e+08	1.34265e+08	1.56002e+08	1.1818e+08	4.5109e+08	1.65305e+08	4.70953e+08	1.43072e+08	2.33638e+08	3.754e+07
3902	577.92	9.14806	1	M+K	1+	8-oxo-GTP	MS1	CPD-12366	BioCyc	CID000095	0.0287495	DaError	538.986		135509073	2.47585e+08	1.96452e+08	1.38012e+08	1.42343e+08	1.72458e+08	5.62603e+07	2.08763e+07	1.02935e+08	1.30677e+08	2.36503e+08	8.54767e+07	8.06367e+07
3904	732	27.3704														2.22675e+08	3.22883e+08	9.61033e+07	3.12305e+08	1.65938e+08	1.76882e+08	1.53133e+08	1.9276e+08	2.378e+08	2.48142e+08	4.365e+07	3.52333e+07
3905	590.88	26.1501														1.7979e+08	2.31508e+08	1.06943e+08	6.32e+07	6.91767e+07	1.00955e+08	1.34685e+08	1.86538e+08	1.18802e+08	1.85155e+08	8.6055e+07	3.60133e+07
3908	490.08	8.209	1	M+K	1+	5'-Benzoylphosphoadenosine	MS1	C06433	KEGG	NA	0.02753	DaError	451.089		441016	1.28803e+08	4.00779e+08	3.33369e+08	1.09416e+08	3.26431e+08	2.72417e+08	1.03697e+08	1.46519e+08	5.51125e+07	1.89204e+08	4.56365e+07	3.51002e+07
3909	102	3.44121	1	M+2Na	2+	Maleylacetate	MS1	C02222	KEGG	NA	4.07e-05	DaError	158.022		5280500	4.76731e+07	4.73268e+07	5.73244e+07	3.7685e+08	1.49074e+08	6.61817e+07	1.14687e+07	8.82254e+07	4.14708e+07	7.62503e+07	1.77021e+08	7.66234e+07
3916	194.04	4.18975	1	M+CH3OH+H	1+	4,6-Dihydroxyquinoline	MS2	C05639	KEGG	NA	-0.998828	mS-score	161.048		440738	2.51264e+08	1.25287e+08	4.15812e+07	1.56356e+08	1.74432e+08	2.43171e+08	2.45091e+08	2.57241e+08	9.61659e+07	1.95248e+08	1.16957e+08	2.76889e+07
3918	140.04	3.54701	1	M+H+Na	2+	D-Ribosylnicotinic acid	MS1	C05841	KEGG	NA	0.0013804	DaError	256.082		161234	2.47332e+07	2.52513e+07	1.6787e+07	5.05112e+07	4.60791e+07	3.44701e+07	2.09798e+07	2.39718e+07	3.11307e+07	2.54446e+07	5.05094e+07	3.81526e+07
3919	157.92	29.4757	1	M+2Na	2+	2,3,4,5,6-Pentachlorocyclohexanol	MS1	C16181	KEGG	NA	0.0323929	DaError	269.894		9543415	9.19812e+07	7.43994e+07	7.62663e+07	1.02883e+08	2.76489e+07	6.48065e+07	3.29609e+07	8.31229e+07	4.19508e+07	1.6088e+08	4.64146e+07	2.10853e+08
3922	347.76	7.41153														4.58862e+08	5.64036e+08	9.42073e+08	3.49046e+08	7.10368e+08	9.86886e+08	2.16753e+07	1.00441e+08	3.99547e+07	4.35959e+08	4.45898e+08	7.49655e+07
3923	190.92	0.355318	1	M+Na	1+	L-Selenocysteine	MS2	C05688	KEGG	NA	0.163198	mS-score	167.956		6326972	2.58001e+08	1.95634e+08	2.17028e+08	1.06164e+08	1.85213e+08	1.36636e+08	8.47425e+07	1.70195e+08	4.80046e+07	1.5955e+08	8.64272e+07	7.6527e+07
3926	337.92	21.7623	1	M+2H+Na	3+	2-O-Hexadecanoyl-3-O-(2S,4S,6S-trimethyl-3S-hydroxy-tetracosanoyl)-alpha,alpha-trehalose	MS1		KEGG	NA	0.0136622	DaError	988.743		52929840	4.96827e+07	1.26436e+08	4.15364e+07	3.24188e+08	1.82658e+08	2.96243e+08	6.53165e+07	4.69072e+07	2.07077e+07	6.00181e+07	6.08443e+08	3.0141e+07
3927	102	4.56652	1	M+2Na	2+	Maleylacetate	MS1	C02222	KEGG	NA	4.07e-05	DaError	158.022		5280500	8.24885e+07	6.73464e+07	4.45637e+07	1.08269e+08	1.28141e+08	9.64682e+07	1.48986e+08	4.53711e+07	8.12934e+07	1.40749e+08	1.00415e+08	7.45167e+07
3933	406.08	21.4066	1	M+ACN+H	1+	Xanthosine-5'-monophosphate	MS1	C00655	KEGG	NA	0.0041496	DaError	364.042		73323	1.12629e+08	7.43286e+07	6.09949e+07	1.69581e+07	1.90221e+07	9.11972e+07	3.00563e+07	9.30793e+07	6.17005e+07	1.93363e+08	1.2517e+08	2.5283e+07
3946	385.2	27.5116	1	2M+Na	1+	Tyrosine	MS1	C00082	KEGG	NA	0.0315039	DaError	181.074		6057	9.22917e+07	1.82957e+08	1.17377e+08	2.51732e+08	1.43328e+08	2.3744e+08	2.92667e+08	1.08497e+08	1.37772e+08	8.5395e+07	1.7785e+08	2.238e+07
3953	437.04	23.1782	1	M+CH3OH+H	1+	Uridine-5'-diphosphate	MS1	C00015	KEGG	NA	0.0043236	DaError	404.002		6031	5.60133e+07	6.65733e+07	1.93021e+08	6.56917e+07	8.48217e+07	1.7173e+08	6.77883e+07	8.09867e+07	8.41033e+07	1.71415e+08	9.231e+07	2.474e+07
3960	339.12	21.8421	1	M+K	1+	3-hydroxy-9,10-secoandrosta-1,3,5(10)-triene-9,17-dione	MS2	CPD-13708	BioCyc	CID001307	3.14594	mS-score	300.173		440483	2.43829e+07	6.29894e+07	4.43077e+07	2.89847e+08	4.22568e+08	3.68466e+08	5.3392e+07	8.24246e+07	1.74747e+08	1.0646e+09	3.2327e+08	5.32111e+07
3967	136.8	4.05958	1	M+H+2Na	3+	7,8-Didemethyl-8-hydroxy-5-deazariboflavin	MS1		KEGG	NA	0.0052118	DaError	363.107		448701	1.90103e+08	3.53307e+08	1.60394e+08	4.91179e+08	2.64917e+08	5.96189e+08	2.97949e+07	1.34872e+08	4.50405e+08	8.47082e+08	5.8265e+08	1.45766e+08
4010	211.92	2.31852	1	M+2K-H	1+	L-Homocysteine	MS1	C00155	KEGG	NA	0.0344403	DaError	135.035		91552	6.91303e+07	5.15817e+07	9.44045e+07	5.00676e+07	1.12048e+08	5.50101e+07	3.03907e+07	3.33907e+07	41640000	1.46272e+08	1.73157e+08	1.21602e+07
4030	561.12	21.8288	1	2M+Na	1+	N-Acetyl-L-glutamyl 5-phosphate	MS1	C04133	KEGG	NA	0.0353362	DaError	269.03		440236	2.70653e+07	1.22908e+08	2.66944e+08	7.98483e+07	2.85969e+07	3.20328e+07	3.07385e+07	6.15803e+07	1.26932e+08	1.47918e+08	4.24698e+07	1.6381e+07
4096	422.88	7.04154	1	2M+K	1+	(E)-2-Chloro-4-oxo-2-hexenedioic acid	MS1	C06329	KEGG	NA	0.0241276	DaError	191.983		9776838	7.84936e+07	7.47824e+07	1.7498e+08	1.14866e+08	1.62091e+08	1.51374e+08	2.2182e+07	1.39386e+08	5.32676e+07	5.31754e+07	1.652e+08	1.51788e+07
4097	135	20.2947	1	M+H+Na	2+	Dimethylallyl diphosphate	MS1	C00235	KEGG	NA	0.0023187	DaError	246.006		647	1.33347e+08	7.96472e+07	7.45138e+07	8.81738e+07	2.16198e+08	1.95451e+08	8.79674e+07	1.21608e+08	1.13281e+08	2.57336e+08	1.4119e+08	2.09821e+07
4108	186.96	3.99352	1	2M+K	1+	Glyoxylic acid	MS1	C00048	KEGG	NA	0.00196957	DaError	74.0004		760	2.10439e+07	3.37203e+07	6.26147e+07	9.64924e+07	3.86615e+07	2.63716e+07	7.45101e+07	4.25472e+07	3.41604e+07	8.82365e+07	9.75074e+07	1.74985e+07
4114	520.56	4.09533														6.99656e+06	1.06675e+07	8.30094e+06	3.7972e+07	6.68177e+06	5.9579e+06	4.16685e+06	1.44149e+07	0	2.04384e+07	2.85879e+07	6.93655e+06
4115	203.04	18.9367	1	M+2Na-H	1+	1-Naphthalenemethanol	MS1	C14089	KEGG	NA	0.0043316	DaError	158.073		20908	9.3675e+07	7.4763e+07	6.6481e+07	4.65564e+06	7.49198e+07	4.41678e+07	6.59528e+07	6.35232e+07	6.86591e+07	9.72076e+07	7.81186e+07	1.47108e+07
4131	107.04	17.3534	1	M+H+K	2+	D-Arginine	MS1	C00792	KEGG	NA	0.0021079	DaError	174.112		71070	8.11942e+07	2.38871e+08	9.17863e+07	1.66169e+08	3.18191e+08	1.90149e+08	1.30817e+08	1.34509e+08	1.9705e+08	3.8042e+08	1.69951e+08	2.73964e+07
4139	264.96	22.5138	1	M+2Na-H	1+	3-(Imidazol-4-yl)-2-oxopropyl phosphate	MS2	C01267	KEGG	NA	1.54604	mS-score	220.025		792	7.06411e+07	4.68476e+07	9.95174e+07	1.02446e+08	1.13512e+08	5.527e+07	3.7916e+07	1.54168e+07	5.81259e+07	5.97408e+07	6.31411e+07	6.99589e+06
4146	163.08	5.70704	1	M+H+K	2+	Androst-5-ene-3,17-dione	MS1		KEGG	NA	0.0037105	DaError	286.193		160531	5.04963e+07	1.59921e+07	6.27854e+07	8.2361e+07	1.02411e+08	3.33693e+07	1.51531e+07	1.04446e+08	5.30531e+07	6.96262e+07	8.20864e+07	3.04128e+06
4150	352.32	25.9921	1	M+ACN+H	1+	phytenate	MS1	CPD-14927	BioCyc	CID000088	0.000996164	DaError	310.287		5312330	2.28447e+10	9.3037e+09	1.24244e+10	2.57075e+09	5.36994e+09	2.09135e+10	1.54693e+09	5.69242e+08	4.70861e+09	4.2693e+09	3.48853e+09	2.69013e+09
4151	352.44	27.557														3.76687e+09	5.35646e+09	1.48887e+09	1.82683e+09	1.79925e+10	6.10472e+09	1.38681e+09	2.83489e+09	3.2976e+09	1.53682e+09	1.24604e+09	1.37564e+09
4154	647.88	10.5707	1	M+2Na-H	1+	Guanosine 3',5'-bis(diphosphate)	MS2	C01228	KEGG	NA	0.840437	mS-score	602.957		439450	4.95703e+09	4.41275e+09	5.13806e+09	5.71052e+09	3.1387e+09	4.23788e+09	2.50135e+09	3.18849e+09	2.25108e+09	5.96663e+09	7.668e+07	4.32801e+09
4160	351.84	23.6536														1.15862e+09	1.00578e+09	1.00722e+09	2.12425e+09	1.18512e+09	3.5649e+08	1.45603e+08	3.52788e+08	2.5538e+08	3.29557e+08	2.14565e+08	6.01355e+08
4162	739.92	11.5354														5.78273e+09	5.2152e+09	3.73879e+09	4.3417e+09	4.38964e+09	5.59607e+09	1.66586e+09	3.00602e+09	4.72451e+09	4.35088e+09	5.0075e+09	4.64234e+09
4163	783.96	11.7569														4.9392e+09	3.59751e+09	5.1955e+09	2.477e+09	3.6611e+09	2.74851e+09	1.27227e+09	3.43089e+09	2.28319e+09	3.80249e+09	2.68278e+09	4.26674e+09
4166	696	11.272														4.42241e+09	6.02079e+09	7.38846e+09	4.37712e+09	5.14578e+09	4.72478e+09	1.36498e+09	4.32559e+09	5.06522e+09	4.06451e+09	6.57223e+09	6.65847e+09
4170	542.88	9.91871	1	2M+Na	1+	2,3,5-Trichloromaleylacetic acid	MS2		KEGG	NA	0.395061	mS-score	259.905		9543107	4.81958e+09	3.87876e+09	3.73058e+09	5.12997e+09	6.75007e+09	4.79379e+09	9.41308e+08	3.01835e+09	3.62351e+09	5.82183e+09	5.8232e+09	8.09619e+09
4184	132.96	4.92188	1	M+Na	1+	cis-1,3-DICHLOROPROPENE	MS1	C06610	KEGG	NA	0.0017832	DaError	109.969		5280970	4.98686e+09	4.52119e+09	4.06844e+09	3.54017e+09	3.36137e+09	4.50874e+09	1.85546e+09	3.83202e+09	2.78891e+09	4.08569e+09	3.35956e+09	3.56595e+09
4186	568.92	10.3849	1	M+2Na-H	1+	Xanthosine triphosphate	MS1	C00700	KEGG	NA	0.0258509	DaError	523.975		439296	1.12825e+09	1.61847e+09	1.74085e+09	3.53986e+09	3.14527e+09	2.10171e+09	7.05824e+08	1.98842e+09	1.14719e+09	2.57082e+09	3.52528e+09	3.10242e+09
4188	352.32	25.5578	1	M+ACN+H	1+	phytenate	MS1	CPD-14927	BioCyc	CID000088	0.000996164	DaError	310.287		5312330	1.35336e+10	3.95358e+09	2.38541e+10	1.86764e+09	1.83671e+10	1.69458e+10	5.29717e+09	1.1627e+10	9.995e+09	7.19546e+09	4.6408e+09	2.69013e+09
4191	352.32	25.0684	1	M+ACN+H	1+	phytenate	MS1	CPD-14927	BioCyc	CID000088	0.000996164	DaError	310.287		5312330	2.74952e+10	1.50342e+10	1.65916e+10	2.09876e+09	1.49926e+11	9.65833e+09	8.31829e+09	6.52706e+09	4.1126e+09	5.20259e+09	5.13086e+09	3.00796e+09
4194	652.92	10.738														1.35935e+09	2.71048e+09	2.91005e+09	3.3675e+07	2.75505e+09	1.97808e+09	1.00639e+09	1.38342e+09	1.67686e+09	3.35123e+09	3.13051e+09	2.89173e+09
4196	788.88	11.9793	1	M+2Na	2+	beta-D-galactofuranosyl-(1rarr5)-beta-D-galactofuranosyl-(1rarr4)-alpha-L-rhamnopyranosyl-(1rarr3)-N-acetyl-alpha-D-glucosaminyl-diphospho-trans,octacis-decaprenol	MS1	CPD-12030	BioCyc	CID002511	0.0305825	DaError	1531.81			1.33944e+09	1.64941e+09	1.30013e+09	1.35771e+09	1.88487e+09	1.06259e+09	1.38263e+08	5.67465e+08	5.84963e+08	1.58166e+09	1.63266e+09	1.55622e+09
4198	567	12.1603	1	M+2ACN+H	1+	Uridine 5'-triphosphate	MS1	C00075	KEGG	NA	0.0288958	DaError	483.969		6133	3.46117e+09	2.96956e+09	2.19603e+09	4.46887e+09	2.54074e+09	1.37065e+09	9.08718e+08	2.81602e+09	2.38559e+09	2.49513e+08	3.30893e+08	2.97753e+09
4199	610.92	12.3495														4.6693e+09	2.45759e+09	3.4981e+09	4.99067e+09	3.66734e+09	3.59869e+09	4.325e+08	2.47875e+09	2.64239e+09	4.30283e+09	9.9645e+07	3.86222e+09
4201	352.02	21.9838	1	M+2Na-H	1+	dCMP	MS2		KEGG	NA	1.11834	mS_score	307.057		13945	0	0	0	1.22081e+09	0	0	0	0	0	0	0	0
4202	351.96	23.8153														3.51327e+09	1.64338e+09	2.20933e+09	2.62478e+09	8.27226e+09	1.4483e+10	2.3688e+08	1.89463e+09	6.12137e+08	1.66645e+09	2.53604e+09	3.3004e+09
4211	381	11.5301	1	2M+K	1+	3-dehydroshikimate	MS1		KEGG	NA	0.0109273	DaError	171.029		439774	7.4739e+08	1.63741e+09	3.07755e+08	1.40585e+09	9.82392e+08	1.32309e+09	5.28302e+08	1.08873e+09	9.16342e+08	8.31758e+08	3.9338e+08	8.26987e+08
4219	379.08	11.1924	1	2M+Na	1+	L-Gulonolactone	MS1		KEGG	NA	0.0023537	DaError	178.048		439373	8.8489e+08	2.32243e+08	5.58085e+08	8.65187e+08	5.1732e+08	1.02778e+09	3.5661e+08	4.4011e+08	7.05953e+08	1.00234e+09	3.02267e+08	9.39548e+08
4220	456.48	12.095														2.35028e+09	1.73869e+09	1.99284e+09	1.15358e+09	9.97763e+08	4.45083e+08	8.53817e+08	1.19179e+09	1.29293e+09	1.20669e+09	6.61415e+08	8.00173e+08
4223	828.84	11.6718														8.78773e+08	9.04487e+08	7.90252e+08	1.25426e+09	1.87317e+09	6.93477e+08	1.27907e+08	7.54577e+08	4.9452e+08	4.78167e+08	9.85495e+08	2.03371e+09
4225	677.28	12.7468	1	M+Na	1+	Coproporphyrin III	MS1	C05770	KEGG	NA	0.0218471	DaError	654.269		114935	9.79057e+08	1.27534e+09	1.38027e+09	2.58667e+07	2.70933e+07	1.41439e+09	1.38273e+08	1.27772e+09	1.04913e+09	2.67326e+09	1.34767e+09	1.17555e+09
4230	444.96	11.9207	1	M+K	1+	5-Fluorodeoxyuridine diphosphate	MS2		KEGG	NA	1.31218	mS-score	405.998		53882537	9.78007e+08	5.55955e+08	3.66737e+08	8.99812e+08	1.19164e+09	1.03171e+09	1.39447e+08	5.40657e+08	7.0174e+08	5.68102e+08	6.35573e+08	8.21013e+08
4232	526.8	1.29808	1	2M+Na	1+	beta-2,3,5,6-Tetrachloro-1,4-cyclohexanediol	MS1	C16182	KEGG	NA	0.0224554	DaError	251.928		23724653	8.25078e+08	6.86757e+08	1.26183e+09	1.02977e+09	1.01668e+09	9.3964e+08	1.98809e+08	7.46703e+08	5.74352e+08	8.47647e+08	5.36618e+08	1.07464e+09
4236	790.68	2.20609														1.14132e+09	8.54945e+08	1.15538e+09	6.99851e+08	1.4183e+09	8.53699e+08	1.83416e+08	5.66754e+08	6.92205e+08	4.55797e+08	8.13602e+08	1.07551e+09
4239	699.12	12.8954	1	2M+H	1+	N-(5-Phospho-beta-D-ribosyl)anthranilic acid	MS1	C04302	KEGG	NA	9.245e-05	DaError	349.056		440289	1.07809e+09	9.38762e+08	1.18294e+09	2.09392e+09	9.07413e+08	1.11157e+09	2.1719e+08	1.5295e+09	1.33818e+09	1.48135e+09	1.58558e+09	1.26675e+09
4240	594.96	23.9464	1	2M+K	1+	2C-Methyl-D-erythritol 2,4-cyclodiphosphate	MS1	C11453	KEGG	NA	0.002778	DaError	277.996		126747	3.18529e+09	1.29275e+09	2.0728e+09	6.58458e+08	2.89798e+09	3.25417e+07	8.64893e+08	1.53442e+09	2.03403e+09	1.6909e+09	5.3e+07	2.70197e+09
4243	335.76	1.40687														1.29486e+09	1.31362e+09	1.28089e+09	1.32311e+09	1.40826e+09	8.8825e+08	4.38278e+08	1.37204e+09	1.35382e+09	1.32732e+09	1.71269e+09	1.3565e+09
4244	649.08	23.5051	1	2M+H	1+	Uridine-5'-monophosphate	MS1	C00105	KEGG	NA	0.00050455	DaError	324.036		6030	1.4594e+08	1.17526e+09	9.4169e+08	1.10217e+08	5.02133e+07	2.48956e+09	1.46027e+09	3.985e+07	8.26565e+08	1.09196e+09	1.45572e+09	1.38552e+09
4247	471.965	12.5838	1	M+2Na-H	1+	Adenosine-5'-phosphosulfate	MS1	C00224	KEGG	NA	0.0260664	DaError	427.02		10238	6.41197e+08	4.27412e+08	5.88003e+08	5.46858e+08	8.8626e+08	5.3024e+08	2.56573e+08	4.80287e+08	5.34702e+08	6.57147e+08	1.96695e+08	5.40043e+08
4248	500.64	12.4668	1	M+H+Na	2+	Myristoyl-coenzyme A	MS1	C02593	KEGG	NA	0.0300364	DaError	977.314		65113	5.67507e+08	5.64607e+08	5.187e+08	5.40922e+08	2.33668e+08	3.29643e+08	2.10808e+08	2.164e+07	5.1472e+08	3.365e+08	4.57252e+08	2.42307e+08
4249	311.76	24.8354														7.37107e+08	1.83163e+08	5.11008e+08	1.52944e+09	7.8282e+08	1.18155e+09	1.5836e+08	3.2632e+08	2.15122e+08	1.7249e+08	3.3479e+08	1.0281e+08
4250	436.56	12.2034	1	M+H+Na	2+	3-Methylcrotonyl-CoA	MS1	C03069	KEGG	NA	0.0335697	DaError	849.157		439869	1.13528e+09	8.11898e+08	1.89398e+09	6.84937e+08	1.12124e+09	9.15482e+08	7.1455e+08	1.0514e+09	1.46425e+09	3.02635e+08	7.53403e+08	6.6274e+08
4251	388.8	6.21288	1	M+3H	3+	3-oxocholest-4-en-26-oyl-CoA	MS1	CPD-13691	BioCyc	CID001633	0.0399035	DaError	1163.42		86290149	2.69195e+08	3.10599e+08	3.33945e+08	4.72203e+08	5.7957e+08	2.02341e+08	7.70236e+07	3.29644e+08	3.32417e+08	4.60292e+08	2.84694e+08	7.21798e+08
4255	147	2.51208	1	M+2Na-H	1+	2-Oxobutanoic acid	MS1	C00109	KEGG	NA	0.0028541	DaError	102.032		58	5.78045e+08	3.93374e+08	3.83976e+08	7.38092e+08	7.92353e+08	9.51246e+07	1.80715e+08	1.4303e+08	5.21342e+08	7.59149e+08	9.41104e+08	1.88216e+09
4256	434.64	11.919	1	M+2ACN+H	1+	tetra-mu3-sulfido-tetrairon(1+)	MS1		KEGG	NA	0.0484034	DaError	351.628		6398953	1.18498e+09	1.30107e+09	1.40311e+09	5.14833e+07	8.83492e+08	8.53033e+08	7.3021e+08	7.26467e+08	1.33211e+09	8.78453e+08	7.96637e+08	6.71295e+08
4261	276	1.30455	1	M+2K-H	1+	gamma-Glutamyl-beta-aminopropiononitrile	MS2	C06114	KEGG	NA	0.605378	mS-score	199.096		440920	4.59365e+08	6.03208e+08	7.39049e+08	7.00617e+08	6.96257e+08	7.2934e+08	4.35704e+08	8.21228e+08	1.00634e+09	2.84688e+08	6.34837e+08	4.68297e+08
4262	275.88	1.30455	1	M+2H+Na	3+	omega-hydroxy-II-dihydromenaquinone-9	MS1	CPD-18194	BioCyc	CID002644	0.0098482	DaError	802.626			4.84858e+08	4.21815e+08	7.36645e+08	5.5588e+08	5.47016e+08	8.1716e+08	1.86978e+08	7.3551e+08	5.56287e+08	4.99643e+08	3.55297e+08	4.63207e+08
4263	576	22.9312														5.84398e+08	9.24307e+08	9.46553e+08	7.00465e+08	5.6933e+08	6.3435e+07	1.28353e+09	8.13093e+08	3.91485e+08	8.85317e+07	2.35902e+08	6.87442e+08
4264	318.84	7.63714	1	M+2K-H	1+	2,3,5-Trichlorodienelactone	MS2		KEGG	NA	-1.43559	mS-score	241.894		14951695	3.31036e+08	5.84448e+08	3.82279e+08	5.37885e+08	7.6136e+08	4.21962e+08	2.94359e+08	3.20311e+08	8.1904e+08	8.56257e+08	4.42208e+08	7.82783e+08
4265	351.84	23.2084														1.6892e+08	5.47952e+08	2.2328e+08	3.61352e+08	4.17074e+09	2.74985e+08	1.45603e+08	1.6445e+08	1.93945e+08	3.29557e+08	2.14565e+08	2.67353e+08
4267	414.6	11.9838														2.15554e+09	6.94622e+08	9.022e+08	6.8597e+08	5.4588e+08	8.41357e+08	2.12092e+08	5.41645e+08	1.25871e+09	3.6424e+08	6.96023e+08	6.7785e+08
4270	290.76	1.39626														1.12147e+09	8.21674e+08	8.38087e+08	1.06507e+09	8.9628e+08	1.01951e+09	2.78357e+08	7.24447e+08	8.50055e+08	8.20279e+08	6.73714e+08	9.49282e+08
4271	447.48	12.2282														2.69467e+08	1.55028e+08	4.81707e+08	4.6524e+08	5.4137e+08	3.68572e+08	4.8475e+07	2.6821e+08	2.4912e+08	1.82838e+08	3.32287e+08	2.03973e+08
4273	525.24	13.1913	1	2M+Na	1+	2'-deoxyadenosine	MS1	DEOXYADENOSINE	BioCyc	CID000028	0.0235468	DaError	251.102	HMDB00101	13730	8.66495e+08	5.02232e+08	1.20381e+09	5.184e+07	2.75387e+08	8.89597e+08	1.17708e+08	4.5045e+07	1.8697e+08	7.59223e+08	7.35237e+08	4.63222e+08
4274	774.12	13.1572														1.86312e+08	2.6901e+08	2.30363e+08	7.14817e+07	2.66852e+08	7.791e+07	8.82083e+07	2.36335e+08	1.2551e+08	1.73903e+08	195150000	3.1738e+08
4279	297.84	1.28139														2.30063e+08	1.56067e+08	1.55786e+08	3.02275e+08	2.23487e+08	4.29715e+08	5.04771e+07	2.97598e+08	2.7737e+08	3.519e+08	3.10875e+08	8.96447e+07
4280	363.72	1.80401														2.31306e+08	2.10633e+08	4.68963e+08	3.22029e+08	3.29759e+08	1.18017e+08	7.30052e+07	1.50389e+08	6.31433e+07	1.05962e+08	1.49101e+08	3.42156e+08
4281	685.68	12.7758	1	M+Na	1+	Phthioceranic acid (C45)	MS1		KEGG	NA	0.0033074	DaError	662.694		52921737	1.01616e+09	4.50567e+08	9.1573e+08	5.61378e+08	5.05428e+08	3.11472e+08	3.89837e+08	8.01635e+08	5.70045e+08	4.22348e+08	4.54737e+08	8.71047e+08
4284	533.88	10.2079														3.39417e+08	1.96793e+08	2.6754e+08	3.98317e+08	5.38703e+08	1.564e+08	1.34963e+08	1.25667e+08	3.82653e+08	3.33588e+08	2.005e+08	4.19843e+08
4285	514.08	12.6387	1	M+2Na-H	1+	2-(1-Hydroxyethyl)thiamine diphosphate	MS1	C05125	KEGG	NA	0.0376764	DaError	469.071		440568	3.67183e+08	3.92682e+08	2.10728e+08	2.6905e+08	7.76485e+08	5.11132e+08	6.42267e+07	2.6884e+08	4.34708e+08	4.7246e+08	3.2275e+07	6.13258e+08
4292	351.84	27.8375														8.57293e+08	1.34087e+09	1.02925e+09	7.72764e+08	3.73196e+09	3.77342e+09	5.22108e+08	3.90557e+08	4.71513e+08	9.51441e+08	8.01875e+08	9.17032e+08
4295	456.96	1.39057	1	M+2K-H	1+	6-Thioxanthine 5'-monophosphate	MS2	C16618	KEGG	NA	0.619203	mS-score	380.019		3081384	3.65713e+08	4.5495e+08	7.17867e+08	8.152e+08	4.69892e+08	2.34537e+08	2.0593e+08	6.03178e+08	5.34688e+08	6.22795e+08	5.43935e+08	5.40697e+08
4296	383.76	6.01487														1.37909e+07	2.72898e+08	3.00744e+08	2.87359e+08	4.69107e+08	2.52016e+08	7.36128e+07	2.09033e+08	1.22711e+08	4.76081e+08	5.29794e+08	3.3214e+08
4297	233.04	2.53166	1	M+CH3OH+H	1+	(2,3-Dihydroxy-4-oxobutyl) dihydrogen phosphate	MS1	C00279	KEGG	NA	0.0020843	DaError	200.009		697	5.20675e+08	4.60197e+08	4.22037e+08	2.5792e+08	4.22936e+08	4.43454e+08	1.76439e+08	6.3148e+08	3.89101e+08	5.34703e+08	7.77178e+08	4.46788e+08
4302	540.84	10.0247	1	2M+H	1+	2,3,4,5,6-Pentachlorocyclohexanol	MS1	C16181	KEGG	NA	0.0224197	DaError	269.894		9543415	4.44672e+08	4.51477e+08	4.87238e+08	1.84537e+08	3.94973e+08	4.02632e+08	1.18093e+08	3.85967e+08	4.5232e+08	6.1916e+08	5.98803e+08	2.76612e+08
4309	480.6	12.5627	1	M+H+K	2+	Decanoyl-CoA	MS1	C05274	KEGG	NA	0.0213931	DaError	921.251		164800	9.1532e+08	6.14622e+08	3.92975e+08	4.18578e+08	2.12295e+08	2.26015e+08	1.18393e+08	7.22247e+08	3.55958e+08	3.27277e+08	5.58778e+08	2.28717e+08
4310	414.96	23.5685	1	2M+K	1+	(Z)-But-2-ene-1,2,3-tricarboxylate	MS2	C04225	KEGG	NA	0.402368	mS-score	188.032		3080625	9.25158e+08	1.21317e+09	9.09317e+08	5.931e+07	1.15063e+09	1.37997e+09	1.13577e+09	3.991e+08	8.33358e+08	5.74242e+08	6.54167e+08	1.23054e+09
4311	529.08	23.996	1	2M+K	1+	5'-Deoxy-5-fluorocytidine	MS2	C16635	KEGG	NA	-1.01331	mS-score	245.081		10037499	1.66834e+09	1.1828e+09	1.76401e+09	3.866e+07	6.27813e+08	1.09979e+09	3.33e+07	7.03325e+08	5.7072e+08	1.0267e+09	6.20925e+08	1.11761e+09
4318	496.2	13.0664	1	M+Na	1+	2-[[4-[(2-Amino-4-oxo-5,6,7,8-tetrahydro-3H-pteridin-6-yl)methyl-formylamino]benzoyl]amino]pentanedioic acid	MS1	C00234	KEGG	NA	0.0448981	DaError	473.166		135402006	6.17378e+08	5.77757e+08	8.2066e+08	1.83353e+08	4.81507e+08	2.70748e+08	2.04842e+08	6.7781e+08	6.87473e+08	6.29033e+08	7.11003e+08	1.08923e+09
4319	782.01	13.0825														0	0	0	1.63e+08	6.00767e+07	0	0	0	0	0	0	0
4326	762.48	13.0863														2.77777e+08	1.7076e+08	2.96027e+08	2.65452e+08	3.39538e+08	9.08517e+07	1.28523e+08	2.73447e+08	4.07007e+08	1.35713e+08	1.625e+08	5.37115e+08
4327	227.04	9.1851	1	M+ACN+H	1+	Phosphoserine	MS1	C01005	KEGG	NA	0.0027527	DaError	185.009		68841	1.90185e+08	1.36055e+08	7.21582e+07	4.28606e+08	1.87221e+08	2.01173e+08	3.68231e+07	1.00299e+08	1.16564e+08	1.27801e+08	1.39208e+08	1.48618e+08
4332	611.52	12.4206	1	2M+K	1+	all-trans-retinol	MS2	CPD-13524	BioCyc	CID000951	2.2702	mS-score	286.23	HMDB35	445354	2.38309e+09	2.36559e+09	1.86331e+09	6.42e+07	2.96261e+09	1.92329e+09	5.09067e+08	2.1691e+09	1.79679e+09	2.91525e+09	2.51532e+09	4.42935e+09
4337	628.56	1.15936														1.8139e+08	2.17113e+08	3.06777e+08	5.09965e+08	2.76745e+08	2.37657e+08	1.6558e+08	2.77832e+08	3.17273e+08	8.4038e+08	6.20305e+08	5.43072e+08
4339	452.985	9.20925														3.81743e+08	0	0	1.6272e+08	3.12466e+08	0	0	2.79468e+08	0	0	0	0
4340	708	12.8157														3.33893e+08	7.77182e+08	1.05247e+09	1.8855e+08	2.69812e+08	4.38708e+08	4.46557e+08	9.1874e+08	4.54385e+08	7.86305e+08	1.81472e+08	1.17775e+09
4342	69.84	1.30511														2.3141e+08	4.21602e+08	3.34069e+08	4.85055e+08	4.46883e+08	4.56112e+08	2.32562e+08	5.2621e+08	6.16464e+08	5.03426e+08	7.76599e+08	4.43179e+08
4343	127.08	13.9517	1	M+K	1+	Putrescine	MS1	C00134	KEGG	NA	0.0167954	DaError	88.1		1045	1.74384e+09	9.04599e+08	1.12825e+09	1.88709e+09	1.27101e+09	1.12902e+09	2.96836e+08	8.24795e+08	9.33558e+08	1.09726e+09	1.21559e+09	1.06595e+09
4345	249	9.59689	1	M+K	1+	Saccharolactic acid	MS1	C00818	KEGG	NA	0.0007253	DaError	210.038		607	8.16916e+06	2.31595e+08	1.41561e+08	3.97255e+08	5.278e+08	7.35847e+08	1.13701e+08	2.60836e+08	3.4883e+08	8.9032e+06	4.86632e+08	3.31274e+08
4348	536.16	12.7775	1	M+ACN+2H	2+	3-Oxo-OPC6-CoA	MS1	C16334	KEGG	NA	0.0067452	DaError	1029.27		23724721	9.8005e+07	1.3257e+08	1.1811e+08	1.876e+08	1.78067e+08	1.16465e+08	2.81e+07	1.73113e+08	2.65767e+08	1.38217e+08	1.0404e+08	2.54273e+08
4349	669	22.747	1	2M+Na	1+	Cytidine-5'-monophosphate	MS1	C00055	KEGG	NA	0.0464594	DaError	323.052		6131	1.54412e+08	1.80563e+08	2.31658e+08	3.19203e+08	4.1625e+08	2.0654e+08	2.82302e+08	3.79022e+08	1.80863e+08	3.06625e+08	2.4422e+08	4.95397e+08
4350	355.08	25.7824	1	2M+K	1+	2-Isopropylmaleic acid	MS1	C02631	KEGG	NA	0.0005055	DaError	158.058		5280533	2.32795e+08	3.447e+08	3.66833e+08	2.41692e+08	1.90042e+08	6.99827e+08	3.74333e+08	2.0693e+08	4.72565e+08	2.03245e+08	1.56667e+08	3.28672e+08
4355	138.96	8.93652	1	M+2Na-H	1+	Chloroacetic acid	MS1	C06755	KEGG	NA	0.00668966	DaError	93.9822		300	1.2221e+08	2.51865e+08	3.53059e+08	5.53524e+08	3.63998e+08	3.88644e+08	1.24515e+08	6.83939e+08	3.58472e+08	2.9824e+08	2.78869e+08	2.99466e+08
4356	743.28	13.03														5.63272e+08	4.91837e+08	3.26207e+08	6.21702e+08	7.35327e+08	7.73087e+08	3.216e+07	4.38253e+08	4.1278e+08	2.67667e+08	3.63257e+08	1.04903e+09
4357	825.125	23.2794	1	2M+H	1+	dIDP	MS1	CPD0-2231	BioCyc	CID000033	0.0403437	DaError	412.019	HMDB03536	135398667	3.426e+08	2.1712e+08	1.26563e+08	3.06987e+08	1.2362e+08	2.13062e+08	1.1632e+08	4.33368e+08	3.0005e+08	3.15088e+08	3.5191e+08	1.1492e+08
4358	427.56	1.45037	1	M+2H	2+	Malonyl-coenzyme a	MS1	C00083	KEGG	NA	0.0101568	DaError	853.116		10663	5.7756e+08	5.76272e+08	9.60227e+08	1.87227e+08	6.0483e+08	1.15509e+09	4.99337e+07	3.36388e+08	5.39468e+08	5.21867e+08	6.0368e+08	6.6617e+08
4359	429	24.54	1	2M+H	1+	(3R)-3-Hydroxy-2-oxo-4-phosphonooxybutanoate	MS1	C06054	KEGG	NA	0.0085088	DaError	213.988		21145142	5.21057e+08	5.76062e+08	1.12781e+09	1.48005e+08	9.79847e+08	1.39511e+09	3.05527e+08	6.2734e+08	6.37323e+08	9.63258e+08	5.61762e+08	8.56342e+08
4368	407.04	7.09219	1	2M+Na	1+	Citric acid	MS1	C00158	KEGG	NA	0.00160735	DaError	192.027		311	2.61156e+08	1.98104e+08	3.3265e+08	6.56725e+08	2.06135e+08	5.56595e+07	4.73151e+07	2.81155e+08	1.04484e+08	1.4869e+08	2.36814e+08	3.66907e+08
4375	600.845	10.4437	1	M+2K-H	1+	XTP	MS2	C00700	KEGG	NA	1.65327	mS-score	523.975		439296	1.9724e+08	1.85153e+08	1.70263e+08	2.56013e+08	2.06988e+08	3.62162e+08	3.73381e+07	2.42493e+08	8.8725e+07	1.89413e+08	3.01293e+08	1.40637e+08
4376	321.12	22.9674	1	2M+H	1+	L-2-Aminoadipate	MS1		KEGG	NA	0.00462325	DaError	160.061		6992111	3.93822e+08	1.59215e+08	1.56347e+08	5.19377e+08	1.49845e+08	2.13312e+08	3.84943e+08	2.97398e+08	1.08575e+08	2.34652e+08	9.59467e+07	2.41421e+08
4377	385.08	25.5417	1	2M+H	1+	Citric acid	MS1	C00158	KEGG	NA	0.0093527	DaError	192.027		311	3.4222e+08	1.06305e+08	3.16488e+08	1.52407e+08	6.8415e+07	4.61925e+08	1.95e+08	3.41175e+08	4.25213e+08	4.76495e+08	2.34815e+08	3.8647e+08
4380	406.2	22.7032	1	M+3H	3+	C32-mycoketide CoA	MS1	CPD-18606	BioCyc	CID002727	0.0378018	DaError	1215.62		135397990	1.464e+08	5.5702e+08	6.82947e+08	1.01767e+09	5.70617e+07	5.0497e+08	1.83836e+09	9.52359e+08	8.6682e+08	1.02526e+09	5.33915e+08	7.94743e+08
4384	507	24.6324	1	M+Na	1+	Uridine 5'-triphosphate	MS1	C00075	KEGG	NA	0.0422562	DaError	483.969		6133	9.2153e+08	2.21755e+09	1.114e+09	1.656e+08	9.1352e+08	8.17762e+08	1.64141e+09	8.4049e+08	1.93892e+09	1.17533e+09	2.17292e+09	1.18985e+09
4385	473.04	27.7503	1	2M+Na	1+	4-Amino-4-deoxychorismate	MS2	C11355	KEGG	NA	-1.45094	mS-score	225.064		443142	2.40175e+08	4.75702e+08	3.01928e+08	6.31867e+07	2.35598e+08	4.67995e+08	1.57538e+08	8.002e+07	2.17563e+08	1.8384e+08	2.97223e+08	1.98002e+08
4392	354.96	27.6709	1	2M+K	1+	Maleylacetate	MS1	C02222	KEGG	NA	0.0231066	DaError	158.022		5280500	5.68433e+08	4.79033e+08	3.89592e+08	5.14493e+08	5.75175e+08	3.84302e+08	1.70003e+08	1.22257e+08	4.04357e+08	1.182e+08	2.55895e+08	1.4256e+08
4394	472.92	24.4276														4.54837e+08	3.23698e+08	3.53672e+08	1.27812e+08	3.09832e+08	2.81948e+08	5.10228e+08	2.85898e+08	4.42175e+08	8.79585e+08	5.24992e+08	5.79725e+08
4395	550.8	24.0699	1	M+H+K	2+	N-acetyl-alpha-D-glucosaminyl-diphospho-trans,octacis-decaprenol	MS1	CPD-2209	BioCyc	CID002547	0.019059	DaError	1061.65		46173407	7.51245e+08	8.44827e+08	4.99122e+08	1.20025e+08	6.67778e+08	9.52502e+08	4.39605e+08	3.2101e+08	2.55307e+08	8.87995e+08	6.23798e+08	3.9858e+08
4396	927.84	13.5182														4.0385e+07	0	0	1.0437e+08	0	0	0	2.569e+07	1.58817e+07	0	1.90033e+07	1.75463e+08
4397	707.88	22.7301	1	M+2Na	2+	beta-D-galactofuranosyl-(1rarr4)-alpha-L-rhamnopyranosyl-(1rarr3)-N-acetyl-alpha-D-glucosaminyl-diphospho-trans,octacis-decaprenol	MS1	CPD-12029	BioCyc	CID002555	0.022241	DaError	1369.76			1.81012e+08	1.66373e+08	3.64712e+08	2.3175e+08	6.52167e+07	1.47403e+08	3.073e+07	1.36935e+08	1.52548e+08	2.92428e+08	2.1938e+08	1.36347e+08
4399	590.04	27.0099	1	M+H	1+	ADP-glucose	MS2	C00498	KEGG	NA	1.92785	mS-score	589.082		16500	6.27027e+08	3.53562e+08	6.69602e+08	3.60675e+08	1.8149e+08	2.46323e+08	1.81989e+09	9.82667e+07	1.99948e+08	3.19215e+08	2.78828e+08	4.0132e+08
4402	472.92	23.8348														3.46037e+08	9.53327e+08	3.4088e+08	2.20857e+08	7.9598e+08	1.56134e+09	6.75293e+08	4.61667e+08	9.43518e+08	1.33535e+09	1.07081e+09	5.41003e+08
4403	605.04	23.9805	1	M+K	1+	UDP-alpha-D-galactofuranose	MS2	C03733	KEGG	NA	-0.565068	mS-score	566.055		440098	1.216e+08	8.5889e+08	2.70515e+08	2.46998e+08	5.2316e+08	5.51383e+08	7.164e+07	1.23219e+09	1.01462e+09	2.8157e+08	2.10115e+08	5.41118e+08
4404	687.84	24.6546														7.16333e+07	7.62667e+07	2.39758e+08	2.36882e+08	2.13743e+08	1.27188e+08	1.49233e+07	8.5045e+07	9.828e+07	7.20833e+07	8.903e+07	1.51825e+08
4405	409.8	6.07873														8.93666e+07	8.44123e+07	6.0564e+07	1.34452e+08	1.28743e+08	1.06659e+08	3.92956e+07	9.99697e+07	6.7479e+07	2.19921e+08	1.98055e+08	2.5339e+08
4406	103.92	2.543	1	M+2K-H	1+	hydrogen cyanide	MS1	HCN	BioCyc	CID000228	0.00994084	DaError	27.0109	HMDB60292	768	1.69808e+08	1.4674e+08	1.71588e+08	1.87698e+08	5.60739e+07	1.21174e+08	4.52842e+07	1.84539e+08	1.27405e+08	1.6756e+08	3.48694e+08	1.53407e+08
4411	473.04	25.0626	1	M+2ACN+H	1+	alpha-Phosphoribosylpyrophosphoric Acid	MS1	C00119	KEGG	NA	0.0278254	DaError	389.952		7339	1.12815e+09	2.73615e+08	7.42822e+08	9.086e+07	3.64482e+08	1.01549e+09	2.62425e+08	3.63515e+08	6.62143e+08	5.29033e+08	8.91437e+08	8.55143e+08
4419	462.96	25.3401	1	2M+Na	1+	3-(Imidazol-4-yl)-2-oxopropyl dihydrogen phosphate	MS1	C01267	KEGG	NA	0.0395206	DaError	220.025		792	3.10217e+08	2.36128e+08	4.4899e+08	6.42133e+08	4.43647e+08	5.34585e+08	7.91187e+08	6.21177e+08	5.05442e+08	4.4608e+08	6.6468e+08	3.53347e+08
4421	473.04	25.3768	1	M+2ACN+H	1+	alpha-Phosphoribosylpyrophosphoric Acid	MS1	C00119	KEGG	NA	0.0278254	DaError	389.952		7339	3.88288e+08	2.74902e+08	6.92142e+08	1.1085e+08	3.64482e+08	6.02267e+07	3.63027e+08	3.63515e+08	4.3209e+08	5.29033e+08	8.91437e+08	8.55143e+08
4422	558.96	22.8686	1	2M+K	1+	S-Methyl-5-thio-alpha-D-ribose 1-phosphate	MS1	C04188	KEGG	NA	0.0135268	DaError	260.012		11988266	2.13668e+08	3.42997e+08	2.80765e+08	3.936e+07	3.14917e+08	1.04103e+08	1.51758e+08	1.8666e+08	5.438e+07	1.306e+08	1.17577e+08	2.20402e+08
4423	414.96	25.1487	1	2M+K	1+	(Z)-But-2-ene-1,2,3-tricarboxylate	MS2	C04225	KEGG	NA	-0.208191	mS-score	188.032		3080625	3.45053e+08	2.45607e+08	2.1069e+08	1.0346e+08	3.2853e+08	1.2814e+08	1.5675e+08	2.75758e+08	2.87187e+08	3.30735e+08	3.30222e+08	2.06745e+08
4425	340.92	27.2747	1	2M+H	1+	(2R)-3-Sulfolactate	MS1	C11537	KEGG	NA	0.0321392	DaError	169.989		443250	2.98342e+08	1.66688e+08	1.80153e+08	1.0192e+08	2.4588e+08	1.25767e+08	2.54337e+08	1.4829e+08	1.91425e+08	3.14583e+08	1.74545e+08	2.86482e+08
4426	383.16	27.5956	1	M+H	1+	2-cis,6-trans-Farnesyl diphosphate	MS2		KEGG	NA	3.62882	mS-score	382.131		445683	3.50772e+08	9.08283e+07	1.1428e+08	2.291e+07	1.2608e+08	2.61115e+08	1.13472e+08	1.35652e+08	1.54405e+08	1.14105e+08	1.17237e+08	2.3011e+08
4430	171.12	26.8562	1	M+H	1+	(1R,2R,4S)-Limonene-1,2-diol	MS2		KEGG	NA	2.12592	mS-score	170.131		11217495	1.62471e+08	1.1385e+08	1.87864e+08	3.39813e+08	7.4566e+07	1.37688e+08	1.88978e+08	1.37382e+08	2.39032e+08	1.91931e+08	1.77096e+08	2.04834e+08
4432	429	24.3326	1	2M+H	1+	(3R)-3-Hydroxy-2-oxo-4-phosphonooxybutanoate	MS1	C06054	KEGG	NA	0.0085088	DaError	213.988		21145142	8.71957e+08	5.76062e+08	4.3735e+08	1.20025e+08	7.1574e+08	1.39511e+09	8.83135e+08	6.2734e+08	6.37323e+08	9.63258e+08	7.83373e+08	8.56342e+08
4442	321	26.213	1	M+2K-H	1+	Biotin	MS2	C00120	KEGG	NA	2.62079	mS-score	244.088		171548	3.0678e+08	3.35535e+08	1.23903e+08	4.45907e+08	2.91868e+08	1.68348e+08	2.5201e+08	1.1573e+08	2.39027e+08	5.06863e+08	7.41063e+08	2.02682e+08
4451	131.04	29.5038	1	M+ACN+2H	2+	(4-Amino-2-methylpyrimidin-5-YL)methyl dihydrogen phosphate	MS1	C04556	KEGG	NA	0.0020052	DaError	219.041		216	2.58416e+08	3.16557e+08	2.4022e+08	7.64792e+08	1.41851e+08	1.829e+08	2.98778e+08	4.98012e+08	2.8296e+08	1.94115e+08	1.88696e+08	8.10238e+07
4460	472.92	25.3932														2.62375e+08	1.97913e+08	3.04283e+08	8.27e+07	3.50127e+08	2.74902e+08	2.71785e+08	1.61893e+08	1.8187e+08	1.8779e+08	1.28618e+08	1.98078e+08
4465	441.12	27.0918	1	M+2Na	2+	Uroporphyrinogen III	MS1	C01051	KEGG	NA	0.0136771	DaError	836.275		1179	7.22922e+08	3.39135e+08	6.20063e+08	2.6257e+08	3.2282e+08	5.2582e+08	2.26948e+08	6.46667e+07	3.3978e+08	1.24338e+08	5.16652e+08	2.4359e+08
4467	605.04	24.4283	1	M+K	1+	Uridine-5'-diphosphate-glucose	MS1	C00029	KEGG	NA	0.0218007	DaError	566.055		8629	6.98983e+08	7.10102e+08	4.98835e+08	7.722e+07	4.64275e+08	1.28155e+08	4.63078e+08	1.23219e+09	1.99462e+08	1.2054e+08	7.87068e+08	2.28165e+08
4472	752.04	13.036	1	M+CH3OH+H	1+	Phosphoribosyl-ATP	MS1	C02739	KEGG	NA	0.0021568	DaError	719.004		11050836	4.17085e+08	2.37742e+08	1.76365e+08	7.20317e+07	1.32838e+08	1.70702e+08	2.09367e+08	1.79915e+08	4.58123e+08	4.67262e+08	4.62517e+08	7.1056e+08
4473	428.88	26.1903	1	M+K	1+	alpha-Phosphoribosylpyrophosphoric Acid	MS1	C00119	KEGG	NA	0.0349662	DaError	389.952		7339	1.38672e+08	1.4495e+08	2.00403e+08	1.58235e+08	1.34292e+08	1.57093e+08	1.2292e+08	1.0982e+08	2.8331e+08	6.35867e+07	7.321e+07	2.8166e+08
4480	493.08	25.6826	1	2M+K	1+	L-Arogenic acid	MS1	C00826	KEGG	NA	0.0209582	DaError	227.079		439319	1.44455e+08	1.18573e+08	1.4824e+08	7.405e+07	1.82527e+08	5.89183e+07	6.77883e+07	7.3265e+07	1.30527e+08	5.718e+07	1.5366e+08	9.05317e+07
4481	406.2	26.2548	1	M+3H	3+	C32-mycoketide CoA	MS1	CPD-18606	BioCyc	CID002727	0.0378018	DaError	1215.62		135397990	8.459e+07	1.91368e+08	1.72358e+08	1.18442e+08	1.56727e+08	2.36913e+08	2.212e+08	3.32617e+08	2.87067e+08	2.14465e+08	2.23767e+08	3.29062e+08
4483	644.04	27.7993	1	M+K	1+	GDP-alpha-D-mannose	MS1	GDP-MANNOSE	BioCyc	CID000813	0.000332802	DaError	605.077	HMDB01163	135398626	1.87122e+08	5.65293e+08	3.72542e+08	7.77333e+07	1.29157e+08	1.91523e+08	1.0764e+08	3.6472e+08	1.56287e+08	2.12017e+08	3.09118e+08	1.5174e+08
4492	223.92	4.07877	1	M+Na	1+	S-Sulfocysteine	MS1	C05824	KEGG	NA	0.0457821	DaError	200.977		115015	3.55105e+08	5.07894e+08	1.95021e+08	8.78347e+08	2.92242e+07	2.85097e+08	2.91959e+08	3.13476e+08	2.13187e+08	2.51557e+08	3.80554e+08	5.88143e+08
4497	118.08	19.4625	1	M+ACN+H	1+	glycine	MS2	GLY	BioCyc	CID000007	-0.226237	mS-score	76.0399	HMDB123	750	1.1183e+09	3.21917e+08	8.62646e+08	8.77954e+09	3.87183e+08	3.02737e+08	1.16356e+09	5.67075e+08	5.74542e+08	9.18372e+08	3.98478e+08	4.20268e+08
4512	117.96	7.78614	1	M+Na	1+	phosphate(3-)	MS1		KEGG	NA	0.0173616	DaError	94.9534			6.94747e+08	3.54104e+08	2.52416e+08	1.98339e+08	2.80635e+08	3.23788e+08	1.79293e+09	4.91159e+07	6.73169e+08	2.71621e+09	2.58616e+08	1.70205e+08
4524	234.96	6.89367	1	M+2K-H	1+	Allantoin	MS1		KEGG	NA	0.0030234	DaError	158.044		204	9.88889e+07	8.532e+07	1.47844e+08	2.12786e+08	4.69889e+07	1.01487e+08	4.13681e+07	4.53894e+07	7.96803e+07	2.33089e+08	1.70845e+08	1.37112e+08
4525	117.96	16.8243	1	M+Na	1+	phosphate(3-)	MS1		KEGG	NA	0.0173616	DaError	94.9534			5.13037e+08	2.31274e+08	1.02672e+09	1.03408e+08	7.74006e+08	7.99237e+08	3.96952e+09	1.05432e+09	3.67326e+08	9.13189e+08	1.8747e+09	5.69349e+08
4537	545.52	11.9297	1	M+Na	1+	Mycocerosic acid (C35)	MS1		KEGG	NA	0.00678	DaError	522.538		52921750	1.61701e+09	1.27669e+09	7.0046e+08	5.82e+07	9.95482e+08	9.7269e+08	5.34852e+08	6.44072e+08	1.10002e+09	1.45802e+09	1.76776e+09	7.43185e+08
4540	441.12	26.2765	1	M+2Na	2+	Uroporphyrinogen III	MS1	C01051	KEGG	NA	0.0136771	DaError	836.275		1179	4.15455e+08	6.11747e+08	7.57338e+08	1.19303e+08	3.2282e+08	2.57558e+08	6.579e+07	6.402e+07	1.85407e+08	1.24338e+08	1.9024e+08	2.36925e+08
4541	441.12	26.67	1	M+2Na	2+	Uroporphyrinogen III	MS1	C01051	KEGG	NA	0.0136771	DaError	836.275		1179	7.22922e+08	6.11747e+08	2.0572e+08	1.36375e+08	3.2282e+08	1.53217e+08	4.9e+07	9.978e+07	3.3978e+08	1.24338e+08	1.9024e+08	1.60543e+08
4552	459.12	24.4856	1	M+H	1+	Reduced FMN	MS2	C01847	KEGG	NA	1.97924	mS-score	458.12		711	4.7115e+08	2.72178e+08	2.13792e+08	1.6267e+08	1.66927e+08	2.23263e+08	5.45767e+07	2.96797e+08	2.99082e+08	1.32087e+08	1.93427e+08	1.93098e+08
4554	590.04	27.5737	1	M+2ACN+H	1+	Phosphoadenosine phosphosulfate	MS1	C00053	KEGG	NA	0.0066196	DaError	506.986		10214	4.91198e+08	3.53562e+08	5.01887e+08	1.034e+08	1.98743e+08	1.95527e+08	3.37163e+08	3.42355e+08	1.64753e+08	2.47952e+08	2.44502e+08	3.07692e+08
4558	728.04	25.5034														6.2635e+07	6.04133e+07	3.18933e+07	7.116e+07	6.02317e+07	1.05913e+08	6.116e+07	1.0311e+08	6.81467e+07	8.319e+07	9.00667e+07	9.6665e+07
4559	468.12	27.6821	1	M+ACN+2H	2+	S-[2-[3-[[4-[[[(2R,3S,4R,5R)-5-(6-Aminopurin-9-yl)-4-hydroxy-3-phosphonooxyoxolan-2-yl]methoxy-hydroxyphosphoryl]oxy-hydroxyphosphoryl]oxy-2-hydroxy-3,3-dimethylbutanoyl]amino]propanoylamino]ethyl] 3-hydroxy-5-methylhex-4-enethioate	MS1	C16469	KEGG	NA	0.0156045	DaError	893.183		23724759	3.14735e+08	2.16707e+08	1.51095e+08	1.08233e+08	1.97565e+08	2.39145e+08	1.051e+08	2.43438e+08	1.27747e+08	3.247e+07	1.26723e+08	1.37832e+08
4560	117.96	18.8336	1	M+2Na-H	1+	Iminoglycine	MS2	C15809	KEGG	NA	-1.58626	mS-score	73.0164		3080609	7.34361e+08	7.48495e+08	3.13246e+08	2.54799e+08	3.96149e+08	7.85175e+08	6.22266e+08	2.87431e+08	3.96564e+08	5.31383e+08	7.12484e+08	5.66272e+08
4576	112.92	3.8471	1	M+K	1+	Glyoxylate	MS2	C00048	KEGG	NA	-3.0087	mS-score	74.0004		760	9.72279e+08	1.54022e+08	2.54166e+08	1.26822e+09	3.28443e+08	8.60429e+08	3.1828e+08	4.46172e+08	2.89988e+08	3.1164e+08	1.92924e+08	1.60971e+08
4578	180.12	1.65445	1	M+CH3OH+H	1+	Glutamic acid	MS1	C00025	KEGG	NA	0.0333483	DaError	147.053		33032	9.67693e+07	2.83062e+08	7.58352e+08	1.2745e+08	4.20079e+08	9.54879e+08	1.71566e+08	1.19508e+08	2.50053e+08	3.7932e+08	1.63541e+08	5.72444e+08
4579	209.04	20.4761	1	M+ACN+H	1+	Quinolinic acid	MS1	C03722	KEGG	NA	0.0156873	DaError	167.022		1066	1.01074e+08	1.05508e+08	8.85322e+07	3.60429e+08	2.60912e+08	6.36011e+07	2.93837e+06	1.59528e+08	1.26234e+08	8.05247e+07	1.13543e+08	1.58181e+08
4588	195	20.7639	1	M+ACN+H	1+	3-Sulfino-L-alanine	MS2	C00606	KEGG	NA	0.0421331	mS-score	153.01		1549098	1.14134e+08	1.35668e+08	2.16678e+08	2.63643e+08	1.66429e+08	1.1254e+08	1.73435e+08	1.02563e+08	6.42916e+07	1.05946e+08	1.0527e+08	1.3948e+08
4597	117.96	17.7469	1	M+Na	1+	phosphate(3-)	MS1		KEGG	NA	0.0173616	DaError	94.9534			8.91597e+08	2.12717e+08	2.88535e+08	2.83632e+08	4.53294e+08	5.57511e+08	4.05967e+09	8.25863e+08	2.93842e+08	9.13189e+08	2.97458e+08	1.60699e+08
4602	117.96	17.9929	1	M+Na	1+	phosphate(3-)	MS1		KEGG	NA	0.0173616	DaError	94.9534			1.88947e+08	1.35373e+09	2.88535e+08	2.83632e+08	3.88768e+08	5.57511e+08	4.09288e+08	8.45083e+08	5.00419e+08	9.13189e+08	5.34312e+07	1.60699e+08
4627	370.92	23.9694	1	M+2ACN+H	1+	Lindane	MS1	C06988	KEGG	NA	0.000423	DaError	287.86		727	6.46117e+08	5.75985e+08	3.69317e+08	6.17333e+07	3.8739e+08	1.3414e+08	2.89443e+08	7.6456e+08	1.14015e+08	5.5424e+08	1.9385e+08	2.65962e+08
4629	354.96	27.2256	1	2M+K	1+	Maleylacetate	MS1	C02222	KEGG	NA	0.0231066	DaError	158.022		5280500	6.06858e+08	7.58252e+08	5.28377e+08	5.7825e+07	5.75175e+08	6.56422e+08	1.8867e+08	1.84287e+08	4.04357e+08	2.808e+08	1.97695e+08	1.4256e+08
4630	644.04	25.6949	1	M+K	1+	GDP-alpha-D-mannose	MS1	GDP-MANNOSE	BioCyc	CID000813	0.000332802	DaError	605.077	HMDB01163	135398626	4.589e+08	2.5584e+08	3.47297e+08	1.76992e+08	6.66e+07	2.37813e+08	1.5232e+08	3.31407e+08	1.74077e+08	4.13603e+08	2.42775e+08	2.1084e+08
4633	224.04	1.51936	1	M+2Na-H	1+	Acetylisoniazid	MS1	C07585	KEGG	NA	0.0006432	DaError	179.069		71602	3.02493e+07	1.58384e+08	7.5475e+07	9.99018e+07	1.81791e+08	5.979e+07	1.48953e+09	1.98733e+08	2.92144e+08	1.66285e+08	1.78893e+08	1.20333e+08
4638	364.86	8.10833	1	2M+H	1+	Selenohomocysteine	MS2		KEGG	NA	0.221495	mS_score	181.972		6326973	0	0	0	6.10603e+07	0	0	0	0	0	0	0	0
4647	205.08	8.77477	1	M+ACN+H	1+	(2S,4R)-2-Amino-4-hydroxypentanedioic acid	MS1	C05947	KEGG	NA	0.0018936	DaError	163.048		440854	5.67066e+07	7.82672e+07	3.68036e+07	1.4653e+08	1.4301e+08	1.38878e+08	4.06146e+07	6.31313e+07	1.05115e+08	1.3033e+08	1.04793e+08	1.84491e+08
4648	367.8	5.79985														7.38709e+07	5.57108e+07	2.09096e+07	7.09311e+07	6.44719e+07	4.64682e+07	2.51304e+07	3.71454e+07	3.36251e+07	5.94548e+07	8.42759e+07	1.05666e+08
4650	310.92	19.4646	1	M+2Na-H	1+	3-Phospho-D-glyceroyl phosphate	MS2	C00236	KEGG	NA	0.89325	mS-score	265.959		439191	2.3727e+08	1.9924e+08	1.76209e+08	3.71922e+08	2.39731e+08	2.77081e+08	1.36708e+08	5.42231e+07	5.57809e+07	1.73991e+08	1.40129e+07	5.91161e+07
4658	496.08	3.78069	1	M+ACN+H	1+	1-(5'-Phosphoribosyl)-5-amino-4-(N-succinocarboxamide)-imidazole	MS2	C04823	KEGG	NA	0.212906	mS-score	454.074		160666	3.2786e+07	3.81573e+07	8.12416e+07	1.26262e+08	8.73501e+06	8.2052e+07	0	7.50114e+07	3.63273e+06	1.49689e+08	1.41803e+08	9.71779e+07
4660	118.06	20.6461	1	M+ACN+H	1+	glycine	MS2	GLY	BioCyc	CID000007	0.220608	mS_score	76.0399	HMDB00123	750	2.81951e+08	0	0	7.96694e+07	0	2.41869e+08	0	0	0	0	0	0
4668	117.96	19.9027	1	M+Na	1+	phosphate(3-)	MS1		KEGG	NA	0.0173616	DaError	94.9534			3.04751e+08	4.61186e+08	3.08361e+08	9.33504e+07	3.28972e+08	4.61077e+08	1.139e+09	6.33217e+07	4.79224e+08	6.16797e+08	2.86603e+08	7.27506e+08
4676	117.96	21.1101	1	M+2Na-H	1+	Iminoglycine	MS2	C15809	KEGG	NA	-2.18922	mS-score	73.0164		3080609	2.68101e+08	4.08861e+08	3.8239e+08	6.85236e+07	2.39751e+08	2.87956e+08	1.37425e+08	6.67042e+07	1.11624e+08	1.8029e+08	9.12127e+07	6.41716e+08
4684	431.88	5.99249	1	M+2K-H	1+	(2-amino-4-hydroxy-7,8-dihydropteridin-6-yl)methyl diphosphate	MS1	DIHYDROPTERIN-CH2OH-PP	BioCyc	CID001379	0.0473205	DaError	355.008		135398611	5.72584e+07	2.05999e+08	2.30515e+07	7.87625e+07	1.70977e+08	5.6952e+07	1.52263e+07	2.49716e+07	2.92569e+07	1.09519e+08	3.36267e+07	105120000
4686	131.04	0.246174	1	M+ACN+2H	2+	(4-Amino-2-methylpyrimidin-5-YL)methyl dihydrogen phosphate	MS1	C04556	KEGG	NA	0.0020052	DaError	219.041		216	2.07408e+08	1.60167e+08	1.51901e+08	1.85407e+08	2.28884e+08	1.20686e+08	4.32333e+08	3.77206e+07	1.18656e+08	1.6053e+08	1.89839e+08	9.99772e+07
4713	506.88	26.2652														3.5136e+08	1.2621e+08	2.36818e+08	5.764e+07	3.27377e+08	4.9455e+07	1.15647e+08	2.20165e+08	8.99967e+07	2.52042e+08	4.336e+08	2.65517e+08
4717	428.04	8.45358	1	M+K	1+	Acetyl adenylate	MS1	C05993	KEGG	NA	0.003202	DaError	389.074		440867	1.26819e+08	2.06931e+08	1.54914e+08	7.43424e+07	1.52166e+08	8.49038e+07	6.08325e+07	1.10356e+08	1.28841e+08	2.75343e+08	1.65604e+08	4.58278e+07
4718	304.92	7.45051	1	M+2Na-H	1+	2,3,5-Trichloromaleylacetic acid	MS2		KEGG	NA	-0.83627	mS-score	259.905		9543107	5.98792e+07	5.74798e+07	1.44617e+08	1.00832e+08	3.05957e+08	1.78215e+08	6.02715e+06	5.93825e+07	2.44841e+08	1.83218e+08	1.9684e+08	2.6115e+08
4719	141.84	3.59085														5.1819e+07	7.9667e+07	6.36445e+07	4.00268e+08	2.04272e+08	9.09334e+07	1.8262e+07	6.16376e+07	9.70535e+07	7.37872e+07	1.96184e+08	1.88924e+08
4720	406.2	22.0082	1	M+3H	3+	C32-mycoketide CoA	MS1	CPD-18606	BioCyc	CID002727	0.0378018	DaError	1215.62		135397990	1.28814e+08	8.88603e+07	7.73445e+07	3.57039e+07	2.5241e+08	7.66275e+08	2.17205e+08	1.22883e+08	9.00418e+07	1.0994e+09	5.33915e+08	4.52998e+08
4724	136.08	5.16386	1	M+H	1+	2-Phenylacetamide	MS1	C02505	KEGG	NA	0.0043119	DaError	135.068		7680	3.66893e+07	1.7929e+08	1.53071e+08	1.88406e+08	2.63739e+08	1.32126e+08	3.64924e+07	1.82516e+08	1.08073e+08	6.38957e+07	1.16963e+08	2.26196e+08
4725	141.96	5.48283	1	M+H+Na	2+	2,3,5-Trichloromaleylacetic acid	MS1		KEGG	NA	0.0189131	DaError	259.905		9543107	7.18273e+07	1.27014e+08	5.25134e+07	4.30275e+08	1.17141e+08	8.43861e+07	6.94142e+07	5.0951e+07	3.77389e+07	1.03031e+08	9.65525e+07	4.68901e+07
4726	408.96	18.7686	1	2M+K	1+	Phosphoserine	MS1	C01005	KEGG	NA	0.0105063	DaError	185.009		68841	3.28516e+07	7.13607e+07	2.7274e+07	1.34247e+08	1.31721e+08	6.96474e+07	5.33628e+07	1.77278e+08	3.43442e+07	1.46231e+08	3.30597e+07	3.4639e+07
4730	441	23.976	1	M+K	1+	(R)-4'-Phosphopantothenoyl-L-cysteine	MS2	C04352	KEGG	NA	1.23281	mS-score	402.086		440304	6.1125e+07	9.30848e+08	9.71457e+08	3.788e+07	5.03733e+07	9.5021e+08	1.13235e+08	9.82607e+08	7.17495e+08	1.05918e+09	5.54408e+08	5.93342e+08
4732	546	25.8299	1	M+ACN+H	1+	ATP(4-)	MS1		KEGG	NA	0.0060915	DaError	503.972		5461108	2.5844e+08	3.19813e+08	2.32263e+08	7.03467e+07	3.7173e+08	3.98898e+08	8.376e+07	2.12598e+08	1.10972e+08	1.0851e+08	2.08787e+08	2.69252e+08
4746	339.12	25.6389	1	2M+K	1+	Perillyl aldehyde	MS2	C02576	KEGG	NA	3.36367	mS-score	150.104		16441	1.55325e+08	1.24712e+08	1.5165e+08	1.66473e+08	7.21077e+08	6.18663e+08	2.57972e+08	3.01512e+08	2.24292e+08	5.1296e+08	4.00295e+08	4.41943e+08
4747	383.16	26.8173	1	M+H	1+	trans,trans-Farnesyl diphosphate	MS2	C00448	KEGG	NA	3.62882	mS-score	382.131		445713	5.53167e+07	8.8045e+07	8.14833e+07	4.053e+07	1.2608e+08	5.4845e+07	4.889e+07	1.09405e+08	7.309e+07	1.14105e+08	1.17237e+08	8.74083e+07
4749	183.96	4.88048	1	M+ACN+H	1+	arsenate	MS1	ARSENATE	BioCyc	CID000929	0.00145372	DaError	141.925	HMDB12190	233	6.34932e+07	6.45317e+07	8.21944e+07	1.07297e+08	6.02011e+07	2.90233e+07	4.95979e+07	7.23518e+07	5.37241e+07	7.09437e+07	1.23347e+08	3.42152e+07
4752	332.76	19.6302	1	M+2H+Na	3+	3-trans,5-cis-tetradecadienoyl-CoA	MS1	CPD0-1158	BioCyc	CID001216	0.00601429	DaError	973.282		25245147	4.5163e+07	6.28777e+07	2.92582e+07	8.03565e+07	8.61664e+07	1.37548e+08	3.22791e+07	2.93929e+07	4.12888e+07	1.26162e+07	1.37848e+08	9.68301e+07
4753	249	22.6039	1	M+K	1+	Saccharolactic acid	MS1	C00818	KEGG	NA	0.0007253	DaError	210.038		607	7.79342e+07	8.78e+07	6.04012e+07	1.15596e+08	7.46447e+07	7.63656e+07	5.24209e+07	9.0498e+07	5.62247e+07	2.02602e+07	7.00616e+07	3.19834e+07
4754	137.88	29.3316	1	M+H+2Na	3+	(15Z)-tetracosenoate	MS1	CPD-14268	BioCyc	CID001096	0.00833722	DaError	366.35		5461001	8.22805e+07	8.84825e+07	4.47375e+07	1.29509e+08	5.44764e+07	6.66676e+07	5.88584e+07	9.1268e+07	4.79252e+07	6.90673e+07	3.13786e+07	9.69578e+07
4774	184.92	28.1024	1	2M+K	1+	Iminoacetic acid	MS1	C15809	KEGG	NA	0.0379582	DaError	73.0164		3080609	1.45544e+08	5.93291e+07	1.11229e+08	2.11342e+08	5.54018e+07	6.9214e+07	8.51581e+07	3.95294e+07	6.96527e+07	8.90838e+07	7.72034e+07	4.5405e+07
4780	634.08	27.2363	1	M+CH3OH+H	1+	4-CDP-2-C-methyl-D-erythritol 2-phosphate	MS1	C11436	KEGG	NA	0.0009763	DaError	601.048		443200	4.32743e+08	4.2471e+08	4.93625e+08	1.00072e+08	1.9525e+08	3.69783e+08	3.73667e+08	5.478e+08	4.94617e+08	2.28777e+08	4.72852e+08	2.9439e+08
4781	590.04	27.261	1	M+2ACN+H	1+	Phosphoadenosine phosphosulfate	MS1	C00053	KEGG	NA	0.0066196	DaError	506.986		10214	4.91198e+08	3.53562e+08	4.41055e+08	4.09833e+07	1.98743e+08	2.10127e+08	4.86882e+08	1.20728e+08	1.99948e+08	2.126e+07	2.78828e+08	4.0132e+08
4783	383.16	27.1792	1	M+H	1+	2-cis,6-trans-Farnesyl diphosphate	MS2		KEGG	NA	3.62882	mS-score	382.131		445683	1.48743e+08	9.08283e+07	8.14833e+07	4.15333e+07	1.2608e+08	1.1148e+08	6.67817e+07	1.00952e+08	1.54405e+08	1.14105e+08	1.17237e+08	1.72557e+08
4792	409.92	7.40992														3.24284e+07	4.76265e+07	1.64276e+07	7.3481e+07	7.60745e+07	3.34994e+07	1.82417e+07	2.4422e+07	5.6176e+07	3.69262e+07	5.78901e+07	1.52272e+08
4793	222.96	17.6987	1	M+2Na-H	1+	diphosphoric acid	MS2		KEGG	NA	-0.244964	mS-score	177.943		1023	7.95869e+07	1.36161e+08	2.23566e+08	7.57721e+07	5.95695e+07	1.58075e+08	1.05342e+08	5.48713e+07	1.67423e+08	5.28961e+07	6.54398e+07	1.94632e+08
4806	361.68	3.29939														1.09686e+08	6.1001e+07	6.25466e+07	9.62938e+07	7.12794e+07	9.8422e+07	3.59624e+06	4.3914e+07	7.34973e+07	4.1463e+07	1.1874e+08	1.74957e+08
4808	392.88	18.4982														9.262e+07	7.03119e+07	2.55555e+07	8.24935e+07	4.93752e+07	2.09342e+07	5.75606e+07	5.16449e+07	1.20156e+08	9.64846e+07	3.51276e+07	3.79524e+07
4819	440.88	23.0056	1	2M+K	1+	S-Sulfocysteine	MS1	C05824	KEGG	NA	0.0181389	DaError	200.977		115015	7.81833e+07	1.35063e+08	3.18667e+07	2.54e+07	7.55233e+07	6.02267e+07	7.50317e+07	1.37557e+08	8.83918e+07	4.6795e+07	1.20973e+08	1.66258e+08
4821	644.04	27.5193	1	M+K	1+	GDP-alpha-D-mannose	MS1	GDP-MANNOSE	BioCyc	CID000813	0.000332802	DaError	605.077	HMDB01163	135398626	2.57643e+08	5.65293e+08	3.72542e+08	1.58677e+08	1.29157e+08	1.67163e+08	6.76978e+08	3.6472e+08	1.56287e+08	2.5593e+08	7.67345e+08	1.5174e+08
4823	468.24	26.8876														1.81693e+08	1.32265e+08	1.4565e+08	3.794e+07	1.0682e+08	7.873e+07	4.11075e+08	1.09267e+08	2.3928e+08	9.62717e+07	1.43663e+08	1.3074e+08
4827	436.92	19.8612	1	2M+K	1+	o-Phosphohomoserine	MS1	C01102	KEGG	NA	0.0461453	DaError	199.025		151187	5.49914e+07	3.35963e+07	5.08052e+08	3.33077e+07	7.11332e+08	6.91887e+08	1.34446e+07	6.01515e+07	4.17674e+07	1.1991e+08	6.13438e+08	1.09326e+07
4829	112.8	20.5189	1	M+H+2Na	3+	N-succinyl-L,L-2,6-diaminopimelate	MS1	N-SUCCINYLLL-2-6-DIAMINOPIMELATE	BioCyc	CID001269	0.0177879	DaError	291.119	HMDB12267	25202447	6.83412e+07	1.19861e+08	4.14094e+07	1.51844e+08	1.20315e+08	6.5984e+07	1.02377e+08	1.22653e+08	1.44573e+08	3.98441e+07	5.51305e+07	1.56777e+08
4836	313.92	2.79751														7.61033e+07	8.91952e+07	1.09947e+08	7.71501e+07	7.52292e+07	1.08142e+08	1.77542e+07	1.61583e+08	4.56614e+07	2.79267e+07	3.88667e+07	4.11817e+07
4838	109.92	2.33429	1	M+2K-H	1+	superoxide	MS1	SUPER-OXIDE	BioCyc	CID000488	0.00330392	DaError	32.9977	HMDB02168	5359597	8.53818e+07	5.02351e+07	1.02283e+08	9.94236e+07	1.53066e+08	1.46711e+08	1.32989e+07	6.64896e+07	5.47989e+07	1.16955e+08	1.34154e+08	1.35294e+08
4853	113.76	29.0974	1	M+2H+Na	3+	pregnenolone	MS1	PREGNENOLONE	BioCyc	CID001110	0.036006	DaError	316.24	HMDB00253	8955	7.09142e+07	2.1873e+08	1.71715e+08	1.1225e+08	2.40148e+08	1.31761e+08	1.8117e+08	1.51661e+08	1.16989e+08	1.56582e+08	1.53466e+08	6.90964e+07
4854	106.92	21.3262	1	M+2K-H	1+	formaldehyde	MS1		KEGG	NA	0.00960648	DaError	30.0106		712	5.68193e+07	8.30455e+07	6.39633e+07	2.03742e+08	1.62282e+08	1.42303e+08	8.16642e+06	6.02716e+07	6.23104e+07	1.8196e+08	7.38891e+07	1.42019e+08
4858	101.88	21.9697	1	M+K	1+	Cu2+	MS1	CU+2	BioCyc	CID001020	0.0127618	DaError	62.9296	HMDB00657	27099	2.48183e+08	3.3715e+08	2.69284e+08	2.79967e+08	1.32608e+08	9.39571e+07	6.53017e+08	1.40845e+08	1.99874e+08	5.28304e+07	1.64758e+08	1.04884e+08
4862	320.88	21.8216	1	M+CH3OH+H	1+	Lindane	MS1	C06988	KEGG	NA	0.0135505	DaError	287.86		727	1.107e+08	1.82018e+08	1.44737e+08	6.19955e+07	8.81495e+07	1.33124e+08	9.19172e+07	2.16404e+08	5.63745e+07	1.89212e+08	2.83288e+08	4.50572e+07
4863	60.84	3.7581														1.69132e+08	7.8056e+07	1.08979e+08	1.762e+09	1.03831e+08	1.01579e+08	1.09683e+08	1.35287e+08	1.10778e+08	5.46298e+07	1.28326e+08	1.77762e+08
4892	634.08	26.9075	1	M+CH3OH+H	1+	4-CDP-2-C-methyl-D-erythritol 2-phosphate	MS1	C11436	KEGG	NA	0.0009763	DaError	601.048		443200	4.32743e+08	4.9841e+08	5.39627e+08	2.0265e+07	1.9525e+08	3.69783e+08	5.929e+07	4.66927e+08	4.94617e+08	2.28777e+08	3.28952e+08	6.63323e+08
4894	581.04	26.1285	1	M+H	1+	Uridine diphosphate glucuronic acid	MS1	C00167	KEGG	NA	0.0015819	DaError	580.034		17473	5.77333e+07	2.16918e+08	9.49083e+07	2.275e+07	53490000	6.37e+07	6e+07	1.02013e+08	7.9025e+07	9.36317e+07	1.0961e+08	1.28602e+08
4909	262.92	2.46759	1	M+2K-H	1+	3-Phosphoglyceric acid	MS1	C00197	KEGG	NA	0.0080348	DaError	185.993		439183	3.10386e+08	5.71127e+08	4.03281e+08	1.45122e+07	7.04961e+08	4.86648e+08	1.48471e+08	1.70615e+08	2.26167e+08	5.70993e+08	5.16657e+08	5.71762e+08
4915	489.84	8.2616														9.58404e+07	1.90179e+08	4.27744e+07	1.67518e+07	3.10336e+08	2.06284e+08	4.29685e+07	9.65175e+07	1.84235e+08	7.418e+07	1.23571e+08	2.00224e+08
4938	122.88	0.991099	1	M+2K-H	1+	Formic acid	MS1	C00058	KEGG	NA	0.044522	DaError	46.0055		284	4.33617e+07	5.13669e+07	7.00022e+07	2.23663e+07	1.6405e+08	2.9222e+07	6.49219e+08	1.35415e+08	2.39203e+08	4.73608e+08	5.17056e+07	9.28678e+06
4970	344.88	7.14098	1	2M+K	1+	Thiocysteine	MS1	C01962	KEGG	NA	0.033395	DaError	152.992		165331	1.03254e+07	5.07745e+07	5.59821e+07	8.03289e+06	3.18066e+07	2.19075e+07	1.69879e+07	5.61093e+07	1.8757e+07	2.82896e+07	2.60263e+07	2.30027e+07
4980	481.68	4.38661														3.35884e+07	2.23867e+07	2.70418e+07	6.6104e+06	5.12835e+07	3.30491e+07	2.81089e+06	3.53814e+07	7.11837e+07	5.39585e+07	9.3539e+07	4.5245e+07
4984	448.92	21.2318	1	2M+Na	1+	Aspartyl phosphate	MS1	C03082	KEGG	NA	0.0384399	DaError	213.004		152441	1.45243e+07	4.83347e+07	3.1813e+07	8.37669e+06	3.57867e+07	3.47675e+07	1.05149e+07	9.64222e+06	1.15617e+07	0	1.54624e+07	7.05303e+07
4988	440.88	5.34258	1	2M+K	1+	S-Sulfocysteine	MS1	C05824	KEGG	NA	0.0181389	DaError	200.977		115015	1.08199e+08	7.28557e+07	8.92924e+07	7.1972e+06	9.10896e+07	9.32501e+07	2.96763e+07	1.17452e+08	4.80073e+07	8.27354e+07	45720000	9.03509e+07
4989	165.96	7.64243	1	M+H	1+	phosphonatoenolpyruvate	MS1		KEGG	NA	0.0061681	DaError	164.959		3674425	1.0924e+09	7.20716e+08	1.1636e+09	6.78215e+06	1.5006e+09	5.44196e+08	3.47747e+08	9.05995e+08	8.62888e+08	1.82912e+09	2.18913e+09	1.65263e+09
4995	273	17.9974	1	2M+H	1+	hypoxanthine	MS2	HYPOXANTHINE	BioCyc	CID000470	1.47073	mS-score	136.039	HMDB157	790	5.12586e+07	2.58635e+07	3.70927e+06	6.67442e+06	3.14294e+07	1.52602e+07	1.01265e+07	1.2547e+07	1.74813e+07	1.68133e+07	1.16639e+07	4.04989e+07
4999	320.64	1.10151														1.14822e+08	1.9232e+08	2.86252e+08	6.42423e+06	1.82177e+08	1.97507e+08	1.18947e+08	2.65462e+08	1.59808e+08	8.36133e+07	5.56717e+07	9.80467e+07
5001	635.16	11.0063	1	2M+K	1+	7-Methylguanosine	MS1		KEGG	NA	0.0167361	DaError	298.115		135445750	3.16293e+09	6.54528e+09	3.90884e+09	9.05106e+09	5.29874e+09	5.38528e+09	6.292e+08	4.99568e+09	2.5779e+09	4.15987e+09	5.07611e+09	8.55377e+09
5002	651.96	11.0123														5.56093e+09	7.21626e+09	7.34753e+09	8.84543e+09	6.21275e+09	7.82406e+09	1.58226e+09	4.97321e+09	3.23696e+09	4.37628e+09	4.5215e+09	6.80455e+09
5003	591.12	10.7058	1	2M+K	1+	5-Amino-6-(1-D-ribitylamino)uracil	MS2	C04732	KEGG	NA	-0.0184906	mS-score	276.107		193516	8.52988e+09	6.22961e+09	6.74009e+09	7.041e+09	6.83363e+09	5.80162e+09	1.15939e+09	5.29894e+09	5.10658e+09	8.52941e+09	8.69875e+09	5.93422e+09
5007	696.12	11.272	1	M+CH3OH+H	1+	NAD(1-)	MS1		KEGG	NA	0.0226145	DaError	663.109		15938971	3.92118e+09	6.69813e+09	6.43375e+09	3.72356e+09	5.95897e+09	3.28305e+09	1.93219e+09	4.28339e+09	4.31364e+09	5.17489e+09	4.97854e+09	5.06716e+09
5010	675.12	10.8983	1	2M+Na	1+	5-Fluorodeoxyuridine monophosphate	MS2	C04242	KEGG	NA	1.02342	mS-score	326.032		8642	3.94978e+09	3.75482e+09	3.99238e+09	5.85568e+09	7.40523e+09	4.82203e+09	1.20452e+09	4.54565e+09	3.24947e+09	4.4006e+09	6.05056e+09	5.58096e+09
5011	229.92	1.37963	1	M+2K-H	1+	L-Cysteinesulfinic acid	MS1	C00606	KEGG	NA	0.0086195	DaError	153.01		1549098	4.07089e+09	3.68625e+09	4.55717e+09	3.4127e+09	4.32693e+09	5.8023e+09	1.22143e+09	4.68123e+09	5.31858e+09	3.15114e+09	3.49053e+09	3.54695e+09
5012	569.04	10.3849	1	M+Na	1+	Dtdp-4-dehydro-6-deoxy-D-galactose	MS1	C11907	KEGG	NA	0.0144301	DaError	546.065		443496	1.15494e+09	1.64252e+09	1.62011e+09	3.07418e+09	2.75205e+09	1.62098e+09	5.19796e+08	1.49041e+09	1.53642e+09	2.39726e+09	1.82965e+09	2.903e+09
5015	609	10.6021	1	2M+K	1+	7-phospho-2-dehydro-3-deoxy-D-arabino-heptonate	MS1		KEGG	NA	0.0172635	DaError	285.001		5460215	3.49662e+09	2.7321e+09	2.47284e+09	2.62104e+09	2.75476e+09	2.20358e+09	6.23903e+08	2.27738e+09	1.75167e+09	2.79295e+09	1.65962e+09	1.97146e+09
5016	564.96	10.2311	1	M+ACN+H	1+	Molybdenum cofactor (dioxyo)	MS1		KEGG	NA	0.0343036	DaError	522.892		136033744	1.55848e+09	1.68797e+09	2.43743e+09	2.96547e+09	2.46374e+09	1.56866e+09	7.0628e+08	2.26222e+09	1.50044e+09	2.03394e+09	2.26404e+09	2.33404e+09
5017	415.08	9.19915	1	M+H	1+	(7R)-7-(5-Carboxy-5-oxopentanoyl)aminocephalosporinate	MS1	C04712	KEGG	NA	0.0005896	DaError	414.073		440452	2.8662e+09	3.05564e+09	1.98796e+09	2.75512e+09	1.76983e+09	2.69544e+09	5.36973e+08	1.96832e+09	2.66539e+09	3.31799e+09	2.55847e+09	3.72893e+09
5019	499.08	9.52055	1	2M+K	1+	ergothioneine	MS2	Ergothioneine	BioCyc	CID002607	-0.0990784	mS-score	230.096	HMDB345	440431	3.75105e+09	2.21764e+09	2.96935e+09	3.1167e+09	1.17232e+09	3.10333e+09	8.13199e+08	2.38735e+09	3.39981e+09	2.99292e+09	3.95713e+09	3.79154e+09
5021	351.84	25.3328														1.46945e+09	1.27254e+09	1.24182e+09	5.56538e+09	2.0901e+09	2.7777e+09	2.8711e+08	2.1678e+09	1.61655e+08	3.03752e+09	1.20479e+09	1.10671e+09
5027	359.88	11.182	1	M+ACN+2H	2+	Phthioceranic acid (C46)	MS1		KEGG	NA	0.0091776	DaError	676.71		52921738	1.89279e+09	1.25264e+09	2.04551e+09	3.13927e+09	2.35126e+09	1.72116e+09	6.51642e+08	7.85112e+08	1.10702e+09	2.7087e+09	1.21826e+09	1.93159e+09
5029	741	11.4133	1	M+2K-H	1+	NADH(2-)	MS1		KEGG	NA	0.0359856	DaError	664.117		21604869	2.74945e+09	2.7338e+09	1.53702e+09	2.85014e+09	1.52397e+09	2.12978e+09	5.02793e+08	1.33112e+09	1.85693e+09	2.35932e+09	2.03864e+09	2.16888e+09
5031	470.16	12.2903	1	M+2Na	2+	Precorrin-6x	MS1	C06320	KEGG	NA	0.0119103	DaError	894.353		5280917	1.08245e+09	1.36793e+09	1.08807e+09	1.85389e+09	2.37495e+09	1.64541e+09	5.12138e+08	1.27857e+09	1.20666e+09	1.8748e+09	9.05713e+08	1.5049e+09
5033	610.92	2.20609														2.88638e+09	2.36422e+09	2.63004e+09	2.84735e+09	3.83094e+09	3.08405e+09	5.64875e+08	1.1946e+09	1.66633e+09	2.69049e+09	2.31782e+09	2.97149e+09
5037	335.04	10.5927	1	2M+K	1+	D-Erythro-3-methylmalic acid	MS1	C06032	KEGG	NA	0.00125185	DaError	148.037		440892	2.0932e+08	5.44075e+08	7.49717e+08	3.96015e+08	9.30103e+08	5.5823e+08	3.0285e+08	3.70913e+08	3.0863e+08	3.91317e+08	3.6482e+08	1.15851e+09
5039	545.16	11.9081	1	2M+H	1+	2',4,4',6'-tetrahydroxychalcone	MS2	APIGENIN	BioCyc	CID001800	1.03628	mS-score	272.068	HMDB29631	5280960	1.70389e+09	1.66213e+09	1.17749e+09	1.48047e+09	1.31736e+09	1.91204e+09	2.78893e+08	5.754e+07	1.50207e+09	1.50924e+09	2.33865e+09	1.51093e+09
5042	970.8	13.2468														6.5643e+08	8.82682e+08	1.07667e+09	8.10668e+08	7.80008e+08	1.28033e+08	4.85967e+08	1.04203e+09	1.00121e+09	1.26495e+09	1.2198e+09	1.39842e+09
5043	401.52	11.4323														2.57933e+08	6.50033e+08	6.89865e+08	6.69167e+08	7.0047e+08	6.12357e+08	5.0408e+08	4.41495e+08	5.5022e+08	3.53858e+08	2.04748e+08	3.60187e+08
5044	159	1.21759	1	2M+K	1+	Acetic acid	MS1	C00033	KEGG	NA	0.00270837	DaError	60.0211		176	2.03421e+07	5.24712e+08	1.12312e+09	9.45863e+08	1.28104e+09	1.05898e+09	5.1362e+08	1.11111e+07	1.00567e+09	7.46765e+07	8.79927e+08	8.89307e+08
5045	492.12	12.4784														1.09733e+09	8.65367e+08	8.34828e+08	1.68231e+09	5.35805e+08	1.1859e+09	3.22235e+08	3.52362e+08	3.23302e+08	9.34917e+08	1.19658e+09	1.2675e+09
5046	508.92	1.88048	1	M+Na	1+	5-Fluorodeoxyuridine triphosphate	MS1	C21751	KEGG	NA	0.0333939	DaError	485.964		503023	4.98172e+08	7.25508e+08	8.45915e+08	4.25004e+08	7.06817e+08	5.85e+08	3.42554e+08	1.06462e+09	1.32853e+09	9.54565e+08	8.39162e+08	1.32952e+09
5049	352.44	26.4776														4.78728e+09	4.75783e+09	2.97877e+09	5.54348e+09	2.24117e+09	9.42295e+09	1.60571e+09	7.1825e+08	1.83403e+09	1.57538e+09	4.43975e+08	6.438e+08
5050	524.88	10.0063	1	M+K	1+	5-Fluorodeoxyuridine triphosphate	MS1		KEGG	NA	0.0473424	DaError	485.964		503023	1.4229e+09	1.1606e+09	1.31147e+09	2.69267e+09	3.9459e+09	2.04391e+09	3.26807e+08	1.17557e+09	8.31463e+08	2.038e+07	2.32064e+09	2.30669e+09
5051	83.88	1.23947														1.6301e+09	1.65808e+09	1.98363e+09	2.73534e+09	1.63941e+09	1.79723e+09	1.06212e+09	2.51292e+09	2.17851e+09	2.89595e+09	2.72726e+09	1.6354e+09
5053	410.88	8.55818	1	2M+K	1+	3-Phosphoglyceric acid	MS1	C00197	KEGG	NA	0.0345152	DaError	185.993		439183	7.07489e+08	1.16261e+09	9.99843e+08	8.66341e+08	6.11738e+08	5.11221e+08	3.54179e+08	7.51219e+08	5.15284e+08	9.18028e+08	8.40201e+08	8.34616e+08
5056	663.96	12.6385	1	M+2K-H	1+	GDP-4-keto-6-deoxymannose	MS1	C01222	KEGG	NA	0.0256051	DaError	587.067		135398621	6.0615e+08	7.95518e+08	7.45167e+08	6.11387e+08	5.07377e+08	4.7394e+08	3.04765e+08	1.24558e+09	7.17775e+08	7.81373e+08	4.39777e+08	5.41732e+08
5059	641.76	12.5288														9.675e+07	7.4787e+08	4.18748e+08	5.4664e+08	5.8408e+08	2.25875e+08	1.43867e+08	7.3961e+08	2.49177e+08	6.02663e+08	2.87795e+08	5.55632e+08
5062	126.96	1.38489	1	M+2Na	2+	2,5-Dichloro-carboxymethylenebut-2-en-4-olide	MS1	C12834	KEGG	NA	0.0085483	DaError	207.933		11954007	1.34985e+09	1.47111e+09	1.22029e+09	9.68723e+08	9.50366e+08	1.6845e+09	3.6583e+08	1.0954e+09	1.56669e+09	8.75675e+08	1.22511e+09	1.02962e+09
5064	412.56	11.6875	1	M+H+K	2+	Flavin adenine dinucleotide	MS1	C00016	KEGG	NA	0.0075722	DaError	785.157		643975	7.93748e+08	1.65479e+09	1.32105e+09	4.3009e+08	4.79025e+08	2.12852e+08	5.91568e+08	5.987e+08	1.2556e+09	1.13515e+08	2.77093e+08	4.69653e+08
5065	522.96	11.7303	1	M+K	1+	Uridine 5'-triphosphate	MS1	C00075	KEGG	NA	0.0283382	DaError	483.969		6133	1.93521e+09	1.10891e+09	1.81421e+09	2.16287e+09	1.25693e+09	2.88342e+08	4.176e+08	2.4038e+08	1.36913e+09	6.29333e+07	1.63455e+09	1.8717e+09
5066	738	13.0013														3.73132e+08	5.93987e+08	6.70583e+08	4.5047e+08	2.64608e+08	3.03897e+08	1.60707e+08	7.68498e+08	5.27902e+08	3.5504e+08	3.69465e+08	330720000
5067	506.88	24.8255														4.66197e+08	7.88872e+08	3.91265e+08	7.06925e+08	3.18408e+08	2.47745e+08	6.39202e+08	9.48802e+08	8.87695e+08	9.0963e+08	2.33747e+09	3.18425e+08
5074	529.2	24.019	1	2M+K	1+	5'-Deoxy-5-fluorocytidine	MS2	C16635	KEGG	NA	-2.48907	mS-score	245.081		10037499	9.78098e+08	7.90668e+08	9.52302e+08	5.21355e+08	1.04902e+09	6.5508e+08	1.1329e+09	1.79863e+09	9.07565e+08	6.28105e+08	4.61087e+08	7.53545e+08
5077	489.12	12.4555	1	M+2Na-H	1+	1D-myo-inositol 2-(L-cysteinylamino)-2-deoxy-alpha-D-glucopyranoside	MS1	C19703	KEGG	NA	0.0074554	DaError	444.141		5327116	3.1186e+08	2.55835e+08	3.40923e+08	3.62623e+08	2.31838e+08	3.25108e+08	6.963e+07	2.08733e+08	2.24142e+08	2.00857e+08	1.99903e+08	1.73383e+08
5079	694.32	12.8195														3.63158e+08	3.28658e+08	3.17228e+08	2.02563e+08	3.1117e+08	1.28033e+08	3.19915e+08	2.38407e+08	1.99382e+08	2.21605e+08	3.30458e+08	2.80938e+08
5080	810.12	23.6155	1	M+H	1+	Acetyl-CoA	MS2	C00024	KEGG	NA	1.03641	mS-score	809.126		6302	4.49408e+08	5.76592e+08	5.25595e+08	2.6549e+08	3.26762e+08	3.39912e+08	3.503e+08	3.11403e+08	5.73248e+08	4.21823e+08	3.55755e+08	4.09463e+08
5083	352.32	23.2369	1	M+ACN+H	1+	phytenate	MS1	CPD-14927	BioCyc	CID000088	0.000996164	DaError	310.287		5312330	2.22199e+10	9.71168e+09	3.24579e+09	9.75982e+09	6.4753e+08	5.69937e+09	8.98303e+08	3.6216e+08	1.19298e+09	1.99946e+09	1.69873e+09	3.09651e+09
5088	445.08	11.9489	1	M+Na	1+	Maltose 1-phosphate	MS1	C20237	KEGG	NA	0.0082272	DaError	422.083		167489	5.44888e+08	5.6747e+08	5.6193e+08	8.01582e+08	8.26162e+08	8.5965e+08	2.21333e+08	3.29303e+08	3.89883e+08	3.80927e+08	3.84838e+08	6.95322e+08
5092	506.88	24.2963														1.39967e+09	9.93862e+08	1.06915e+09	1.77422e+09	1.28441e+09	2.2156e+09	6.39202e+08	1.24237e+09	8.87695e+08	2.3591e+09	1.36443e+09	2.2283e+09
5094	214.92	1.0857	1	2M+Na	1+	sulfate	MS1		KEGG	NA	0.0136616	DaError	95.9517		1118	2.66223e+08	2.76436e+08	4.03092e+08	6.42593e+07	3.96349e+08	2.54573e+08	5.601e+06	1.97461e+08	4.52463e+08	9.59728e+07	1.27121e+08	4.28348e+07
5095	129.96	4.92762	1	M+2H	2+	Triphosphoric acid	MS1	C00536	KEGG	NA	0.004093	DaError	257.91		983	4.71007e+08	2.55142e+08	2.987e+08	2.03592e+08	3.395e+08	3.22479e+08	1.11163e+08	6.65619e+08	3.22986e+08	2.91404e+08	4.28233e+08	1.63538e+08
5096	510.72	13.1387														9.16787e+08	7.2811e+08	1.25619e+09	1.0371e+09	1.25724e+09	6.34467e+08	1.4364e+08	2.58495e+08	5.54805e+08	1.792e+08	7.73082e+08	1.15988e+09
5097	654.96	12.7029	1	2M+K	1+	2'-Deoxyuridine 5'-monophosphate	MS1	C00365	KEGG	NA	0.0425194	DaError	308.041		65063	2.42346e+09	2.09288e+09	2.1868e+09	3.31601e+09	3.96157e+09	1.43643e+08	9.9107e+08	4.86833e+08	1.6662e+09	4.30803e+09	9.695e+07	3.44563e+09
5102	219	1.74892	1	M+K	1+	4-Hydroxyphenylpyruvic acid	MS1	C01179	KEGG	NA	0.0054167	DaError	180.042		979	1.52549e+08	2.31053e+08	1.04105e+08	3.877e+07	3.15923e+08	5.95169e+07	1.61086e+08	4.44896e+08	1.02994e+08	2.79619e+08	3.82593e+08	2.71384e+08
5104	291	3.50854	1	M+2ACN+H	1+	2,5-Dichloro-carboxymethylenebut-2-en-4-olide	MS1	C12834	KEGG	NA	0.0066161	DaError	207.933		11954007	2.5698e+08	2.3673e+08	2.68439e+08	3.65066e+08	2.87853e+08	3.35373e+08	5.69185e+06	5.04222e+08	3.52505e+08	5.24497e+08	5.05516e+08	5.28441e+08
5108	864.12	23.1109	1	M+2K-H	1+	FADH2	MS1	FADH2	BioCyc	CID000115	0.0281706	DaError	787.173	HMDB01197	25244872	7.997e+07	2.36365e+08	3.86632e+08	4.02438e+08	2.70123e+08	2.60172e+08	2.84857e+08	2.0295e+07	2.01165e+08	1.5287e+08	2.18303e+08	1.63345e+08
5110	605.035	27.6322	1	M+K	1+	Uridine-5'-diphosphate-glucose	MS1	C00029	KEGG	NA	0.0168009	DaError	566.055		8629	1.6804e+08	4.7549e+08	1.20245e+08	2.2912e+08	2.7907e+08	1.9402e+08	2.28035e+08	5.12933e+08	1.44748e+08	9.75e+07	3.27188e+08	2.97275e+08
5111	437.04	20.3019	1	M+CH3OH+H	1+	Uridine-5'-diphosphate	MS1	C00015	KEGG	NA	0.0043236	DaError	404.002		6031	4.56262e+08	3.99191e+08	1.65108e+08	5.82816e+08	3.15649e+08	5.33162e+08	1.16465e+08	3.64876e+08	3.77902e+08	6.16241e+08	2.71355e+08	5.19337e+08
5113	580.92	9.86706	1	M+2K-H	1+	ATP(4-)	MS1		KEGG	NA	0.0286744	DaError	503.972		5461108	4.02659e+08	2.95917e+08	3.0414e+08	2.94987e+08	2.93903e+08	1.9663e+08	9.7122e+07	2.82467e+08	5.77752e+08	3.05737e+08	3.81705e+08	4.19132e+08
5116	560.28	13.3653														1.34055e+08	1.2176e+08	2.34097e+08	1.3539e+08	1.09438e+08	9.288e+07	1.43995e+08	3.12578e+08	2.361e+08	1.42033e+08	1.0408e+08	1.59415e+08
5117	507.12	27.0989	1	M+2Na-H	1+	gamma-L-Glutamyl-S-(hercyn-2-yl)-L-cysteine S-oxide	MS1		KEGG	NA	0.0170228	DaError	462.166		86289928	2.62688e+08	3.03305e+08	2.07263e+08	2.55932e+08	5.82978e+08	3.2773e+08	3.80895e+08	1.09933e+08	2.5838e+08	1.54385e+08	9.51317e+08	2.86635e+08
5122	583.8	13.5774														4.68395e+08	2.72582e+08	2.82903e+08	2.75157e+08	3.57632e+08	1.33498e+08	5.04205e+07	4.12995e+08	2.46022e+08	3.61578e+08	4.3246e+08	3.86695e+08
5128	438.96	7.81742	1	2M+K	1+	D-Erythrose 4-phosphate	MS2	C00279	KEGG	NA	0.215569	mS-score	200.009		697	4.7719e+08	5.23921e+08	1.09292e+09	2.88203e+08	2.70784e+08	4.28694e+08	1.34109e+08	1.10181e+09	7.22806e+08	4.51287e+08	7.45286e+08	3.65839e+08
5136	354.12	27.5685	1	M+H	1+	2,5-Diamino-6-hydroxy-4-(5-phosphoribosylamino)pyrimidine	MS1	C01304	KEGG	NA	0.0390706	DaError	353.074		135398601	2.18108e+09	6.97332e+08	1.01515e+09	1.46504e+09	1.45088e+09	1.00298e+09	2.88453e+08	9.14125e+08	2.76412e+08	7.74253e+08	1.07079e+09	5.66713e+08
5140	625.08	22.7985	1	2M+Na	1+	N-Acetyl-alpha-D-glucosamine 1-phosphate	MS1	C04501	KEGG	NA	0.0108676	DaError	301.056		440364	5.43487e+08	2.60373e+08	1.359e+08	2.33228e+08	4.94057e+08	2.84168e+08	3.8595e+08	3.14765e+08	1.69505e+08	3.20433e+08	2.62033e+08	5.04698e+08
5141	459	24.4286	1	M+2Na-H	1+	(7R)-7-(5-Carboxy-5-oxopentanoyl)aminocephalosporinate	MS2	C04712	KEGG	NA	1.57625	mS-score	414.073		440452	5.50798e+08	1.42483e+08	2.37738e+08	1.7215e+08	3.80697e+08	1.3162e+08	2.6289e+08	6.63337e+08	5.43003e+08	2.37602e+08	2.98967e+08	2.04188e+08
5142	683.16	26.9886	1	2M+K	1+	D-Pantothenoyl-L-cysteine	MS1	C04079	KEGG	NA	0.0214489	DaError	322.12		440217	1.17343e+08	2.17562e+08	1.72478e+08	1.32717e+08	2.1938e+08	6.6535e+07	1.35027e+08	1.13825e+08	7.6155e+07	6.2755e+07	9.06467e+07	1.48282e+08
5147	441.12	24.2754	1	M+2Na	2+	Uroporphyrinogen III	MS1	C01051	KEGG	NA	0.0136771	DaError	836.275		1179	9.79763e+08	1.01128e+09	1.18971e+09	5.5012e+08	1.351e+08	7.865e+08	7.3815e+08	1.5411e+08	6.6588e+08	3.91028e+08	8.03758e+08	7.88478e+08
5148	441.12	27.4355	1	M+2Na	2+	Uroporphyrinogen III	MS1	C01051	KEGG	NA	0.0136771	DaError	836.275		1179	7.22922e+08	3.19542e+08	6.20063e+08	4.91213e+08	3.21405e+08	2.58677e+08	3.48272e+08	7.74767e+07	3.3978e+08	2.92693e+08	5.16652e+08	1.88755e+08
5151	354.12	26.3276	1	M+H	1+	2,5-Diamino-6-hydroxy-4-(5-phosphoribosylamino)pyrimidine	MS1	C01304	KEGG	NA	0.0390706	DaError	353.074		135398601	1.73336e+09	5.664e+08	1.65659e+09	2.68798e+09	3.13831e+09	1.88771e+09	1.08046e+09	2.61882e+08	7.28705e+08	5.11152e+08	2.5123e+08	8.24623e+08
5154	112.8	1.114	1	M+H+2Na	3+	N-succinyl-L,L-2,6-diaminopimelate	MS1	N-SUCCINYLLL-2-6-DIAMINOPIMELATE	BioCyc	CID001269	0.0177879	DaError	291.119	HMDB12267	25202447	5.15685e+08	2.63432e+08	4.72186e+08	2.0197e+08	2.56705e+08	2.56475e+08	1.74038e+08	2.55358e+08	5.61668e+08	2.29083e+08	3.66485e+08	2.32786e+08
5155	513	9.6839														1.47712e+08	9.9161e+07	1.74023e+08	2.916e+07	1.77837e+08	1.0451e+08	4.84989e+07	2.31316e+08	1.00805e+08	1.61935e+08	1.69648e+08	2.11017e+08
5156	796.08	22.5738	1	M+H	1+	Formyl-CoA	MS2	C00798	KEGG	NA	1.39587	mS-score	795.11		439313	2.98733e+08	1.36587e+08	2.137e+08	2.90778e+08	7.78967e+07	7.732e+07	2.853e+07	2.62887e+08	1.03824e+08	6.13336e+07	3.31148e+07	1.06087e+08
5161	385.2	26.5406	1	2M+Na	1+	Tyrosine	MS1	C00082	KEGG	NA	0.0315039	DaError	181.074		6057	2.13127e+08	1.1076e+08	1.17377e+08	3.64e+08	1.28143e+08	2.2143e+08	7.3425e+07	8.45333e+07	1.37132e+08	2.68062e+08	1.94398e+08	9.07767e+07
5169	600.12	23.9025	1	M+CH3OH+H	1+	UDP-D-glucose	MS2		KEGG	NA	-0.0900919	mS-score	567.063		439156	1.6468e+09	1.94218e+09	1.33225e+09	3.65927e+08	8.57867e+08	7.18952e+08	3.989e+08	1.3769e+08	1.70729e+09	7.4321e+08	2.72673e+08	3.30452e+08
5172	529.2	25.2744	1	2M+K	1+	5'-Deoxy-5-fluorocytidine	MS1	C16635	KEGG	NA	0.037243	DaError	245.081		10037499	2.36995e+08	1.60985e+08	1.54932e+08	1.36715e+08	1.0953e+08	6.52667e+07	1.12652e+08	7.30833e+07	3.57383e+08	1.8853e+08	1.36712e+08	8.54517e+07
5177	321.12	26.1509	1	2M+H	1+	L-2-Aminoadipate	MS1		KEGG	NA	0.00462325	DaError	160.061		6992111	1.46525e+08	2.2791e+08	2.59012e+08	2.83432e+08	1.12613e+08	7.46833e+07	3.1382e+08	6.402e+07	3.0632e+08	9.538e+07	2.04447e+08	1.53375e+08
5178	396.96	27.5625	1	2M+H	1+	D-erythrose 4-phosphate(2-)	MS1		KEGG	NA	0.0165808	DaError	197.993		5459862	2.10132e+08	8.89567e+07	1.55798e+08	4.523e+07	9.35733e+07	5.77283e+07	2.02997e+08	1.34975e+08	1.72245e+08	3.86533e+07	7.69333e+07	7.91967e+07
5181	543	10.9624	1	2M+Na	1+	S-Methyl-5-thio-D-ribose 1-phosphate	MS2	C04188	KEGG	NA	2.02228	mS-score	260.012		11988266	7.17588e+08	9.98762e+08	9.9439e+08	1.69557e+09	3.26102e+08	1.00474e+09	2.64225e+08	1.86988e+08	8.39228e+08	1.08049e+09	9.56802e+08	1.70652e+09
5189	664.08	26.5911	1	M+H	1+	NAD(1-)	MS1		KEGG	NA	0.0363795	DaError	663.109		15938971	6.67333e+07	2.32052e+08	1.97363e+08	2.87397e+08	6.51517e+07	7.20167e+07	2.25568e+08	3.0945e+08	1.58707e+08	1.34787e+08	4.3985e+07	1.76817e+08
5204	485.04	25.1683	1	M+2ACN+H	1+	dTDP	MS2	C00363	KEGG	NA	-1.43364	mS-score	402.023		164628	4.41915e+08	2.69163e+08	4.3343e+08	1.61192e+08	1.57948e+08	2.32742e+08	2.56327e+08	9.50083e+07	9.7075e+08	5.21772e+08	4.62735e+08	2.62202e+08
5205	354.12	26.7792	1	M+H	1+	2,5-Diamino-6-hydroxy-4-(5-phosphoribosylamino)pyrimidine	MS1	C01304	KEGG	NA	0.0390706	DaError	353.074		135398601	1.26401e+09	1.86463e+09	6.35583e+08	2.68798e+09	1.77622e+09	3.65563e+09	4.24838e+08	6.8567e+08	3.54895e+08	5.11152e+08	6.32627e+08	8.24623e+08
5210	545.64	13.2632	1	M+H+K	2+	UDP-N-acetyl-alpha-D-muramoyl-L-alanyl-D-gamma-glutamyl-meso-2,6-diaminoheptanedioic acid	MS1	C04877	KEGG	NA	0.0423982	DaError	1051.27		6323531	2.48847e+08	5.189e+07	3.02887e+08	6.4075e+07	6.63417e+07	1.41423e+08	1.69617e+08	8.614e+07	2.22358e+08	9.21317e+07	1.16302e+08	2.63467e+07
5211	678	27.7346	1	M+2K-H	1+	4-CDP-2-C-methyl-D-erythritol 2-phosphate	MS1	C11436	KEGG	NA	0.0334556	DaError	601.048		443200	2.83915e+08	5.08194e+08	1.6076e+08	3.83392e+08	2.43138e+08	3.26692e+08	1.3178e+08	2.82795e+08	2.74224e+08	1.64363e+08	2.24745e+08	1.32035e+08
5213	367.08	7.98236	1	M+CH3OH+H	1+	Nicotinamide D-ribonucleotide	MS2	C00455	KEGG	NA	2.07841	mS-score	334.057		14180	4.43346e+07	2.78252e+08	1.5964e+08	4.24577e+07	1.40013e+08	2.38705e+08	6.11098e+07	1.92996e+08	2.15746e+08	3.02568e+08	1.49836e+08	1.49791e+08
5214	224.04	2.8076	1	M+ACN+H	1+	Selenohomocysteine	MS2	C05698	KEGG	NA	0.75321	mS-score	181.972		6326973	4.67983e+08	8.10443e+08	7.23553e+08	3.65469e+08	3.20707e+07	8.87199e+07	4.46043e+08	7.83455e+08	6.0771e+08	3.77472e+07	6.63699e+08	5.92159e+08
5219	605.04	26.379	1	M+K	1+	Uridine-5'-diphosphate-glucose	MS1	C00029	KEGG	NA	0.0218007	DaError	566.055		8629	1.5462e+08	2.13235e+08	3.16183e+08	1.39478e+08	4.1673e+08	2.93492e+08	1.5512e+08	8.415e+07	1.44945e+08	1.2776e+08	1.20687e+08	2.27797e+08
5222	733.08	9.41027	1	2M+K	1+	Adenosine monophosphate	MS1	C00020	KEGG	NA	0.00465425	DaError	347.063		6083	1.76062e+08	1.02842e+08	1.09039e+08	2.58116e+08	1.31406e+08	1.21823e+08	4.25288e+07	2.56616e+07	2.09145e+08	1.61643e+08	3.94167e+08	2.4664e+08
5224	419.13	27.4757														0	0	0	0	0	9.41867e+07	0	7.04333e+07	0	0	0	0
5225	371.04	27.821	1	2M+K	1+	6-Methylmercaptopurine	MS1	C16614	KEGG	NA	0.00710905	DaError	166.031		5778	2.60668e+08	1.95198e+08	2.77158e+08	155865000	1.4434e+08	1.4411e+08	6.87968e+07	3.52015e+08	1.72135e+08	1.57155e+08	2.03247e+08	1.39755e+08
5226	546.24	27.5547	1	M+ACN+H	1+	Bemisiose	MS1	C06400	KEGG	NA	0.0371323	DaError	504.169		14605942	9.358e+07	1.56622e+08	2.76055e+08	6.19967e+07	1.2417e+08	1.01497e+08	1.63298e+08	5.112e+07	2.81547e+08	1.45227e+08	1.37365e+08	1.53173e+08
5227	60.72	1.71082														2.26852e+07	3.03426e+07	1.68476e+07	3.455e+07	3.37529e+07	5.59864e+07	1.41109e+08	3.88773e+08	3.21228e+08	3.3836e+08	6.15752e+08	3.58008e+08
5237	605.04	26.8078	1	M+K	1+	Uridine-5'-diphosphate-glucose	MS1	C00029	KEGG	NA	0.0218007	DaError	566.055		8629	1.5462e+08	2.13235e+08	2.09065e+08	2.8385e+08	4.1673e+08	1.44665e+08	1.5512e+08	2.37492e+08	1.31617e+08	1.93638e+08	3.87298e+08	2.97275e+08
5238	354.12	25.8626	1	M+H	1+	2,5-Diamino-6-hydroxy-4-(5-phosphoribosylamino)pyrimidine	MS1	C01304	KEGG	NA	0.0390706	DaError	353.074		135398601	1.46566e+09	9.10653e+08	2.04575e+09	2.68798e+09	3.13831e+09	2.33223e+09	1.15042e+09	9.61217e+07	7.28705e+08	5.526e+08	5.18513e+08	6.90023e+08
5242	459	25.1726	1	2M+K	1+	Saccharolactic acid	MS1	C00818	KEGG	NA	0.0191463	DaError	210.038		607	1.95632e+08	1.55315e+08	7.96667e+07	1.7215e+08	2.29673e+08	1.6592e+08	1.75897e+08	1.2586e+08	1.89485e+08	4.24968e+08	2.65945e+08	2.43645e+08
5246	321.12	26.4749	1	2M+H	1+	L-2-Aminoadipate	MS1		KEGG	NA	0.00462325	DaError	160.061		6992111	1.39215e+08	2.2791e+08	2.59012e+08	6.30133e+07	1.79372e+08	1.2427e+08	3.1382e+08	6.885e+07	3.0632e+08	2.18297e+08	1.77418e+08	1.4062e+08
5249	532.32	25.9895														1.16945e+08	9.94183e+07	3.01267e+07	2.75867e+07	3.39933e+07	3.185e+07	5.104e+07	7.8645e+07	7.93733e+07	5.718e+07	8.22583e+07	5.6895e+07
5250	326.88	26.3846	1	M+K	1+	triclosan	MS1	CPD0-1227	BioCyc	CID002678	0.0343157	DaError	287.951		5564	1.05857e+08	1.53398e+08	2.44495e+08	1.95525e+08	3.05442e+08	7.2145e+07	3.2503e+08	2.84533e+07	1.36613e+08	1.51257e+08	1.0888e+08	2.97207e+08
5251	485.1	26.6665														0	0	0	0	0	0	0	6.8865e+07	0	0	0	0
5252	502.98	27.6892														0	0	0	0	0	0	0	7.6695e+07	0	0	0	0
5256	539.16	8.64982	1	M+2ACN+H	1+	FMN	MS1	C00061	KEGG	NA	0.0050112	DaError	456.105		710	1.53384e+08	2.15403e+08	2.49404e+08	1.89907e+08	1.83568e+08	1.81094e+08	5.70198e+07	8.1293e+07	1.81942e+08	6.84333e+07	1.73237e+08	1.39762e+08
5258	137.04	2.24877	1	M+Na	1+	Dihydrouracil	MS1		KEGG	NA	0.0078479	DaError	114.043		649	2.90187e+08	2.56885e+08	1.30382e+08	2.6678e+08	1.05887e+08	1.59369e+08	4.79383e+07	7.66335e+07	1.23226e+08	3.87878e+08	1.62538e+08	2.96458e+08
5259	653.88	5.89918														5.72584e+07	1.26141e+08	6.3353e+07	3.2186e+08	3.24508e+08	3.35427e+08	3.29104e+06	5.23057e+07	8.7231e+07	3.99133e+08	2.72707e+08	4.71408e+07
5278	529.2	25.0156	1	2M+K	1+	5'-Deoxy-5-fluorocytidine	MS1	C16635	KEGG	NA	0.037243	DaError	245.081		10037499	2.36995e+08	1.53813e+08	1.54932e+08	1.40563e+08	1.0953e+08	4.64233e+07	1.12652e+08	1.81637e+08	3.57383e+08	1.8853e+08	109230000	1.55047e+08
5280	672.48	12.6242	1	M+ACN+H	1+	caldariellaquinone	MS1	CPD-9612	BioCyc	CID000383	0.00426524	DaError	630.45		194166	2.35347e+08	1.1699e+08	3.83067e+08	1.22405e+08	2.67688e+08	2.21338e+08	9.291e+07	6.015e+07	3.81825e+08	2.27213e+08	1.67932e+08	1.33203e+08
5286	670.98	9.8698	1	2M+Na	1+	5-O-(1-Carboxyvinyl)-3-phosphoshikimate	MS2		KEGG	NA	-0.379997	mS_score	324.025		439463	0	0	0	0	0	0	0	6.516e+07	0	0	0	0
5287	771.12	27.3699	1	2M+K	1+	Faicar	MS1	C04734	KEGG	NA	0.0207544	DaError	366.058		166760	8.0795e+07	1.0621e+08	9.4e+07	1.6232e+08	8.524e+07	1.36077e+08	6.836e+07	2.75312e+08	5.2375e+07	6.118e+07	7.24133e+07	8.14867e+07
5290	644.88	8.76502														3.03511e+08	3.88489e+08	1.56376e+08	1.58703e+08	2.27705e+08	3.95437e+08	6.17504e+07	1.60606e+08	1.42092e+08	2.8395e+08	3.93749e+08	1.2962e+08
5291	137.04	4.16633	1	M+Na	1+	Dihydrouracil	MS1		KEGG	NA	0.0078479	DaError	114.043		649	6.42762e+08	9.54186e+08	6.60231e+08	1.25337e+09	1.22156e+09	2.04837e+09	5.47988e+07	3.48444e+07	1.09611e+09	2.22643e+09	2.02018e+09	3.07777e+09
5294	516.96	8.70382	1	2M+H	1+	D-Glucono-1,5-lactone 6-phosphate	MS1	C01236	KEGG	NA	0.0376949	DaError	258.014		439452	6.05493e+08	3.35447e+08	5.62267e+08	6.29819e+08	3.22371e+08	3.62473e+08	8.19204e+07	7.46107e+07	2.14436e+08	1.8458e+08	2.77261e+08	4.31804e+08
5302	441.12	26.341	1	M+2Na	2+	Uroporphyrinogen III	MS1	C01051	KEGG	NA	0.0136771	DaError	836.275		1179	3.576e+08	6.11747e+08	6.63658e+08	4.30842e+08	3.2282e+08	2.57558e+08	2.84032e+08	6.402e+07	2.9598e+08	1.24338e+08	1.9024e+08	2.36925e+08
5309	605.04	27.2115	1	M+K	1+	Uridine-5'-diphosphate-glucose	MS1	C00029	KEGG	NA	0.0218007	DaError	566.055		8629	1.5462e+08	4.7549e+08	1.34835e+08	2.8385e+08	1.80863e+08	1.9402e+08	1.00078e+08	2.8087e+08	2.95208e+08	1.99485e+08	3.87298e+08	2.97275e+08
5310	385.2	26.1363	1	2M+Na	1+	Tyrosine	MS1	C00082	KEGG	NA	0.0315039	DaError	181.074		6057	3.1816e+08	1.1076e+08	1.77265e+08	1.52255e+08	1.28143e+08	2.2143e+08	2.84628e+08	1.52588e+08	1.5239e+08	2.68062e+08	1.77397e+08	1.26748e+08
5316	678	27.5335	1	M+2K-H	1+	4-CDP-2-C-methyl-D-erythritol 2-phosphate	MS1	C11436	KEGG	NA	0.0334556	DaError	601.048		443200	2.83915e+08	5.08194e+08	1.6076e+08	3.83392e+08	2.43138e+08	2.01647e+08	1.60155e+08	4.816e+07	2.74224e+08	1.64363e+08	1.08647e+08	1.30065e+08
5318	80.88	13.9747	1	2M+H	1+	Ca2+	MS1	CA+2	BioCyc	CID000047	0.0262306	DaError	39.9626	HMDB00464	271	2.34681e+08	1.94682e+08	1.79054e+08	1.2591e+08	2.7692e+08	2.1029e+08	1.06332e+08	5.14976e+08	1.30552e+08	5.75756e+08	5.57942e+08	4.15381e+08
5319	340.8	6.5155														1.16882e+08	1.19807e+08	7.9865e+07	1.06341e+08	1.38077e+08	2.97137e+08	7.87242e+07	1.75402e+08	9.76603e+07	4.43268e+08	2.25563e+08	3.7524e+08
5323	466.92	2.72993	1	2M+K	1+	2-Oxo-3-hydroxy-4-phosphobutanoate	MS2	C06054	KEGG	NA	-0.013841	mS-score	213.988		21145142	3.64194e+07	4.27541e+07	9.21713e+07	5.49572e+07	3.36671e+07	8.90867e+07	4.43854e+07	1.08341e+08	1.05925e+08	1.71377e+08	8.77464e+07	1.09373e+08
5325	105	21.3985	1	M+2Na-H	1+	Acetic acid	MS1	C00033	KEGG	NA	0.00771063	DaError	60.0211		176	9.80248e+07	5.39313e+07	1.3857e+08	8.97884e+07	5.57546e+07	1.15645e+08	5.56975e+07	4.89772e+08	4.45469e+07	1.50763e+08	6.16136e+07	5.65998e+07
5331	605.04	24.7447	1	M+K	1+	Uridine-5'-diphosphate-glucose	MS1	C00029	KEGG	NA	0.0218007	DaError	566.055		8629	1.32628e+08	3.85527e+08	1.50113e+08	2.14998e+08	7.72667e+07	5.3476e+08	4.63078e+08	1.16317e+08	1.99462e+08	3.10535e+08	9.70402e+08	4.06793e+08
5333	465.24	12.0111	1	2M+H	1+	gamma-Glutamyl-alpha-aminobutyrate	MS1		KEGG	NA	0.0104355	DaError	232.106		7014903	4.62767e+08	2.32173e+08	4.69128e+08	1.91225e+08	7.65583e+07	6.75e+07	1.73672e+08	4.7565e+07	4.84313e+08	1.03107e+08	8.79783e+07	8.454e+07
5335	693.12	25.2354	1	2M+Na	1+	S-Formylglutathione	MS1	C01031	KEGG	NA	0.0133314	DaError	335.079		189122	2.4516e+08	2.84268e+08	1.97945e+08	1.4287e+08	3.96218e+08	1.06008e+08	2.5282e+08	4.348e+07	1.73605e+08	8.3125e+07	1.733e+08	1.891e+08
5338	459	24.9133	1	2M+K	1+	Saccharolactic acid	MS1	C00818	KEGG	NA	0.0191463	DaError	210.038		607	2.31907e+08	3.58262e+08	2.37738e+08	1.7215e+08	2.76465e+08	5.37732e+08	2.6289e+08	5.334e+07	2.71708e+08	4.24968e+08	2.65945e+08	2.43645e+08
5342	614.16	25.5835														8.211e+07	2.31258e+08	3.25433e+07	8.54683e+07	1.01838e+08	4.8635e+07	1.315e+08	4.997e+07	8.02417e+07	2.9765e+07	1.26963e+08	5.354e+07
5351	561.12	25.7781	1	2M+K	1+	amino-parathion	MS2	AMINO-PARATHION	BioCyc	CID000637	-2.11332	mS-score	261.059	HMDB154	220	1.77005e+08	2.78423e+08	8.12755e+08	3.3283e+08	2.07842e+08	4.01185e+08	2.0824e+08	6.19967e+07	2.3024e+08	2.19352e+08	3.486e+07	3.0959e+08
5354	429.12	27.7691	1	M+2Na-H	1+	S-Adenosyl-L-homocysteine	MS1	C00021	KEGG	NA	0.0272473	DaError	384.122		439155	2.80818e+08	3.69987e+08	3.63643e+08	3.05137e+08	2.26297e+08	2.64775e+08	4.96222e+08	5.94067e+07	2.54325e+08	1.48985e+08	2.27242e+08	7.99435e+08
5356	481.44	12.8975	1	M+2Na-H	1+	Mycolipenic acid (C29)	MS1		KEGG	NA	0.0408114	DaError	436.428		52921769	7.30218e+08	6.13628e+08	4.4432e+08	9.58248e+08	5.02213e+08	2.46582e+08	2.40367e+08	5.98e+07	4.848e+08	6.139e+08	5.02112e+08	6.43888e+08
5358	664.44	22.8293														5.27917e+07	6.77167e+07	1.09028e+08	1.60733e+07	2.61167e+07	9.81883e+07	1.16385e+08	4.512e+07	4.0785e+07	9.1385e+07	1.3305e+07	6.00683e+07
5361	203.16	18.942	1	M+CH3OH+H	1+	(1R,2R,4S)-Limonene-1,2-diol	MS1		KEGG	NA	0.0041651	DaError	170.131		11217495	5.52679e+07	2.07998e+07	5.00781e+07	9.80747e+07	6.04253e+07	3.96376e+07	2.78148e+07	9.68842e+07	4.17344e+07	6.39158e+07	4.02661e+07	3.61356e+07
5364	536.76	2.85851														2.38389e+07	8.68e+07	5.99291e+07	4.58972e+07	9.3963e+06	4.39929e+07	1.06651e+07	7.86065e+07	1.75805e+08	4.30841e+07	1.03105e+08	3.44136e+07
5366	846.84	6.23401														9.57879e+07	6.07383e+07	1.96552e+08	1.72151e+07	0	1.80731e+07	2.70769e+06	8.40454e+07	1.7608e+08	0	0	2.1087e+07
5368	354.84	0.422622	1	2M+Na	1+	3-bromopyruvate	MS1	3-BROMOPYRUVATE	BioCyc	CID002672	0.00116741	DaError	165.927		6994776	1.12211e+08	9.63965e+07	1.41821e+08	5.44665e+07	4.85775e+07	4.82145e+07	1.29343e+08	2.72242e+08	1.18694e+08	5.00233e+07	1.75643e+08	1.07191e+08
5369	347.88	5.62466														5.29325e+07	4.12594e+07	6.88863e+07	6.4302e+07	8.49666e+07	8.18296e+07	2.25529e+07	9.49714e+07	2.45598e+07	2.4998e+08	6.88441e+07	7.008e+07
5373	247.92	2.83794	1	M+2K-H	1+	3-dehydroshikimate	MS1		KEGG	NA	0.0283901	DaError	171.029		439774	7.20616e+07	7.51687e+07	8.50588e+07	1.19452e+08	4.54477e+07	8.13331e+07	1.32989e+07	1.0093e+08	4.59403e+07	6.67547e+07	4.31508e+07	8.38501e+07
5374	310.92	5.58487	1	M+2Na-H	1+	3-Phospho-D-glyceroyl dihydrogen phosphate	MS1	C00236	KEGG	NA	0.0104151	DaError	265.959		439191	7.16321e+07	6.21393e+07	1.99622e+08	8.60174e+06	6.22045e+07	1.34079e+08	1.18811e+07	5.96066e+07	1.97787e+07	1.0587e+08	1.18204e+08	1.25102e+08
5375	353.04	21.5684	1	M+K	1+	Geranyl diphosphate	MS1	C00341	KEGG	NA	0.0084255	DaError	314.068		445995	6.53124e+08	4.46846e+08	3.71642e+08	3.93596e+08	3.94261e+09	6.05594e+08	1.8142e+08	1.33211e+08	3.40865e+08	1.64502e+08	1.41333e+08	3.02373e+08
5384	699.84	12.8455														3.3419e+08	1.82243e+08	6.77028e+08	2.5356e+08	3.72347e+08	7.30477e+08	1.28477e+08	3.23333e+07	6.18795e+08	1.04921e+09	6.1749e+08	4.90632e+08
5385	529.2	25.6094	1	2M+K	1+	5'-Deoxy-5-fluorocytidine	MS1	C16635	KEGG	NA	0.037243	DaError	245.081		10037499	6.989e+07	1.60985e+08	1.10987e+08	1.36715e+08	1.0953e+08	6.52667e+07	1.12652e+08	8.764e+07	3.57383e+08	7.04417e+07	5.446e+07	2.76942e+08
5387	473.16	26.9395	1	2M+Na	1+	4-Amino-4-deoxychorismic acid	MS1	C11355	KEGG	NA	0.0216703	DaError	225.064		443142	2.01193e+08	5.1915e+08	4.26758e+08	3.90787e+08	2.15498e+08	4.8872e+08	1.60342e+08	3.57333e+07	4.95838e+08	2.09698e+08	2.42255e+08	2.77357e+08
5389	664.08	26.8968	1	M+H	1+	NAD(1-)	MS1		KEGG	NA	0.0363795	DaError	663.109		15938971	6.67333e+07	2.24738e+08	7.961e+07	2.87397e+08	5.78e+07	1.65377e+08	1.81192e+08	3.57333e+07	1.93235e+08	5.453e+07	6.15467e+07	1.76817e+08
5391	419.16	27.2472	1	2M+K	1+	(2R,6S)-2,6-Diaminoheptanedioic acid	MS1	C00680	KEGG	NA	0.00306595	DaError	190.095		99290	2.91645e+08	2.0823e+08	7.5145e+07	1.33708e+08	2.36643e+08	6.02233e+07	1.2953e+08	9.8375e+07	1.0796e+08	1.7766e+08	1.12493e+08	1.35952e+08
5392	546.24	27.8092	1	M+ACN+H	1+	Bemisiose	MS1	C06400	KEGG	NA	0.0371323	DaError	504.169		14605942	1.51045e+08	1.56622e+08	1.62552e+08	6.19967e+07	9.11233e+07	1.47016e+08	1.63298e+08	7.57667e+07	1.21897e+08	2.49858e+08	1.37365e+08	1.37212e+08
5394	219.12	20.5774	1	M+2ACN+H	1+	Phenylacetic acid	MS1	C07086	KEGG	NA	0.0071956	DaError	136.052		999	1.03647e+08	1.12229e+08	1.0334e+08	1.41679e+08	1.2453e+08	7.37165e+07	3.23411e+07	1.00696e+08	9.87759e+07	6.7333e+07	4.86749e+07	1.20284e+08
5396	370.92	8.69907	1	M+2ACN+H	1+	Lindane	MS1	C06988	KEGG	NA	0.000423	DaError	287.86		727	5.24051e+08	1.29842e+09	6.5291e+08	6.42075e+08	1.5371e+09	9.09913e+08	4.32038e+08	2.59398e+07	1.28853e+09	2.10564e+09	1.37235e+09	1.94117e+09
5398	141.84	29.5531														2.08775e+08	1.33581e+08	8.08665e+07	1.2066e+08	1.45223e+08	2.12713e+08	1.35573e+08	4.00095e+08	7.75627e+07	8.46403e+07	1.79625e+08	2.60217e+08
5399	338.28	22.4766														3.8816e+08	7.81448e+08	7.76746e+08	1.20785e+09	7.42288e+08	1.11507e+09	5.66293e+08	3.93602e+07	1.49444e+09	8.74021e+08	8.26552e+07	6.74073e+08
5400	338.28	22.1042														2.4515e+08	4.2908e+07	2.65287e+08	1.20785e+09	7.42288e+08	1.19709e+09	1.84332e+08	3.93602e+07	1.4966e+08	8.54528e+08	3.65685e+08	5.5385e+08
5404	149.04	1.2265	1	M+H+K	2+	SN-glycero-3-phosphocholine	MS1	C00670	KEGG	NA	0.0010958	DaError	258.111		439285	1.42683e+08	1.6749e+08	3.1859e+08	2.69363e+08	1.18728e+08	3.61498e+08	2.00188e+08	2.90983e+07	1.25111e+08	1.497e+08	2.14619e+08	1.95245e+08
5405	688.08	21.5073	1	M+Na	1+	Nicotinic acid adenine dinucleotide	MS1	C00857	KEGG	NA	0.0101621	DaError	665.101		165491	5.08298e+07	8.01751e+07	8.89213e+07	9.1969e+07	9.32842e+07	1.1679e+08	6.87374e+07	5.95241e+07	9.02196e+07	9.05212e+07	3.51545e+07	1.27604e+08
5407	252.96	2.95069	1	M+2K-H	1+	N-Carbamoyl-L-aspartate	MS1	C00438	KEGG	NA	0.0023547	DaError	176.043		93072	1.06375e+08	3.68586e+07	7.65642e+07	6.74178e+07	8.22944e+07	3.05346e+07	9.55274e+06	5.47619e+07	3.69834e+07	5.4874e+07	4.78922e+07	2.84222e+07
5408	529.2	22.3499	1	2M+K	1+	5'-Deoxy-5-fluorocytidine	MS1	C16635	KEGG	NA	0.037243	DaError	245.081		10037499	1.68277e+08	5.97567e+07	8.18e+07	3.63868e+07	2.85969e+07	1.64883e+07	6.50004e+07	6.13869e+07	4.91122e+07	3.70311e+07	2.661e+07	3.40867e+07
5411	449.88	2.14657														2.40446e+09	1.17709e+09	1.3981e+09	2.07567e+09	1.99304e+09	2.10173e+09	3.08137e+07	2.293e+07	1.18138e+09	1.66493e+09	1.8649e+09	1.99726e+09
5413	617.04	23.8953	1	2M+H	1+	2'-Deoxyuridine 5'-monophosphate	MS1	C00365	KEGG	NA	0.0246004	DaError	308.041		65063	3.4377e+08	8.38893e+08	7.1845e+08	5.93492e+08	1.27633e+08	6.26283e+08	7.73273e+08	1.9155e+07	6.53797e+08	6.67895e+08	6.3789e+08	2.76455e+08
5414	477	9.03376	1	2M+Na	1+	gamma-Glutamyl phosphate	MS1	C03287	KEGG	NA	0.0140967	DaError	227.019		193475	9.27067e+08	5.55802e+08	7.04861e+08	5.9096e+08	7.45893e+08	1.00622e+09	2.74034e+08	2.60905e+07	4.92168e+08	1.00766e+09	8.31667e+08	1.37181e+09
5421	256.14	19.7692	1	M+H	1+	7,8-dihydroneopterin	MS2	DIHYDRO-NEO-PTERIN	BioCyc	CID001316	1.89323	mS_score	255.097	HMDB02275	135398602	0	0	0	0	0	0	0	2.69238e+07	0	0	0	0
5442	60.72	5.13958														1.25798e+08	8.00384e+07	5.68267e+07	8.65062e+07	4.55587e+07	1.13839e+08	6.29021e+07	4.38319e+08	3.38714e+07	9.72007e+07	3.85155e+07	2.47378e+07
5492	60.72	4.03616														1.40501e+08	7.34347e+07	6.52467e+07	8.35446e+07	8.781e+07	5.92619e+08	1.26096e+08	4.24285e+08	1.02963e+08	4.9268e+07	6.91322e+07	1.03938e+08
5578	112.92	28.6153	1	M+K	1+	Glyoxylic acid	MS1	C00048	KEGG	NA	0.0435537	DaError	74.0004		760	3.81264e+08	2.0886e+08	3.13074e+08	2.72851e+08	2.30032e+09	2.38533e+09	1.61027e+07	3.03803e+07	7.12525e+08	2.01646e+07	4.64443e+08	9.99546e+07
5579	432.12	9.18588	1	M+2K-H	1+	S-Adenosylmethioninamine	MS2	C01137	KEGG	NA	-0.254425	mS-score	355.155		439415	1.97185e+09	9.09445e+08	1.0272e+09	1.24228e+09	1.08131e+09	1.07921e+09	2.14098e+08	1.4479e+07	7.93146e+08	1.4461e+09	9.58239e+08	1.37682e+09
5580	536.885	9.48725														4.54764e+08	2.29433e+08	3.30134e+08	2.81926e+08	1.43703e+08	3.00767e+08	1.15233e+08	1.3052e+07	1.9572e+08	3.17048e+08	3.70495e+08	9.674e+07
5628	492.96	9.05774	1	2M+K	1+	L-Glutamyl 5-phosphate	MS2	C03287	KEGG	NA	-0.604306	mS-score	227.019		193475	3.35492e+08	2.93472e+08	1.79399e+08	1.11998e+08	3.52049e+08	4.7095e+07	9.22666e+07	1.32149e+07	2.53601e+08	2.48148e+08	2.14418e+08	4.98867e+07
5647	557.16	20.5496	1	M+ACN+H	1+	Coenzyme F420-0	MS1		KEGG	NA	0.0320409	DaError	515.094		45480623	5.11989e+07	1.21532e+08	2.12705e+07	2.95422e+07	2.01793e+07	1.10941e+07	4.05031e+07	2.66383e+07	9.31958e+06	1.37746e+07	3.98964e+07	1.95324e+07
5665	58.68	0.375181	1	M+2H+Na	3+	isoguanine	MS1	CPD0-2461	BioCyc	CID000134	0.0131789	DaError	151.049	HMDB00403	76900	3.06764e+07	2.16498e+07	3.01829e+07	2.04938e+07	1.99461e+07	1.63421e+07	2.02836e+07	2.11755e+07	3.78352e+07	1.84017e+07	3.29383e+07	2.59129e+07
5666	182.88	0.987751	1	M+2K-H	1+	trans-3-Chloroacrylic acid	MS2	C06614	KEGG	NA	-1.90019	mS-score	105.982		638124	1.07304e+07	9.55233e+08	8.05656e+08	2.09703e+08	1.90849e+09	8.20238e+08	2.93437e+07	1.6763e+07	7.90015e+08	7.20813e+08	1.19485e+09	2.34499e+08
5676	467.04	7.69486	1	M+ACN+H	1+	ADP(3-)	MS1		KEGG	NA	0.0075781	DaError	425.014		7058055	6.5367e+07	7.80372e+07	1.08414e+08	1.66062e+08	1.97274e+08	3.34487e+07	2.28596e+07	5.28204e+06	9.87551e+07	9.66278e+07	1.51937e+08	1.08717e+08
5683	680.04	11.243														1.26839e+09	1.47917e+09	2.42798e+09	1.41762e+09	2.84731e+09	1.62282e+09	4.60168e+08	9.6554e+08	1.26625e+09	3.38756e+09	8.96738e+08	2.15483e+09
5685	404.16	11.677														2.85916e+09	3.99455e+09	3.44212e+09	1.99976e+09	2.63948e+09	2.30974e+09	1.20479e+09	1.98176e+09	3.83025e+09	3.14992e+09	1.87825e+09	3.70554e+09
5686	261.12	6.90236	1	M+ACN+H	1+	O-Succinyl-L-homoserine	MS2	C01118	KEGG	NA	1.0332	mS-score	219.074		439406	9.85109e+08	1.25317e+09	2.70482e+09	2.19851e+09	2.03284e+09	1.43046e+09	9.54284e+08	7.13967e+09	6.6514e+09	1.77285e+09	3.93598e+09	2.88722e+09
5688	352.2	24.4397	1	M+ACN+H	1+	Menaquinol	MS1	C05819	KEGG	NA	0.0270909	DaError	310.193		5280839	3.54901e+10	3.89312e+10	4.05958e+10	8.37413e+10	3.40397e+10	2.66316e+10	5.90952e+09	3.8463e+09	9.50237e+09	7.97866e+10	7.01163e+09	1.42323e+10
5690	700.92	11.272														1.57154e+09	1.2902e+09	1.5438e+09	2.05602e+09	3.48e+09	2.53771e+09	3.81327e+08	8.7548e+08	1.04137e+09	2.57693e+09	2.98961e+09	2.8792e+09
5691	375.96	19.865	1	M+2K-H	1+	4-Amino-5-hydroxymethyl-2-methylpyrimidine diphosphate	MS2	C04752	KEGG	NA	-0.821575	mS-score	299.007		217	2.79609e+09	1.79902e+09	2.39977e+09	2.21255e+09	2.31458e+09	3.21803e+09	5.41459e+08	2.67894e+09	1.23448e+09	2.00578e+09	3.06229e+09	3.47193e+09
5694	352.2	25.9907	1	M+ACN+H	1+	Menaquinol	MS2	C05819	KEGG	NA	0.54253	mS-score	310.193		5280839	1.85102e+10	2.76214e+10	5.68678e+09	2.86356e+10	1.68018e+10	3.45392e+10	7.96682e+09	1.77798e+10	5.74085e+09	7.92921e+10	8.04463e+10	1.27051e+10
5696	352.44	25.3458														6.6624e+10	8.64088e+09	2.29093e+09	2.56557e+09	5.11653e+09	3.24688e+09	5.50687e+08	1.06889e+09	8.2163e+08	2.13143e+09	2.42667e+08	2.53404e+09
[truncated: 638 more rows]
