# Supplementary material for: Metabolite Dysregulation by Pranlukast in Mycobacterium tuberculosis
Source: Molecules. 2022 Feb 24;27(5):1520. doi: 10.3390/molecules27051520 (PMC8911922; doi:10.3390/molecules27051520)
Supplement: Supplementary file 1 [file molecules-27-01520-s001.zip › Table S2_Yelamanchi_201022.xlsx]

## Sheet: Sheet1
Yelamanchi et al., 2021. Metabolic dysregulation by Pranlukast in Mycobacterium tuberculosis
Table S2. A complete list of MS2 features identified in negative mode
Feature ID	Feature m/z	Feature retention time	Rank	adduct	charge	Metabolite	Assignment Level	MS2compound ID	Source ID	Source	Monomass	mS-score/DaError value	mS-score/DaError	HMDB ID	PubChem ID	Control_BioRep1_Neg_1 Peak area	Control_BioRep1_Neg_2 Peak area	Control_BioRep1_Neg_3 Peak area	Control_BioRep_2_Neg_1 Peak area	Control_BioRep_2_Neg_2 Peak area	Control_BioRep_2_Neg_3 Peak area	PRK_BioRep1_Neg_1 Peak area	PRK_BioRep1_Neg_2 Peak area	PRK_BioRep1_Neg_3 Peak area	PRK_BioRep_2_Neg_1 Peak area	PRK_BioRep_2_Neg_2 Peak area	PRK_BioRep_2_Neg_3 Peak area
1	376.92	1.26755	1	2M+FA-H	1-	5-chloro-4-hydroxy-2-oxopentanoate	MS2	CID001134	CPD-11020	BioCyc	166.003	0.746651	mS-score		49859580	1.63898e+09	1.67641e+09	2.39142e+09	2.16652e+09	1.97811e+09	2.52105e+09	2.33995e+09	1.58606e+09	2.41207e+09	3.12101e+09	3.37273e+09	2.97378e+09
2	267	1.38695	1	M+K-2H	1-	ergothioneine	MS2	CID002607	Ergothioneine	BioCyc	230.096	1.5768	mS-score	HMDB03045	5351619	1.73947e+09	1.54711e+09	1.78693e+09	2.26028e+09	2.63715e+09	1.8722e+09	2.70968e+09	1.63962e+09	1.51596e+09	3.62852e+09	2.57756e+09	2.39021e+09
4	484.92	1.87684	1	M-H	1-	5-Fluorodeoxyuridine triphosphate	MS1	NA	C21751	KEGG	485.964	0.0368999	DaError		503023	1.35975e+09	8.43757e+08	1.9228e+09	1.90758e+09	1.45728e+09	1.58921e+09	2.19788e+09	3.9677e+09	1.81804e+09	2.84229e+09	3.44445e+09	2.33056e+09
6	346.08	1.81337	1	M-H	1-	AMP	MS2	NA	C00020	KEGG	347.063	2.09479	mS-score		6083	8.16537e+08	1.25912e+09	1.19387e+09	1.72386e+09	3.73413e+08	6.37801e+08	4.5117e+08	2.0487e+08	1.05331e+09	1.37516e+09	8.8734e+08	1.71006e+09
7	450.96	1.89765	1	M+FA-H	1-	5-Fluorodeoxyuridine diphosphate	MS2	NA	C21750	KEGG	405.998	1.02556	mS-score		53882537	4.09664e+08	3.8945e+08	6.18701e+08	7.40782e+08	8.40446e+08	2.91405e+08	1.04235e+09	1.35241e+09	9.45464e+08	1.50779e+09	8.83431e+08	3.02672e+08
8	341.16	1.28331	1	2M+FA-H	1-	(R)-2-Methylmalate	MS2	NA	C02612	KEGG	148.037	1.2997	mS-score		439766	3.31748e+08	5.76772e+08	3.99967e+08	4.60061e+08	4.70042e+08	4.30751e+08	5.85607e+08	3.18356e+08	6.25477e+08	7.99653e+08	9.23386e+08	4.61089e+08
9	128.16	4.88425						NA								1.81802e+09	1.53742e+09	1.8167e+09	1.31494e+09	2.27619e+09	3.12544e+09	9.5015e+08	653369	1.1013e+09	1.44406e+09	2.87556e+09	773996
13	311.16	25.9952	1	M+K-2H	1-	1-Dodecanoyl-sn-glycerol	MS1	NA		KEGG	274.214	0.0030117	DaError		656773	4.9886e+09	1.56222e+09	5.50121e+09	6.51541e+09	3.64724e+09	3.759e+09	3.27058e+09	6.14705e+09	2.92839e+09	6.40606e+09	3.37615e+09	3.17403e+09
24	265.2	23.1446	1	M-2H	2-	C34-phenolphthiodiolone A	MS1	CID002706	CPD-18655	BioCYC	532.449	0.034584	DaError		122706022	4.47931e+08	5.74086e+08	5.1404e+08	1.18221e+09	2.29725e+06	9.96934e+08	7.00354e+08	6.1402e+06	6.3544e+08	1.53193e+09	1.79058e+06	1.47621e+09
26	752.76	1.85137														2.45816e+08	2.384e+08	3.47838e+08	4.13074e+08	3.10597e+08	3.72368e+08	4.03773e+08	2.73883e+08	2.68281e+08	7.17123e+08	3.52402e+08	4.09082e+08
28	146.04	1.14314	1	M-3H	3-	CID 6037	MS1	NA	C00504	KEGG	441.14	0.0021265	DaError		6037	3.99358e+08	2.99369e+08	1.88918e+08	2.70796e+08	2.15e+08	3.48883e+08	2.86882e+08	2.13365e+08	3.42537e+08	2.01768e+07	5.15955e+08	4.54845e+08
29	277.08	4.95331	1	2M+FA-H	1-	3-Methyl-2-oxobutanoic acid	MS1	NA	C00141	KEGG	116.047	0.0064513	DaError		49	2.95423e+08	6.74214e+08	7.81616e+08	5.18447e+08	8.25223e+08	9.2965e+08	3.87173e+08	4.08256e+08	4.55154e+08	6.05653e+08	7.27814e+08	699457
30	128.16	1.19028														4.50916e+08	3.40013e+08	3.89325e+08	2.59284e+08	4.48145e+08	4.96744e+08	5.40745e+08	5.6625e+08	6.7921e+08	9.63222e+08	5.34628e+08	6.08139e+08
31	522.845	5.6758														1.5684e+08	1.58649e+08	1.20298e+08	7.69245e+07	2.92923e+07	7.11491e+07	2.44905e+08	1.0833e+08	2.15055e+08	4.63514e+08	2.20337e+08	2.99069e+08
32	171.12	1.19028	1	M-2H	2-	1-Heptadecanoyl-rac-glycerol	MS1	NA		KEGG	344.293	0.0381176	DaError		107036	5.81213e+08	5.34054e+08	7.12394e+08	5.14968e+08	5.06696e+08	6.92262e+08	5.97785e+08	6.29687e+08	8.41995e+08	8.58656e+08	6.70111e+08	4.57722e+08
34	557.88	1.3989														4.0152e+08	2.23524e+08	5.02216e+08	8.19686e+08	5.47857e+08	6.87219e+08	5.04404e+08	7.0997e+08	4.84506e+08	5.82467e+08	7.34186e+08	9.47907e+08
35	438.84	1.28331	1	M-3H	3-	Adenosylcobinamide phosphate	MS1	NA	C06509	KEGG	1319.55	0.0082601	DaError		46173758	2.28107e+08	3.29091e+08	2.85748e+08	2.91095e+08	1.5555e+08	2.24617e+08	5.88375e+08	4.56659e+08	3.64885e+08	2.44166e+08	6.94107e+08	5.62686e+08
36	383.04	8.88419	1	2M-H	1-	2,3-dioxo-L-gulonate	MS2	CID001021	CPD-334	BioCyc	192.027	-0.667513	mS-score	HMDB05971	21145097	1.07103e+08	1.35704e+08	3.49983e+07	2.88778e+07	7.48327e+07	4.26469e+07	7.94641e+07	1.48276e+08	4.88781e+07	4.13703e+08	7.89032e+07	2.73257e+08
37	128.16	6.81958														6.15381e+07	1.39041e+08	2.35688e+08	1.26354e+08	1.90178e+08	9.19338e+07	3.50529e+08	3.64235e+08	9.27954e+07	1.84202e+08	2.89374e+08	2.4674e+08
41	311.4	27.0079	1	M-3H	3-	3-Hydroxydecanoyl-coenzyme A	MS1	NA	C05264	KEGG	937.246	0.0240762	DaError		440605	5.92704e+08	5.52299e+08	6.90652e+08	7.1851e+08	6.41785e+08	5.51526e+08	6.60792e+08	6.98169e+08	6.78561e+08	3.12069e+09	5.93538e+08	7.33091e+08
42	512.88	1.28331														2.0787e+08	2.62859e+08	4.32162e+08	2.98967e+08	3.81745e+08	2.24617e+08	5.56603e+08	2.50493e+08	2.9552e+08	1.181e+08	5.26178e+08	1.7873e+08
43	596.76	1.89341														7.54036e+08	5.57473e+08	7.85966e+08	2.59635e+08	1.59582e+08	1.89201e+08	3.61602e+08	2.85805e+08	5.03497e+08	3.15381e+08	1.63753e+08	3.27448e+08
44	600.84	2.38869														5.48759e+07	1.01349e+08	2.14609e+08	2.04304e+07	1.6157e+08	1.98007e+08	5.58359e+07	1.14486e+08	1.37423e+08	3.89443e+08	1.47513e+08	3.16689e+08
45	942.63	4.26588														0	0	0	0	0	0	0	0	0	1.43852e+08	0	1.15231e+08
46	310.92	26.0274	1	M+FA-H	1-	3-Phospho-D-glyceroyl dihydrogen phosphate	MS1	NA	C00236	KEGG	265.959	0.0374561	DaError		439191	1.12275e+09	1.63763e+09	1.70084e+09	2.41967e+09	2.43879e+09	4.49895e+09	1.35181e+09	6.39254e+08	1.2896e+09	3.7827e+09	1.68692e+09	1.06112e+09
48	482.88	2.20411	1	2M-H	1-	2,3,5-Trichlorodienelactone	MS1	NA		KEGG	241.894	0.0495988	DaError		14951695	1.081e+08	1.83191e+08	2.75538e+08	2.915e+08	4.43738e+08	2.88046e+08	2.54631e+08	1.86401e+08	1.59679e+08	2.87252e+08	2.10325e+08	2.62183e+08
49	454.92	8.00832														1.19966e+08	1.77502e+08	1.93454e+08	3.51357e+08	1.86847e+08	2.7516e+08	1.8324e+08	2.00776e+08	1.60381e+08	3.32316e+08	2.11783e+08	2.95499e+08
50	425.76	1.51534														4.82198e+08	1.04511e+09	2.16848e+09	1.09741e+09	1.41484e+09	1.27972e+09	3.07485e+07	2.43643e+08	1.26527e+09	9.01495e+08	9.66836e+08	1.98129e+09
54	175.2	7.6563	1	2M-H	1-	Putrescine	MS1	NA	C00134	KEGG	88.1	0.00358806	DaError		1045	1.04963e+08	1.5567e+08	1.2129e+08	1.37233e+08	2.07002e+08	1.13565e+08	1.32906e+08	1.2428e+08	5.57251e+07	2.88218e+08	1.07389e+08	1.04708e+08
55	806.88	11.3924														1.55473e+07	2.0623e+08	1.40432e+08	1.74307e+08	3.19042e+07	2.05545e+08	9.67925e+07	1.7845e+08	4.16757e+07	2.4222e+08	5.05694e+07	4.28669e+08
56	322.925	1.6248														2.74746e+08	2.2922e+08	2.80595e+08	2.47698e+08	1.49628e+08	8.23688e+08	3.40413e+08	2.04531e+08	2.65069e+08	3.01636e+08	3.48243e+08	2.37812e+08
57	221.16	17.3599	1	M-H	1-	(2E,6E)-farnesol	MS2	CID001538	2-TRANS6-TRANS-FARNESOL	BioCyc	222.198	-1.20103	mS-score	HMDB04305	445070	2.69201e+08	2.74598e+08	2.08514e+08	1.97499e+08	1.54394e+08	3.07815e+06	3.04957e+08	2.24927e+08	3.81566e+08	2.26866e+08	2.54468e+08	4.22399e+06
59	598.92	10.4936														5.26455e+07	6.50968e+07	1.3635e+08	6.05477e+07	1.28366e+08	8.72859e+07	6.88317e+07	6.13702e+07	1.17091e+08	2.26408e+08	9.9455e+07	7.95757e+07
60	687	11.1017														6.23704e+06	1.7813e+08	8.40488e+07	2.59224e+08	1.19924e+08	2.41911e+08	8.82655e+07	1.5325e+08	4.54385e+07	2.51394e+08	1.04602e+08	1.82684e+08
61	249.12	1.386	1	2M+FA-H	1-	Cycloserine	MS1	NA		KEGG	102.043	0.0179697	DaError		6234	9.62785e+07	4.5289e+07	9.54555e+07	8.02352e+07	8.74e+07	9.0862e+07	1.38798e+08	8.04052e+07	6.10034e+07	1.35189e+08	1.19544e+08	1.02853e+08
62	117.12	2.48001	1	2M-H	1-	acetamide	MS1	CID000827	ACETAMIDE	BioCYC	59.0371	0.0265256	DaError	HMDB31645	178	1.71207e+08	1.50541e+06	1.38594e+08	1.52356e+08	1.21109e+08	2.10236e+08	1.21981e+07	1.00216e+08	1.76096e+08	1.94148e+08	6.78536e+06	1.12342e+08
63	783.72	7.57222														3.07681e+08	3.02968e+08	2.8514e+08	2.88172e+08	3.1747e+08	3.80805e+08	2.09896e+08	3.01421e+08	3.20218e+08	5.45148e+08	5.0726e+08	6.14568e+08
64	425.64	1.82592														2.50335e+08	3.13379e+08	5.15284e+08	2.31537e+08	4.94071e+08	5.87833e+08	3.47409e+08	8.15593e+08	9.808e+07	8.59666e+08	5.56876e+08	1.03982e+08
65	516.84	2.17424														6.36226e+08	5.42817e+08	1.0094e+09	9.95736e+08	1.05278e+09	1.32291e+09	9.44534e+08	7.52093e+08	8.81067e+08	1.53411e+08	8.88036e+08	1.35027e+09
67	382.92	2.59378	1	2M+FA-H	1-	L-Cysteate	MS2	NA	C00506	KEGG	169.004	-1.13174	mS-score		72886	1.37327e+08	1.37595e+08	8.74363e+07	4.37877e+07	9.15884e+07	8.40117e+07	4.63245e+07	5.39445e+07	5.64372e+07	1.69754e+08	1.07093e+08	7.32252e+07
68	444	4.43005														2.32952e+07	6.44931e+06	1.45599e+07	4.43926e+08	3.14828e+08	4.73291e+08	1.36481e+07	1.75152e+07	1.0326e+07	1.7566e+08	5.61944e+07	9.71255e+07
69	128.16	7.34923														1.94047e+08	1.00289e+08	2.35688e+08	4.1072e+08	1.8796e+08	2.09039e+08	3.50529e+08	3.64235e+08	4.33822e+08	1.28417e+08	1.73054e+08	1.73105e+08
73	211.08	1.41329	1	M-2H	2-	N,N'-Diacetylchitobiose	MS1	NA	C01674	KEGG	424.169	0.0052459	DaError		439544	1.96377e+08	1.69859e+08	2.25358e+08	1.44166e+07	1.07415e+08	1.72993e+08	2.22453e+08	1.64617e+08	1.86068e+08	3.30176e+08	1.78049e+08	2.44643e+08
74	111.12	2.07713	1	M+Na-2H	1-	putrescine	MS1	CID000128	PUTRESCINE	BioCYC	90.1157	0.0296382	DaError	HMDB01414	1045	2.62132e+08	2.15695e+08	2.41848e+08	1.32192e+08	2.94393e+08	2.16688e+08	9.2616e+07	9.1679e+07	1.09518e+08	2.06903e+08	1.12707e+08	1.7788e+08
76	297	23.0074	1	M+K-2H	1-	glycerophosphoserine	MS2	CID001107	CPD0-2030	BioCyc	260.054	0.430127	mS-score		46173312	9.53142e+08	4.70681e+08	5.00694e+08	8.79522e+08	1.02569e+09	4.9024e+08	4.43395e+08	4.55019e+08	4.02958e+08	7.31578e+08	3.78893e+08	3.87756e+08
78	464.88	2.68189														2.66196e+07	4.12971e+07	4.37465e+07	5.03427e+07	6.57582e+07	3.20648e+07	1.11749e+08	5.53305e+07	8.44401e+07	7.02016e+07	4.51696e+07	6.28411e+07
79	624.72	5.76954														8.02909e+07	3.80482e+08	1.08548e+08	5.59692e+08	3.46521e+08	2.14063e+08	6.44508e+07	1.48101e+08	4.07403e+07	4.64271e+08	4.57739e+08	3.78508e+08
81	628.68	5.19288														1.44487e+08	1.56886e+08	7.14985e+07	4.98955e+06	4.47671e+07	3.89017e+07	1.23267e+08	8.71564e+07	1.20835e+08	1.04867e+08	2.64799e+08	1.94858e+08
82	402.84	1.56361														8.00385e+07	1.20739e+08	8.02733e+07	1.94004e+08	1.87879e+08	3.86573e+08	3.81118e+08	1.2093e+08	1.38353e+08	2.34652e+08	2.73113e+08	2.65236e+08
83	339.24	23.701	1	M+FA-H	1-	(9Z,15Z)-12,13-epoxy-octadeca-9,15-dienoate	MS2	CID002458	CPD-13090	BioCyc	294.219	0.694062	mS-score		52940266	5.45966e+08	6.37875e+08	1.571e+09	6.86119e+08	4.04195e+08	4.63008e+08	5.77793e+08	5.11767e+08	1.26557e+09	1.74238e+09	7.59896e+08	5.88599e+08
86	171.12	6.07225	1	M-2H	2-	1-Heptadecanoyl-rac-glycerol	MS1	NA		KEGG	344.293	0.0381176	DaError		107036	5.04954e+07	4.92352e+07	7.45187e+07	5.79113e+07	6.99968e+07	8.68564e+07	5.76099e+07	5.50563e+07	4.74002e+06	1.3069e+08	1.05186e+08	1.09699e+08
92	461.88	4.53114														1.7557e+08	2.3186e+08	2.11879e+08	2.86924e+08	2.45461e+08	3.32341e+08	4.73701e+07	3.30158e+07	3.47823e+07	6.39579e+07	4.87451e+07	3.89005e+07
93	426.84	18.1835														2.0854e+08	1.80041e+08	1.96215e+08	1.80727e+08	1.64884e+08	2.32547e+08	3.42176e+06	1.55933e+08	2.34982e+08	1.05898e+08	2.12122e+08	2.25568e+08
94	719.04	10.8941														7.57739e+07	1.51034e+07	8.18979e+07	1.57352e+08	9.37302e+07	9.10743e+07	9.46355e+07	5.48431e+07	6.48308e+07	5.74376e+07	3.37745e+07	4.32614e+07
95	762.96	11.2026														1.51471e+08	1.249e+08	7.46346e+06	2.49045e+08	2.23254e+08	8.45266e+07	1.32204e+07	9.36948e+07	9.15012e+07	1.08426e+08	1.60092e+08	9.2844e+07
96	308.88	19.4322	1	M+Na-2H	1-	beta-1,2,3,4,5,6-Hexachlorocyclohexane	MS2	NA	C06988	KEGG	287.86	-0.235918	mS-score		727	7.18583e+07	1.13706e+08	7.14814e+07	9.54239e+07	1.41684e+08	1.35813e+08	5.46185e+07	2.7273e+06	9.75995e+07	5.21682e+06	5.91221e+07	1.16075e+08
97	175.08	0.908819	1	M-H	1-	Serotonin	MS1	NA	C00780	KEGG	176.095	0.0076852	DaError		5202	2.03349e+08	2.08707e+08	1.31396e+08	1.84126e+08	1.29298e+08	2.2348e+08	4.87854e+07	1.87122e+08	2.80337e+08	1.52285e+08	1.73983e+08	3.35435e+07
105	414.955	1.99576	1	2M+FA-H	1-	Phosphoserine	MS1	NA	C01005	KEGG	185.009	0.0305277	DaError		68841	1.29141e+08	3.96192e+07	1.68835e+08	7.55438e+07	9.499e+07	1.32995e+08	1.62441e+08	1.15194e+08	7.28288e+07	1.00542e+08	1.19537e+08	1.35819e+08
107	312.36	26.0756														1.76112e+08	1.14516e+08	4.00359e+08	2.48001e+08	5.31116e+08	5.12923e+08	5.09863e+08	4.60747e+08	1.88335e+08	9.07118e+08	2.77309e+08	4.38702e+08
114	840.72	5.66044														7.33029e+07	8.17918e+07	8.72349e+07	1.44172e+08	3.32709e+07	1.04044e+08	7.01619e+07	4.74431e+07	9.62881e+07	8.36833e+07	1.28762e+08	9.92446e+07
115	586.8	2.12695														5.17271e+07	1.53783e+07	7.24245e+07	5.50993e+07	1.12896e+08	1.64576e+08	3.35156e+07	7.39812e+07	1.31e+07	6.7876e+07	1.4494e+07	6.22833e+07
116	293.04	7.67525	1	2M-H	1-	L-4-Hydroxyglutamate semialdehyde	MS2	NA	C05938	KEGG	147.053	0.931005	mS-score		440851	8.48657e+07	5.8501e+07	2.83486e+07	3.98887e+07	4.4572e+07	3.99834e+07	4.0328e+07	7.78976e+07	4.32422e+07	7.56444e+07	625794	8.32563e+07
117	840.84	10.3397														5.49658e+07	1.08034e+08	9.71754e+07	7.77074e+07	1.20947e+08	9.19247e+07	5.16988e+07	4.90823e+07	8.3377e+07	1.34439e+08	1.17608e+08	1.04149e+08
119	198	28.5856	1	M+K-2H	1-	4,6-Dihydroxyquinoline	MS1	NA	C05639	KEGG	161.048	0.0037155	DaError		440738	8.52854e+07	9.9263e+07	1.4901e+08	7.3695e+07	8.83238e+07	9.23678e+07	1.09275e+08	8.63082e+07	1.41045e+08	1.28797e+08	9.96369e+07	1.21148e+08
120	274.08	5.18605	1	M+FA-H	1-	5-Phosphoribosylamine	MS1	NA	C03090	KEGG	229.035	0.0466479	DaError		439905	2.89685e+07	3.41051e+07	2.25775e+07	3.21392e+07	8.89314e+07	4.83225e+07	2.1169e+07	1.85093e+07	4.22623e+07	5.96096e+07	4.40398e+07	6.5449e+07
121	288.96	8.96576	1	2M+FA-H	1-	L-cysteine	MS1	CID000141	CYS	BioCYC	122.028	0.0466789	DaError	HMDB00574	6419722	8.69138e+07	1.23725e+08	3.79391e+08	4.30842e+08	496355	3.1489e+08	3.41452e+08	2.1145e+08	3.66455e+08	8.43253e+07	3.94588e+08	1.95022e+08
122	237	1.38856	1	M+Na-2H	1-	Methyl-D-erythritol Phosphate	MS1	NA	C11434	KEGG	216.04	0.0145548	DaError		443198	3.3855e+07	2.68024e+07	4.00083e+07	6.58896e+07	4.14184e+07	9.0029e+06	3.02069e+07	3.10299e+07	2.2617e+07	6.76515e+07	2.58846e+07	2.70069e+07
124	325.08	27.9825	1	M-H	1-	6,7-Dimethyl-8-(D-ribityl)lumazine	MS2	NA	C04332	KEGG	326.123	-1.52927	mS-score		672	5.06913e+08	5.56099e+08	2.3071e+08	4.43209e+08	5.21254e+08	5.92971e+08	2.99858e+08	1.09254e+09	4.89048e+08	1.56485e+09	4.91964e+08	4.1731e+08
128	113.16	1.70656	1	M-H	1-	n-octane	MS1	CID002559	CPD-148	BioCYC	114.141	0.0264291	DaError	HMDB01485	356	5.6223e+07	7.62205e+07	5.09441e+07	6.41447e+07	7.92539e+07	8.08594e+07	4.96402e+07	3.66618e+07	5.87642e+07	6.28136e+07	7.2504e+07	7.45885e+07
129	68.76	1.69784														5.7888e+07	4.40555e+07	4.13899e+07	3.00206e+07	4.90542e+07	5.99233e+07	2.7081e+07	2.79464e+07	4.40817e+07	5.51604e+07	4.516e+07	4.97717e+07
130	884.88	10.5161	1	2M+FA-H	1-	D-myo-inositol (1,4,5)-trisphosphate	MS1	CID000284	INOSITOL-1-4-5-TRISPHOSPHATE	BioCYC	419.962	0.0214774	DaError	HMDB01498	21761708	5.21548e+07	6.42158e+06	4.97522e+07	9.86186e+07	9.94649e+07	4.81271e+06	2.20109e+07	2.91942e+07	4.50396e+07	9.5037e+07	1.18943e+08	9.97039e+07
131	576.96	8.41962	1	2M+FA-H	1-	3-Phospho-D-glyceroyl phosphate	MS2	NA	C00236	KEGG	265.959	-0.0688651	mS-score		439191	3.05409e+07	5.54043e+07	7.67849e+07	6.14295e+07	5.97994e+07	7.54434e+07	4.5033e+07	4.67919e+07	3.45732e+07	1.07451e+08	8.49411e+07	4.91453e+07
133	275.04	7.64525	1	2M-H	1-	Salicylic acid	MS1	NA	C00805	KEGG	138.032	0.00805185	DaError		338	4.49084e+07	3.40922e+07	1.53105e+07	686831	1.96e+07	1.02355e+06	1.66042e+07	6.46422e+07	4.53752e+07	4.89657e+07	1.0567e+08	9.36735e+07
135	323.04	1.58862	1	M-H	1-	UMP	MS2	NA	C00105	KEGG	324.036	0.983695	mS-score		6030	2.70823e+08	2.82512e+08	3.52399e+08	3.73657e+08	2.71223e+08	9.26513e+08	3.34347e+08	2.45263e+08	2.11459e+08	2.362e+07	3.05713e+08	2.78739e+08
136	170.16	2.38535														2.5673e+07	3.18643e+07	2.50336e+07	3.58232e+07	1.39668e+06	5.40299e+06	3.63225e+07	5.45572e+07	4.3837e+07	5.1662e+07	5.68149e+07	4.13103e+07
141	175.08	28.2175	1	M-H	1-	Serotonin	MS1	NA	C00780	KEGG	176.095	0.0076852	DaError		5202	1.02528e+08	1.13006e+08	8.71308e+07	1.34003e+08	1.39804e+08	1.29768e+08	5.78023e+06	1.1326e+08	1.46542e+08	1.36906e+08	1.34187e+08	1.69625e+08
144	323.16	5.6391	1	2M+FA-H	1-	Histidinal	MS1	NA	C01929	KEGG	139.075	0.00633945	DaError		152657	3.48553e+06	2.18628e+07	1.3546e+07	4.2023e+07	3.03989e+07	2.01303e+07	2.2124e+07	3.57498e+07	1.55102e+07	4.26082e+07	4.37553e+07	2.3289e+07
146	233.16	22.4964	1	2M-H	1-	5-Aminovaleric acid	MS1	NA	C00431	KEGG	117.079	0.00466125	DaError		138	1.49469e+07	4.69855e+07	3.21328e+07	1.37457e+08	3.27169e+07	3.21778e+08	3.06717e+07	6.65347e+07	1.3902e+07	2.16957e+08	5.55579e+07	3.49888e+07
148	928.8	10.7946														2.22767e+07	4.83108e+07	3.25689e+07	5.10708e+07	5.05739e+07	6.05398e+07	2.42526e+07	1.31354e+07	1.05884e+07	6.34102e+07	6.19415e+07	6.95012e+07
149	116.4	25.0066														5.4844e+08	1.78774e+09	1.81634e+08	2.43194e+09	3.10983e+08	2.46349e+09	3.1686e+08	1.06572e+09	1.40622e+08	1.41144e+09	2.64335e+08	1.40139e+09
152	297.96	3.73093	1	M-H	1-	(4-Amino-2-methylpyrimidin-5-yl)methyl trihydrogen diphosphate	MS1	NA	C04752	KEGG	299.007	0.0399542	DaError		217	2.62069e+07	2.20112e+07	4.12921e+07	5.16177e+07	1.73037e+07	2.73821e+07	4.8617e+07	2.84233e+07	4.086e+07	6.57058e+07	7.49211e+07	4.51316e+07
158	596.76	4.51266														6.98535e+06	6.44931e+06	1.04481e+07	2.85749e+07	2.99602e+07	9.29401e+06	1.35846e+07	8.90729e+06	1.60911e+07	3.94091e+07	4.17352e+07	3.10452e+07
160	426.84	26.6604														3.33278e+08	2.92586e+08	5.59027e+07	2.30904e+08	4.34032e+08	2.73068e+08	1.24242e+08	1.71642e+08	3.84154e+07	6.71555e+07	1.40095e+08	4.34307e+07
163	207.12	5.73912	1	2M-H	1-	(S)-3-Hydroxyisobutyric acid	MS1	NA	C06001	KEGG	104.047	0.0162914	DaError		440873	8.1701e+07	5.38601e+07	2.5252e+07	2.23527e+07	6.10076e+06	3.01458e+07	3.30863e+07	2.54857e+07	1.14869e+07	1.3633e+07	8.09039e+07	1.86491e+07
164	346.92	7.69386	1	2M-H	1-	cis-2-Chloro-4-carboxymethylenebut-2-en-1,4-olide	MS1	NA	C04706	KEGG	173.972	0.0083416	DaError		5280718	3.84647e+07	3.26247e+07	3.9264e+07	3.49181e+07	2.2346e+07	2.97506e+07	2.43339e+07	5.32168e+07	4.24862e+07	3.08785e+07	2.74066e+07	3.71652e+07
165	179.04	0.244093	1	M-H	1-	5-Methylthio-D-ribose	MS1	NA	C03089	KEGG	180.046	0.0016404	DaError		439904	1.01439e+08	7.25486e+07	8.25886e+07	1.08018e+08	5.72363e+07	9.40616e+07	7.31977e+07	1.10618e+08	5.99282e+07	1.22585e+08	6.46678e+07	3.51346e+07
170	614.88	8.36572														1.37528e+06	1.27226e+06	1.17248e+06	1.32765e+07	3.31807e+07	3.05059e+07	5.64417e+06	0	1.82745e+06	1.86097e+07	5.52162e+07	1.06388e+07
171	218.16	5.75849														3.68554e+07	2.98715e+07	1.83343e+07	3.98944e+07	3.54128e+07	4.90425e+07	3.36045e+06	4.02513e+07	5.57302e+07	3.45744e+07	2.3188e+07	2.23868e+07
172	203.155	6.68094	1	2M-H	1-	Cadaverine	MS1	NA	C01672	KEGG	102.116	0.0345589	DaError		273	2.0705e+06	1.65716e+07	1.92726e+06	3.49286e+07	5.74814e+07	3.7012e+07	5.56024e+06	2.88341e+07	765296	2.34238e+07	5.38779e+07	5.12272e+07
173	163.08	1.22185	1	M-H	1-	beta-L-fucopyranose	MS2	CID001043	CPD0-1107	BioCyc	164.068	-0.177036	mS-score	HMDB59625	444863	5.85587e+06	1.28055e+07	3.47176e+07	3.5604e+07	3.92237e+07	3.97865e+07	7.39358e+07	9.80991e+07	1.69864e+07	6.85916e+07	3.47153e+07	3.33028e+07
174	199.8	28.5645	1	M-3H	3-	C37-phenolcarboxyphthiodiolenone	MS1	CID002696	CPD-18671	BioCYC	602.455	0.0328024	DaError		122706027	6.09291e+07	7.15636e+07	7.25291e+07	7.02382e+07	5.36161e+07	5.64549e+07	5.33537e+07	6.07884e+07	4.87031e+07	6.82195e+07	5.58213e+07	6.8915e+07
175	128.16	8.63756														3.2236e+07	3.50468e+07	9.06566e+06	1.53829e+07	1.69463e+07	1.36902e+07	9.35531e+06	2.20696e+07	1.96884e+07	1.82992e+07	2.38466e+07	3.05798e+07
179	710.88	4.77423														3.82248e+07	5.23781e+07	3.65631e+06	3.5826e+07	1.15959e+08	9.63749e+07	2.17185e+07	4.15257e+07	1.32178e+07	4.10975e+07	8.11249e+07	4.23163e+07
180	346.92	19.2858	1	2M-H	1-	cis-2-Chloro-4-carboxymethylenebut-2-en-1,4-olide	MS1	NA	C04706	KEGG	173.972	0.0083416	DaError		5280718	1.14624e+08	4.02141e+07	5.89518e+07	5.48981e+07	6.82059e+07	3.35067e+07	3.25949e+07	5.07965e+07	4.99502e+07	8.47758e+07	1.31405e+08	5.05298e+07
187	228.12	2.89001	1	M+FA-H	1-	Epinephrine	MS1	NA	C00788	KEGG	183.09	0.0322508	DaError		5816	1.24762e+07	2.12463e+07	1.97363e+07	3.5038e+07	1.57811e+07	2.35093e+07	2.45455e+07	1.37081e+07	2.86059e+07	3.26654e+07	2.73647e+07	3.96666e+07
188	133.08	24.4122	1	M-H	1-	2'-deoxyribose	MS2	CID000774	2-DEOXYRIBOSE	BioCyc	134.058	-0.114921	mS-score	HMDB03224	10786	3.02186e+08	1.38704e+08	1.04788e+08	1.98544e+08	1.6522e+09	1.29748e+08	1.08605e+08	2.58764e+08	4.53844e+07	1.01276e+09	1.68093e+08	7.97932e+07
190	546.72	3.51389														3.19086e+07	3.10897e+07	4.6535e+07	2.84089e+07	2.67418e+07	4.9849e+07	2.72194e+07	1.17702e+07	3.2708e+07	1.10411e+08	4.82362e+07	7.4166e+07
191	426.84	27.0855														1.97782e+08	2.53599e+08	5.59027e+07	1.65408e+08	3.03423e+08	8.30705e+07	7.09209e+07	1.56537e+08	5.36364e+07	5.17599e+07	1.28463e+08	1.9629e+08
194	283.2	23.9892	1	2M-H	1-	Ectoine	MS1	NA		KEGG	142.074	0.0294165	DaError		126041	1.22755e+08	9.58657e+07	9.76621e+07	1.39726e+08	1.82463e+08	1.79258e+08	6.29601e+07	1.07916e+08	9.91584e+07	1.07672e+08	9.38629e+07	1.35786e+06
195	159	3.54484	1	M+Na-2H	1-	Salicylic acid	MS1	NA	C00805	KEGG	138.032	0.0063601	DaError		338	4.70235e+06	1.76366e+07	1.44857e+07	1.72528e+07	8.74803e+06	1.52059e+07	1.12939e+07	1.28028e+07	1.87372e+07	4.64251e+07	2.71263e+07	2.303e+07
196	402.72	2.86149														6.76663e+07	8.13301e+07	8.61381e+07	6.41509e+07	1.71197e+08	2.19217e+08	4.56468e+07	2.56589e+07	4.68168e+07	2.55515e+07	1.31101e+08	5.22781e+07
198	131.04	28.1979	1	M-H	1-	L-glutamate-5-semialdehyde	MS2	CID000736	L-GLUTAMATE_GAMMA-SEMIALDEHYDE	BioCyc	132.066	0.840022	mS-score	HMDB02104	25245270	5.18544e+07	5.77596e+07	4.44438e+07	7.19449e+07	6.83908e+07	7.92713e+07	5.25258e+07	4.39669e+07	5.81604e+07	2.95513e+06	6.47748e+07	5.14484e+07
200	402.72	3.14952														8.1898e+07	8.13301e+07	3.65312e+07	1.02083e+08	1.55366e+08	2.19217e+08	2.95851e+07	2.56589e+07	4.89253e+07	2.35774e+07	1.20543e+08	2.98476e+07
201	211.08	11.7328	1	M-2H	2-	N,N'-Diacetylchitobiose	MS1	NA	C01674	KEGG	424.169	0.0052459	DaError		439544	3.93349e+08	7.25103e+07	9.17209e+07	1.78471e+08	6.96984e+08	3.37336e+08	1.56635e+08	5.91528e+08	4.15385e+07	6.12527e+08	5.81963e+08	1.9211e+08
203	471	8.31776	1	2M+FA-H	1-	4-Phospho-L-aspartate	MS2	NA	C03082	KEGG	213.004	-0.181529	mS-score		152441	6.96562e+07	1.24242e+08	3.62311e+07	1.19457e+08	1.31706e+08	1.1067e+08	1.22324e+07	6.3185e+07	2.91967e+07	8.60825e+07	1.0099e+08	9.277e+07
204	210.96	11.556	1	2M-H	1-	trans-3-Chloroacrylic acid	MS1	NA	C06614	KEGG	105.982	0.00148435	DaError		638124	1.9993e+08	1.09441e+09	6.78211e+07	9.09162e+08	7.4396e+08	8.38204e+08	9.74327e+07	6.77858e+07	7.13906e+08	7.70252e+08	7.1494e+08	2.74141e+08
208	584.76	5.64509	1	2M+FA-H	1-	2,3,4,5,6-Pentachlorocyclohexanol	MS1	NA	C16181	KEGG	269.894	0.0130489	DaError		9543415	5.17652e+07	3.71406e+07	3.82266e+07	6.21564e+07	3.11403e+07	5.32454e+07	2.88441e+07	0	2.15066e+07	1.37655e+07	5.75483e+07	1.03517e+08
215	484.92	9.84918	1	M-H	1-	[[(2R,3S,5R)-5-(5-Fluoro-2,4-dioxopyrimidin-1-yl)-3-hydroxyoxolan-2-yl]methoxy-hydroxyphosphoryl] phosphono hydrogen phosphate	MS2	NA	C21751	KEGG	485.964	1.72873	mS-score		503023	1.32142e+07	9.32903e+06	2.58864e+07	5.81985e+07	5.9256e+07	5.45486e+07	9.80418e+06	8.13205e+06	1.84503e+06	3.06684e+07	3.21881e+06	4.00858e+06
219	133.2	25.2087														1.7885e+08	1.48677e+08	1.32044e+08	4.91628e+07	2.55463e+08	7.25282e+07	5.89783e+08	1.17405e+08	5.62634e+07	9.5829e+08	6.93376e+07	7.16358e+08
222	345.96	7.64535														1.7699e+07	2.23464e+07	1.30574e+07	1.29108e+07	1.45994e+07	5.01245e+07	1.00276e+07	3.38263e+07	3.15887e+07	5.26731e+07	4.51563e+07	9.35955e+06
223	426.845	25.0896														9.76186e+07	9.43839e+07	1.85278e+08	8.48923e+07	1.09757e+08	1.24312e+08	7.28591e+07	5.51348e+07	7.70914e+07	3.27635e+07	2.06963e+07	4.8793e+07
226	426.84	24.7191														9.76186e+07	9.43839e+07	1.4477e+08	1.38433e+08	1.09757e+08	3.1391e+07	1.35567e+08	5.51348e+07	8.93638e+07	1.44488e+07	4.13214e+07	5.32165e+07
230	133.2	28.2193														1.0788e+08	5.35779e+07	5.01056e+07	9.4882e+07	4.17901e+06	9.14041e+07	5.00895e+06	1.18571e+07	4.71763e+07	9.44054e+08	6.89174e+07	6.73235e+07
231	133.2	27.8634														8.69353e+07	1.01585e+08	2.8756e+07	1.41998e+08	1.61738e+08	1.03129e+08	5.00895e+06	9.29277e+07	3.62648e+07	9.44054e+08	7.13516e+08	7.78051e+07
232	133.2	27.63														8.35977e+08	3.5028e+07	6.11356e+07	6.27985e+07	2.23668e+08	1.37865e+08	1.12118e+08	5.94765e+08	5.16293e+07	9.44054e+08	7.13516e+08	5.35025e+07
234	315.24	21.1032	1	M-2H	2-	caldariellaquinol	MS2	CID000386	CPD-15301	BioCyc	632.466	-0.948622	mS-score		71464569	1.01279e+06	3.24517e+06	4.04006e+07	1.29186e+07	2.34976e+07	7.88821e+06	3.56783e+07	1.10885e+07	3.07653e+06	4.25601e+07	1.12922e+07	1.21101e+07
235	427.08	27.4826	1	2M+FA-H	1-	5-Hydroxyindole-3-acetic acid	MS1	NA	C05635	KEGG	191.058	0.0173504	DaError		1826	1.52393e+08	1.05024e+09	1.16437e+08	3.15941e+08	7.68412e+07	1.72732e+08	6.75995e+07	9.74946e+07	5.55852e+08	2.4576e+08	8.98476e+07	3.038e+08
237	368.88	19.1714														5.10162e+07	9.38657e+07	5.45033e+07	5.23202e+07	2.96753e+07	1.00934e+08	5.70882e+07	1.46554e+08	5.58236e+07	4.65957e+07	6.404e+07	1.68062e+07
241	245.155	17.6643	1	M+FA-H	1-	laurate	MS2	CID000511	DODECANOATE	BioCyc	200.178	-1.44942	mS-score	HMDB00638	4149208	4.26309e+06	1.19651e+07	5.63191e+06	8.86257e+06	1.48521e+07	7.31329e+06	4.3047e+06	6.62868e+06	1.08128e+07	1.17676e+07	7.21287e+06	5.27208e+06
243	360	3.01951	1	M+K-2H	1-	Cytidine-5'-monophosphate	MS1	NA	C00055	KEGG	323.052	0.0004564	DaError		6131	1.85337e+07	2.0587e+07	3.65089e+07	2.00115e+07	4.11259e+07	2.65082e+07	1.44102e+07	1.92772e+07	2.55654e+07	4.12128e+07	2.49907e+07	2.51796e+07
249	133.32	26.1373	1	M-3H	3-	Cytidine-5'-diphosphate	MS1	NA	C00112	KEGG	403.018	0.0363304	DaError		6132	8.37983e+07	5.01799e+08	8.07767e+07	7.56854e+07	6.4941e+07	6.75943e+08	3.99727e+08	9.7097e+07	4.70079e+07	2.35996e+08	4.72889e+08	3.84431e+07
251	617.04	10.0435	1	2M+FA-H	1-	[(2R,5R)-5-[(2-Aminoacetyl)amino]-3,4-dihydroxyoxolan-2-yl]methyl dihydrogen phosphate	MS1	NA	C03838	KEGG	286.057	0.035713	DaError		440137	6.81232e+06	4.98439e+06	9.01685e+06	8.93145e+06	5.994e+06	1.37601e+07	5.50783e+06	1.73559e+07	4.2935e+06	1.51333e+07	1.7359e+06	1.86262e+07
257	426.48	25.7896														2.31717e+07	9.64227e+06	2.64585e+06	3.92748e+07	3.36179e+07	2.7954e+07	1.84682e+07	9.73275e+06	1.57056e+07	2.28706e+07	1.36513e+07	1.89835e+07
265	593.76	17.4406	1	M-2H	2-	2-carboxy-cerotoyl-CoA	MS1	CID001502	CPD1G-332	BioCYC	1189.49	0.0433678	DaError		46173201	638169	665150	1.06045e+06	0	5.07568e+06	2.42073e+06	2.22412e+06	4.6342e+06	3.62474e+06	1.33432e+07	1.58478e+07	1.10129e+07
266	289.08	2.78428	1	2M+FA-H	1-	Benzoic acid	MS1	NA	C00180	KEGG	122.037	0.0041134	DaError		243	1.6424e+07	3.8819e+07	2.01857e+07	2.32662e+07	2.14534e+07	8.1083e+06	1.88022e+07	1.7852e+07	1.43854e+07	2.37235e+07	3.27966e+07	2.0554e+07
267	368.76	26.0726	1	M-3H	3-	17-hydroxy-3-oxo-4-pregnane-20-carboxyl-CoA	MS1	CID002530	CPD-13752	BioCYC	1109.33	0.0328458	DaError		102515178	1.14161e+07	7.56145e+07	2.19039e+07	5.4123e+07	5.11479e+07	1.70919e+07	2.92406e+07	3.85137e+07	1.01543e+07	8.82053e+07	1.81407e+07	1.98979e+07
270	729.84	6.77741														8.25737e+06	4.44228e+06	0	2.94718e+07	1.07244e+07	1.8337e+07	2.77007e+06	5.88099e+06	1.73768e+06	2.15258e+07	2.0667e+07	2.14019e+07
271	716.88	13.0342														2.88283e+07	6.92508e+06	4.04676e+07	1.10727e+07	1.80512e+07	1.39249e+07	1.77573e+07	4.38049e+06	2.10386e+07	1.41296e+07	4.07191e+07	7.31831e+07
273	355.08	17.4272	1	2M-H	1-	Cysteinylglycine	MS1	NA	C01419	KEGG	178.041	0.0024191	DaError		439498	1.99288e+07	1.53818e+07	1.2337e+07	3.67055e+07	2.90199e+07	2.57666e+07	1.0582e+07	1.92646e+07	1.57952e+07	3.18892e+07	2.53939e+07	1.58913e+07
274	135.12	0.295807	1	M-3H	3-	Mycolipenic acid (C27)	MS1	NA		KEGG	408.397	0.0149176	DaError		46176643	2.26733e+07	4.28797e+07	5.65467e+07	4.81745e+07	5.22144e+07	2.79613e+07	2.56583e+07	3.63152e+07	2.18347e+07	4.89339e+07	3.42506e+07	2.61603e+07
278	243.12	9.02476	1	M+FA-H	1-	N,N,N-Trimethyl-Histidine	MS1	NA	C05575	KEGG	198.124	0.0024577	DaError		440727	2.78596e+06	6.26594e+06	3.32304e+06	9.22782e+06	9.50807e+06	5.74626e+06	4.71286e+06	4.09096e+06	2.15457e+06	1.16146e+07	6.46415e+06	7.69857e+06
279	187.2	12.215														1.1636e+07	2.58685e+07	9.15132e+06	2.48179e+07	1.66957e+07	2.19351e+07	1.41245e+07	2.23524e+06	2.3238e+06	1.28106e+07	1.21352e+07	1.28198e+07
280	552.96	23.3984	1	M+FA-H	1-	3'-phospho-5'-adenylyl sulfate	MS1	NA		KEGG	507.994	0.0322316	DaError		10214	2.15399e+06	3.39891e+06	1.1406e+06	2.06598e+07	9.63775e+06	5.42137e+06	5.15577e+06	3.96432e+06	6.86277e+06	2.49935e+07	2.65594e+07	3.18073e+07
285	651	5.97612	1	2M-H	1-	5-Fluoro-2'-deoxyuridine-5'-monophosphate	MS1	NA	C04242	KEGG	326.032	0.0278916	DaError		8642	7.22095e+07	4.55724e+07	9.52713e+07	1.59701e+08	1.2877e+08	1.94812e+07	2.3433e+07	3.0969e+07	2.83796e+07	9.83616e+07	6.78468e+07	1.30743e+08
287	339.12	22.9673	1	2M+FA-H	1-	L-4-Hydroxyglutamate semialdehyde	MS1	NA	C05938	KEGG	147.053	0.00773925	DaError		440851	2.51045e+08	5.74655e+07	5.04633e+07	8.06668e+07	9.81825e+08	3.28341e+07	1.27965e+08	7.31332e+07	8.44465e+07	1.61495e+07	1.00685e+08	3.14475e+08
292	132.96	23.2672	1	2M+FA-H	1-	carbon dioxide	MS1	NA		KEGG	43.9898	0.00892639	DaError		280	2.90777e+07	6.29175e+07	9.47059e+07	3.72795e+08	1.40335e+08	1.81058e+08	4.58675e+07	1.02532e+08	6.14944e+07	1.0516e+08	7.62328e+07	5.53e+07
298	426.84	24.4282														9.76186e+07	9.43839e+07	1.03457e+08	7.97685e+07	1.86381e+08	3.1391e+07	1.42749e+08	5.51348e+07	4.83997e+07	1.30639e+07	4.13214e+07	3.7172e+07
308	210.96	15.0867	1	2M-H	1-	trans-3-Chloroacrylic acid	MS1	NA	C06614	KEGG	105.982	0.00148435	DaError		638124	1.2614e+08	1.17918e+08	1.3758e+08	1.32857e+08	4.12184e+08	4.3066e+08	2.01954e+08	5.82361e+07	6.03339e+08	4.74907e+08	6.2046e+07	9.94872e+07
320	303	5.28609	1	2M-H	1-	Mercaptopurine (INN)	MS2	NA	D04931	KEGG	152.016	0.254209	mS-score		667490	9.66907e+06	7.85896e+06	9.25813e+06	1.66073e+07	1.55069e+07	8.57553e+06	5.58759e+06	6.29475e+06	7.85344e+06	1.49392e+07	1.42939e+07	1.20134e+07
321	426.84	25.9732														1.19387e+08	6.37421e+07	7.45569e+07	2.53214e+08	6.37758e+07	1.58453e+08	2.9618e+07	8.17673e+07	3.84154e+07	1.21497e+07	6.11354e+07	4.34307e+07
325	210.96	29.6004	1	2M-H	1-	trans-3-Chloroacrylic acid	MS1	NA	C06614	KEGG	105.982	0.00148435	DaError		638124	2.66743e+07	3.68963e+07	2.98944e+07	4.70489e+07	5.57782e+07	5.09577e+07	3.28833e+07	3.8957e+07	2.84436e+07	7.82062e+07	3.99848e+07	2.01875e+07
334	221.28	18.9821	1	2M+FA-H	1-	Putrescine	MS1	NA	C00134	KEGG	88.1	0.0408505	DaError		1045	3.24329e+07	1.85361e+07	3.23632e+07	1.84287e+07	3.30673e+07	3.8443e+07	4.37918e+07	2.33248e+07	1.91364e+07	2.66209e+07	3.58931e+07	2.95288e+07
339	355.2	27.9599	1	M+FA-H	1-	Menaquinol	MS1	NA	C05819	KEGG	310.193	0.0085311	DaError		5280839	3.46953e+07	1.23494e+07	2.59862e+07	2.20033e+07	1.15564e+07	1.03385e+07	2.9914e+07	1.6601e+07	3.08029e+07	5.84331e+07	2.23806e+07	3.95112e+07
340	179.28	16.1356	1	2M-H	1-	putrescine	MS1	CID000128	PUTRESCINE	BioCYC	90.1157	0.0279389	DaError	HMDB01414	1045	8.03563e+06	6.99762e+07	1.54578e+07	4.5664e+07	3.99547e+07	3.51307e+07	5.81775e+07	5.60783e+07	8.75977e+07	1.07317e+08	1.9526e+07	4.02077e+07
345	133.08	17.1927	1	M-3H	3-	MG(0:0/22:6(4Z,7Z,10Z,13Z,16Z,19Z)/0:0)	MS1	NA		KEGG	402.277	0.0151763	DaError		46896303	2.46769e+08	8.0128e+07	5.21674e+07	1.77516e+07	6.09902e+07	2.86896e+07	6.89966e+07	7.20794e+07	3.95e+07	1.04022e+07	8.87594e+06	4.93171e+07
348	117	0.311411	1	M+Na-2H	1-	Protoanemonin	MS1	NA	C07090	KEGG	96.0211	0.00420463	DaError		66948	3.23873e+07	1.75939e+07	1.1405e+07	2.93405e+07	1.63886e+07	1.66126e+07	0	3.13877e+07	3.52741e+07	2.08898e+07	2.05889e+07	2.61141e+07
351	456.84	26.2568														8.23472e+06	1.44811e+07	2.60697e+07	1.67461e+07	1.54324e+07	2.27271e+07	9.89886e+06	1.95096e+07	6.27698e+06	1.1697e+07	1.01921e+07	1.0461e+07
357	133.08	21.0491	1	M-3H	3-	MG(0:0/22:6(4Z,7Z,10Z,13Z,16Z,19Z)/0:0)	MS1	NA		KEGG	402.277	0.0151763	DaError		46896303	1.00792e+08	6.16789e+07	9.5051e+07	1.81165e+07	9.53927e+07	8.34035e+07	2.9365e+07	2.08327e+07	1.46584e+08	1.08493e+07	9.02974e+07	2.3538e+07
364	207.12	17.5679	1	2M-H	1-	(S)-3-Hydroxyisobutyric acid	MS1	NA	C06001	KEGG	104.047	0.0162914	DaError		440873	4.01044e+07	1.06448e+08	7.35257e+07	1.54121e+08	1.33295e+08	7.03254e+07	6.79587e+07	5.99717e+07	1.13784e+08	9.81819e+07	9.91953e+07	3.80733e+07
365	383.04	21.9269	1	2M-H	1-	2-carboxy-L-xylonolactone	MS2	CID000994	CPD-13913	BioCyc	192.027	-1.13031	mS-score		CPD-13913	3.3238e+06	1.44976e+07	4.3039e+06	5.61705e+06	1.65187e+07	1.48598e+07	5.82578e+06	9.70717e+06	1.43911e+07	2.09135e+07	5.53911e+06	1.2554e+07
366	132.96	13.0555	1	2M+FA-H	1-	carbon dioxide	MS1	NA		KEGG	43.9898	0.00892639	DaError		280	5.21055e+07	9.62735e+06	1.67044e+08	1.81406e+07	9.16785e+07	8.75617e+07	5.8142e+07	3.50942e+07	2.90544e+08	4.2855e+07	3.30417e+07	6.19941e+07
367	132.96	13.435	1	2M+FA-H	1-	carbon dioxide	MS1	NA		KEGG	43.9898	0.00892639	DaError		280	6.54849e+07	9.85389e+06	1.27224e+08	2.2515e+07	7.90627e+07	7.5957e+07	9.06145e+07	8.1892e+07	5.69032e+07	9.59969e+06	2.93081e+07	5.09647e+07
370	514.2	8.36807														4.41973e+06	3.2122e+06	2.34497e+06	2.39025e+06	4.17684e+06	1.05724e+07	1.06364e+06	7.5794e+06	1.58341e+07	1.19355e+07	1.21844e+07	1.64645e+07
371	207.12	15.8241	1	2M-H	1-	(S)-3-Hydroxyisobutyric acid	MS1	NA	C06001	KEGG	104.047	0.0162914	DaError		440873	6.24209e+07	2.50644e+07	5.60256e+07	6.10247e+07	2.70494e+07	9.05003e+07	1.06114e+08	5.48212e+07	5.90972e+07	2.0508e+08	2.49004e+07	4.4761e+07
373	211.2	19.3587	1	M-2H	2-	Mycocerosic acid (C28)	MS1	NA		KEGG	424.428	0.0134838	DaError		52921744	2.14236e+07	1.69594e+07	3.60544e+07	1.4697e+07	4.60414e+07	2.51431e+07	4.08081e+07	1.4684e+07	7.97951e+06	9.12015e+06	2.79366e+07	4.10069e+07
376	346.92	22.3384	1	2M-H	1-	cis-2-Chloro-4-carboxymethylenebut-2-en-1,4-olide	MS1	NA	C04706	KEGG	173.972	0.0083416	DaError		5280718	1.53056e+07	8.06925e+06	6.43252e+06	1.66855e+07	2.19858e+07	1.93703e+07	2.83354e+07	1.22356e+07	2.09188e+07	3.6689e+07	2.90921e+07	8.5275e+06
378	323.04	22.4377	1	M-H	1-	5-O-(1-Carboxyvinyl)-3-phosphoshikimate	MS2	NA	C01269	KEGG	324.025	0.570692	mS-score		439463	1.61937e+07	1.02596e+07	8.64178e+06	2.59106e+07	3.88533e+07	1.00195e+07	7.37046e+06	1.51405e+07	1.61094e+07	2.6329e+07	4.65047e+07	3.00397e+07
380	378.96	26.0741	1	2M-H	1-	Oxalosuccinic acid	MS1	NA	C05379	KEGG	190.011	0.0277187	DaError		972	1.45379e+07	1.56685e+07	2.84228e+07	2.48654e+07	4.66635e+07	4.10859e+07	1.19861e+07	5.05094e+07	1.6964e+07	6.6861e+07	2.10343e+07	7.11938e+07
383	133.08	21.2614	1	M-3H	3-	MG(0:0/22:6(4Z,7Z,10Z,13Z,16Z,19Z)/0:0)	MS1	NA		KEGG	402.277	0.0151763	DaError		46896303	8.25348e+07	6.16789e+07	9.1903e+07	1.81165e+07	8.77599e+07	7.35864e+07	5.30078e+07	2.08327e+07	1.35094e+08	4.40606e+07	9.02974e+07	2.3538e+07
385	579	8.29939	1	2M+FA-H	1-	2-(2-Carboxy-4-methylthiazol-5-yl)ethyl phosphate	MS1	NA		KEGG	266.997	0.0042565	DaError		46942369	4.30304e+06	3.00497e+06	1.31405e+07	7.24271e+06	1.66933e+07	1.63679e+07	1.016e+07	1.09656e+07	2.44523e+06	4.43099e+07	2.55183e+07	2.8572e+07
388	346.68	28.1349														1.80183e+07	1.9243e+07	3.84723e+07	2.73462e+07	2.14753e+07	1.32678e+07	1.39291e+07	5.74701e+06	9.17792e+06	7.79783e+07	1.3262e+07	1.65447e+07
389	132.96	17.3243	1	2M+FA-H	1-	carbon dioxide	MS1	NA	C00011	KEGG	43.9898	0.00892639	DaError		280	4.94638e+07	9.15606e+06	4.65384e+07	7.71888e+06	3.15577e+07	5.68175e+07	3.11985e+07	7.83508e+07	1.23886e+08	1.1829e+08	7.04352e+07	1.16464e+08
390	132.96	17.0065	1	2M+FA-H	1-	carbon dioxide	MS1	NA		KEGG	43.9898	0.00892639	DaError		280	4.94638e+07	8.09343e+06	4.88737e+07	6.85684e+07	2.04164e+07	2.72385e+07	3.26202e+07	6.37138e+07	1.23886e+08	1.1829e+08	3.7247e+07	1.3486e+08
395	248.16	19.6465	1	M-3H	3-	clarithromycin	MS1	CID002575	CPD-13809	BioCYC	747.477	0.0249478	DaError	HMDB15342	84029	2.76875e+07	1.33016e+07	5.18888e+07	1.84975e+07	6.65948e+07	2.32891e+07	9.24721e+07	1.97319e+07	3.78281e+07	1.81727e+08	4.1473e+07	3.33019e+07
397	311.16	19.3539	1	M+K-2H	1-	1-Dodecanoyl-sn-glycerol	MS1	NA		KEGG	274.214	0.0030117	DaError		656773	3.05655e+07	3.76321e+07	1.0768e+08	4.49096e+06	4.64479e+07	3.17299e+07	3.71564e+07	6.43334e+06	9.04175e+07	8.67798e+07	2.92029e+07	5.38524e+07
409	179.28	15.1479	1	2M-H	1-	putrescine	MS1	CID000128	PUTRESCINE	BioCYC	90.1157	0.0279389	DaError	HMDB01414	1045	2.77606e+07	1.68287e+07	6.36808e+06	7.12101e+07	3.11249e+07	8.14422e+07	1.34068e+07	2.34859e+07	2.36381e+07	1.05266e+08	4.06778e+07	3.53954e+07
410	133.08	20.0691	1	M-3H	3-	MG(0:0/22:6(4Z,7Z,10Z,13Z,16Z,19Z)/0:0)	MS1	NA		KEGG	402.277	0.0151763	DaError		46896303	6.78345e+07	4.61488e+07	4.82589e+07	3.02725e+07	2.35312e+07	9.30677e+07	4.43069e+07	5.88488e+07	4.62783e+07	6.97067e+06	1.63004e+07	6.5839e+07
412	210.96	7.30336	1	2M-H	1-	trans-3-Chloroacrylic acid	MS1	NA	C06614	KEGG	105.982	0.00148435	DaError		638124	1.85571e+07	5.25447e+07	5.81133e+06	1.00101e+07	5.60017e+07	4.20068e+07	3.82383e+07	5.44379e+07	2.77177e+07	5.89812e+06	4.17164e+07	3.86145e+07
416	340.08	27.5358	1	M+FA-H	1-	Prunasin	MS1	NA	C00844	KEGG	295.106	0.0238017	DaError		119033	3.68231e+07	1.41469e+07	2.43405e+07	1.41579e+07	1.293e+07	5.15227e+07	1.67157e+07	3.19723e+07	2.57822e+07	7.40097e+06	1.97762e+07	1.60568e+07
417	427.08	22.9184	1	M+FA-H	1-	2-cis,6-trans-Farnesyl diphosphate	MS2	NA		KEGG	382.131	-0.358335	mS-score		445683	8.34472e+07	8.43153e+07	4.86338e+07	1.64906e+07	4.1266e+07	7.46859e+07	4.51638e+07	7.05796e+06	1.17026e+08	7.2766e+07	3.2342e+07	4.29665e+07
418	179.28	17.4912	1	2M-H	1-	putrescine	MS1	CID000128	PUTRESCINE	BioCYC	90.1157	0.0279389	DaError	HMDB01414	1045	2.72659e+07	1.50234e+07	5.4796e+06	6.25846e+07	3.10893e+08	4.68552e+07	1.07449e+08	6.47429e+07	9.046e+07	2.47177e+07	2.66675e+08	3.13531e+07
420	251.04	17.6254	1	M+FA-H	1-	(2R,3S)-2-Methylcitric acid	MS1	NA	C02225	KEGG	206.043	0.0008604	DaError		439681	9.06056e+06	1.18162e+07	1.29404e+07	1.75905e+07	1.53473e+07	2.90477e+07	6.99877e+06	1.41799e+07	1.10254e+07	2.21002e+07	2.58321e+06	9.01891e+06
422	385.08	22.4278	1	2M+FA-H	1-	Thiourocanic acid	MS1	NA	C05571	KEGG	170.015	0.0258954	DaError		5280799	3.69344e+07	6.28098e+07	4.63884e+07	4.10676e+07	4.06155e+07	2.56889e+07	3.76523e+07	3.37604e+07	2.99958e+07	4.06706e+07	4.26988e+07	3.29141e+07
423	343.08	16.633	1	2M-H	1-	3-Dehydroshikimate	MS1	NA	C02637	KEGG	172.037	0.0064579	DaError		439774	4.55082e+07	1.81021e+07	2.67718e+07	1.19269e+07	1.42748e+07	1.31884e+07	3.61434e+07	3.61527e+07	1.75894e+07	2.13638e+07	2.38698e+07	2.90282e+07
425	133.08	14.2867	1	M-3H	3-	MG(0:0/22:6(4Z,7Z,10Z,13Z,16Z,19Z)/0:0)	MS1	NA		KEGG	402.277	0.0151763	DaError		46896303	1.63891e+08	5.16775e+07	5.70634e+07	2.50657e+07	4.94644e+07	3.16618e+07	3.37822e+07	3.90832e+07	3.92416e+07	9.76123e+06	1.81275e+07	6.51405e+07
427	325.56	24.4556														1.75628e+07	3.01231e+07	3.71524e+07	3.38208e+07	3.25613e+07	3.21039e+07	4.28863e+07	1.26224e+07	7.24151e+06	7.36347e+06	3.54369e+07	3.0006e+07
430	137.04	12.619	1	M-H	1-	salicylate	MS2	CID001585	CPD-110	BioCyc	138.032	1.09194	mS-score	HMDB01895	54675850	4.80402e+07	4.0042e+07	2.33654e+07	1.916e+07	1.59975e+07	3.99287e+07	3.2721e+07	3.01103e+07	2.16726e+07	1.26318e+08	2.68023e+07	2.00779e+07
431	137.04	12.8294	1	M+K-2H	1-	Cyclohexanol	MS1	NA	C00854	KEGG	100.089	0.0025723	DaError		7966	4.80402e+07	3.50885e+07	3.93297e+07	1.18495e+08	3.16432e+07	3.5213e+07	3.2721e+07	2.23332e+07	2.16726e+07	1.30985e+08	2.68023e+07	1.47414e+07
432	157.2	7.74972														7.89532e+06	6.60095e+06	9.61775e+06	1.79601e+06	5.67401e+06	6.28341e+06	7.24816e+06	2.10057e+06	1.35463e+07	1.63294e+07	2.1835e+06	9.62731e+06
433	426.84	15.9283														2.97731e+07	1.18812e+08	2.73425e+07	1.15266e+07	2.79038e+07	3.21601e+07	1.08514e+07	2.57918e+07	1.75718e+07	6.29354e+07	3.49781e+07	2.0216e+07
434	133.08	20.4705	1	M-3H	3-	MG(0:0/22:6(4Z,7Z,10Z,13Z,16Z,19Z)/0:0)	MS1	NA		KEGG	402.277	0.0151763	DaError		46896303	1.41132e+08	4.61488e+07	9.5051e+07	3.02725e+07	9.36604e+07	6.5076e+07	4.43069e+07	6.479e+07	4.62783e+07	6.97067e+06	5.30362e+07	2.3538e+07
449	207.12	20.0078	1	2M-H	1-	(S)-3-Hydroxyisobutyric acid	MS1	NA	C06001	KEGG	104.047	0.0162914	DaError		440873	4.95915e+07	3.92222e+07	1.42832e+07	4.13353e+07	8.11722e+06	2.21766e+07	6.26633e+07	3.59225e+07	2.33849e+07	6.93039e+07	4.97092e+07	6.21312e+06
451	796.92	10.0144														1.14509e+08	5.70467e+07	1.08558e+08	1.07133e+08	1.06499e+08	1.48573e+08	3.8109e+06	4.63419e+07	5.4255e+07	8.81997e+06	1.3943e+08	1.71815e+08
453	304.8	28.2454	1	2M+FA-H	1-	selenite	MS1	CID001332	SELENITE	BioCYC	129.917	0.0160223	DaError	HMDB11119	1091	1.36257e+07	7.28393e+06	1.58208e+07	1.08958e+07	1.58638e+07	1.41403e+07	1.83367e+07	6.02721e+06	1.97506e+07	2.60457e+07	1.54262e+07	1.84697e+07
454	752.88	9.76547														8.72732e+07	9.36261e+07	1.25467e+08	1.25875e+08	1.47549e+08	1.4978e+08	7.38869e+07	5.48541e+07	5.24818e+07	1.66438e+07	1.12942e+08	1.60188e+08
455	487.8	28.3191														7.42095e+07	4.9034e+07	1.96624e+07	7.82346e+07	9.65114e+07	1.05639e+08	3.97132e+07	2.69381e+07	1.52257e+07	2.93629e+07	3.01006e+07	2.55727e+07
457	133.08	19.4735	1	M-H	1-	2'-deoxyribose	MS2	CID000774	2-DEOXYRIBOSE	BioCyc	134.058	0.0765923	mS-score	HMDB03224	10786	7.17227e+07	9.45544e+07	4.82589e+07	2.98935e+07	1.09466e+08	9.30677e+07	4.86689e+07	9.33195e+07	6.37468e+07	2.02117e+07	4.07761e+07	7.37862e+07
459	133.08	16.688	1	M-H	1-	(R)-2,3-Dihydroxy-3-methylbutanoate	MS2	NA	C04272	KEGG	134.058	-0.341729	mS-score		440279	1.09828e+08	4.2155e+07	8.86703e+07	1.65962e+07	1.45283e+08	1.17587e+08	9.39451e+07	5.74786e+07	8.27782e+07	1.01122e+07	2.50671e+07	1.0418e+08
465	419.04	23.7781	1	2M-H	1-	Saccharolactic acid	MS1	NA	C00818	KEGG	210.038	0.0139251	DaError		607	1.10178e+07	1.81163e+07	1.27864e+07	8.14723e+06	1.06253e+07	1.01604e+07	8.19506e+06	5.27928e+06	1.23096e+07	1.49709e+07	8.42786e+06	1.14398e+07
467	133.08	15.3772	1	M-3H	3-	MG(0:0/22:6(4Z,7Z,10Z,13Z,16Z,19Z)/0:0)	MS1	NA		KEGG	402.277	0.0151763	DaError		46896303	9.521e+07	2.16477e+07	7.17502e+07	9.6619e+06	4.05442e+07	6.8788e+07	8.91904e+07	1.68142e+07	4.57452e+07	1.9148e+07	4.10858e+07	7.75486e+07
470	240.96	3.13977	1	2M+FA-H	1-	Sulfuric acid	MS1	NA	C00059	KEGG	97.9674	0.0135243	DaError		1118	4.04945e+06	1.45992e+07	1.4186e+07	1.61953e+07	1.04757e+07	2.24935e+07	7.68703e+06	1.61583e+07	7.2002e+06	1.24705e+07	1.31001e+07	1.13902e+07
471	211.32	11.5438														3.30431e+07	2.10039e+07	6.11625e+07	1.15399e+08	7.68578e+07	4.23074e+07	9.16672e+07	3.62428e+07	2.67357e+07	4.04758e+07	3.72122e+07	6.12524e+07
472	116.4	21.6517														3.71792e+07	4.10751e+07	4.04328e+07	1.58275e+07	8.02441e+07	9.93254e+07	2.78844e+07	8.92299e+06	3.06415e+07	3.56841e+07	2.62682e+07	4.73237e+07
483	499.8	28.2665														5.2042e+07	1.11327e+08	5.81429e+07	7.99832e+07	4.35965e+07	4.75564e+07	8.04759e+06	1.99181e+07	2.7925e+07	2.93328e+07	1.0629e+07	1.67684e+07
493	312	22.1368	1	M+FA-H	1-	Cthz*-P	MS2	NA		KEGG	266.997	0.182113	mS-score		53477655	3.12326e+07	6.46761e+06	2.19151e+07	2.96085e+07	1.98757e+07	2.74689e+07	1.53122e+07	2.88154e+07	1.09587e+07	4.13383e+07	4.63752e+07	2.45369e+07
496	578.76	8.41916														1.06364e+07	4.91305e+06	6.30835e+06	1.46961e+07	2.37825e+07	1.7842e+07	7.2467e+06	1.29502e+07	2.53291e+07	1.44993e+07	3.88095e+07	4.70281e+07
502	490.08	28.3373	1	M+Na-2H	1-	2-(1-Hydroxyethyl)thiamine diphosphate	MS1	NA	C05125	KEGG	469.071	0.0341399	DaError		440568	3.933e+07	7.87221e+07	6.1945e+07	5.467e+07	6.63656e+07	9.09685e+07	8.4462e+07	1.99155e+07	1.33977e+07	1.37236e+07	9.04375e+06	4.68505e+06
510	331.2	19.4417	1	M+FA-H	1-	Androstenedione	MS1	NA	C00280	KEGG	286.193	0.0085311	DaError		6128	2.71991e+06	2.15086e+06	9.07393e+06	5.76282e+06	1.12488e+07	1.04926e+07	860236	1.24596e+06	4.60231e+06	6.10584e+06	3.03293e+06	1.25203e+07
511	395.22	23.2127														0	0	0	0	0	0	0	0	0	4.97044e+06	0	0
518	248.16	18.8922	1	M-3H	3-	clarithromycin	MS1	CID002575	CPD-13809	BioCYC	747.477	0.0249478	DaError	HMDB15342	84029	2.27746e+08	4.75481e+07	6.20411e+07	2.8192e+07	7.37164e+07	2.58901e+08	5.7713e+07	3.0278e+07	2.1809e+08	1.10941e+08	1.43851e+08	3.39935e+07
527	396.96	23.1201	1	2M-H	1-	o-Phosphohomoserine	MS1	NA	C01102	KEGG	199.025	0.0409393	DaError		151187	7.50051e+06	3.96821e+06	1.30993e+07	9.46025e+06	1.27799e+07	1.39287e+07	6.58346e+06	1.51238e+07	5.34191e+06	1.05951e+07	3.89006e+06	1.13962e+07
547	115.2	17.6251														3.89359e+06	3.92437e+06	4.10364e+06	5.18805e+06	5.74165e+06	1.55441e+07	4.77296e+06	4.51347e+06	3.30641e+06	7.40642e+06	4.89463e+06	2.34233e+06
557	426.48	25.4499														9.46372e+06	1.11448e+07	2.53239e+07	4.00349e+07	3.36179e+07	2.7954e+07	1.9682e+07	9.73275e+06	1.57056e+07	1.27536e+07	1.36513e+07	1.01979e+07
558	325.56	24.6763														1.75628e+07	3.01231e+07	3.71524e+07	1.71085e+07	3.00224e+07	3.63383e+07	4.28863e+07	2.48063e+07	7.24151e+06	6.07901e+06	3.54369e+07	3.50226e+07
563	132.96	21.7725	1	2M+FA-H	1-	carbon dioxide	MS1	NA		KEGG	43.9898	0.00892639	DaError		280	1.1314e+07	3.94245e+07	6.65064e+07	1.05111e+08	5.29914e+07	8.88049e+07	6.54388e+07	3.07061e+07	4.79781e+07	7.35224e+06	8.83963e+07	1.30996e+08
567	956.88	11.1751														1.6295e+07	4.00523e+07	3.92478e+07	2.49989e+07	3.85503e+07	2.49451e+07	2.0279e+07	1.23965e+07	2.15651e+07	5.50856e+06	3.2487e+06	4.83802e+07
571	242.16	15.7621														2.32901e+07	8.27355e+06	1.86808e+07	1.14157e+07	2.53529e+06	1.9856e+07	7.93521e+06	1.139e+07	3.35207e+07	1.05342e+07	336132	2.23906e+07
572	133.08	8.28027	1	M-3H	3-	MG(0:0/22:6(4Z,7Z,10Z,13Z,16Z,19Z)/0:0)	MS1	NA		KEGG	402.277	0.0151763	DaError		46896303	2.38148e+07	6.96591e+07	3.61799e+07	9.76827e+06	2.94061e+07	3.64313e+07	9.48318e+06	4.77587e+07	7.10369e+07	7.72231e+06	8.09592e+07	1.31272e+07
577	132.96	21.5209	1	2M+FA-H	1-	carbon dioxide	MS1	NA		KEGG	43.9898	0.00892639	DaError		280	1.01958e+07	3.94245e+07	3.26235e+07	1.18104e+08	8.02818e+07	2.80637e+07	2.23422e+07	5.75198e+07	6.66427e+07	7.35224e+06	8.83963e+07	1.30996e+08
581	368.88	20.2438														1.8618e+07	1.17081e+07	2.12784e+07	1.7261e+07	2.01973e+07	1.89305e+07	1.67601e+07	2.19054e+07	1.03707e+07	5.72357e+06	2.258e+07	1.2682e+07
587	175.08	27.4056	1	M-H	1-	Serotonin	MS1	NA	C00780	KEGG	176.095	0.0076852	DaError		5202	2.22537e+07	6.10973e+07	1.88977e+07	2.61802e+07	3.75801e+06	1.91053e+07	2.08129e+07	5.63717e+06	2.24177e+07	6.44397e+07	1.36268e+07	5.62155e+06
590	266.04	20.6698	1	M+Na-2H	1-	5'-Deoxy-5-fluorocytidine	MS2	NA	C16635	KEGG	245.081	1.98151	mS-score		10037499	9.22407e+06	8.48788e+06	6.79006e+06	1.1442e+07	6.39301e+06	4.88629e+06	1.28599e+07	6.63576e+06	1.40976e+07	1.25584e+07	7.81133e+06	4.52225e+06
592	325.56	22.6657														3.06943e+07	2.29328e+07	3.70558e+07	1.18181e+07	7.56429e+06	2.28662e+07	1.74691e+07	6.70666e+06	8.12345e+06	5.89387e+06	1.51445e+07	4.21323e+07
593	327	20.8976	1	M+K-2H	1-	(2,3,4,5,7-Pentahydroxy-6-oxoheptyl) dihydrogen phosphate	MS1	NA	C05382	KEGG	290.04	0.0111113	DaError		616	2.00082e+07	2.54563e+07	1.90103e+07	1.59305e+07	2.66772e+07	1.35255e+07	1.77184e+07	1.5008e+07	1.55795e+07	1.40741e+07	2.71504e+07	1.64089e+07
602	175.08	15.305	1	M-H	1-	Serotonin	MS1	NA	C00780	KEGG	176.095	0.0076852	DaError		5202	3.13243e+07	3.32526e+07	3.88024e+07	6.41801e+07	2.11338e+07	5.87732e+07	7.2815e+07	5.98677e+07	6.12996e+07	9.70254e+07	9.54508e+06	2.60834e+07
610	466.92	13.4342	1	M-H	1-	Deoxyuridine triphosphate	MS1	NA	C00460	KEGG	467.974	0.0463218	DaError		65070	6.52543e+06	4.29252e+06	7.42627e+06	1.22054e+07	1.30428e+07	2.49339e+07	5.11487e+06	2.93345e+06	9.48421e+06	1.01555e+07	3.41056e+07	4.69676e+07
618	368.88	22.4245														5.53533e+07	2.70057e+07	1.92296e+07	2.00173e+07	1.62748e+07	3.13644e+07	1.8961e+07	3.77434e+07	8.1616e+06	1.12818e+07	3.69662e+07	1.14511e+07
628	427.08	20.7331	1	M+FA-H	1-	trans,trans-Farnesyl diphosphate	MS2	NA	C00448	KEGG	382.131	-2.17369	mS-score		445713	9.81901e+06	1.38576e+07	1.91619e+07	5.52831e+07	2.19816e+07	1.85814e+07	1.78864e+07	1.29062e+07	2.10712e+07	3.44475e+07	7.3478e+06	2.17268e+06
632	132.96	18.2968	1	2M+FA-H	1-	carbon dioxide	MS1	NA		KEGG	43.9898	0.00892639	DaError		280	7.02098e+07	9.38282e+06	1.75987e+08	6.41928e+07	2.69107e+07	1.40119e+08	5.10415e+07	7.84327e+07	6.50096e+07	7.45145e+06	3.52602e+07	1.8881e+07
637	175.08	19.263	1	M-H	1-	Serotonin	MS1	NA	C00780	KEGG	176.095	0.0076852	DaError		5202	4.16749e+07	1.39221e+07	1.55828e+07	5.54597e+07	2.30514e+07	6.0161e+07	1.75843e+07	1.68707e+07	4.56855e+07	5.74824e+06	4.51015e+07	6.18157e+07
645	450.96	4.32052	1	M+FA-H	1-	5-Fluorodeoxyuridine diphosphate	MS1	NA		KEGG	405.998	0.0360689	DaError		53882537	6.09862e+07	6.54492e+07	4.53884e+07	1.07063e+08	1.97614e+08	1.41436e+08	5.92518e+07	9.46386e+07	4.80808e+07	2.19324e+07	3.10612e+07	8.16489e+07
646	327	18.935	1	M+K-2H	1-	Sedoheptulose 7-phosphate	MS2	NA	C05382	KEGG	290.04	-0.747316	mS-score		616	2.62362e+07	4.75591e+07	8.28072e+06	6.01201e+07	2.81146e+07	1.63128e+07	1.78121e+07	2.87964e+07	4.58081e+07	1.1978e+07	2.79824e+07	3.71148e+07
647	175.2	26.9523	1	2M-H	1-	Putrescine	MS1	NA	C00134	KEGG	88.1	0.00358806	DaError		1045	2.51491e+07	9.03268e+06	3.00427e+07	2.94922e+07	2.01835e+07	7.44531e+06	3.24708e+07	3.0555e+07	4.2893e+07	1.41025e+07	2.17526e+07	1.97262e+07
653	426.96	16.5367	1	2M-H	1-	(3R)-3-Hydroxy-2-oxo-4-phosphonooxybutanoate	MS1	NA	C06054	KEGG	213.988	0.00421945	DaError		21145142	3.0436e+07	1.59723e+07	1.66667e+07	1.20796e+07	1.6789e+07	1.17316e+07	1.20867e+07	2.92927e+07	1.60258e+07	8.28282e+07	4.27856e+07	7.37037e+07
655	368.88	21.8249														1.15468e+07	2.45602e+07	2.02738e+07	2.26856e+07	1.36841e+07	1.4e+07	2.61876e+07	9.28206e+06	1.84759e+07	6.50416e+06	2.8253e+06	1.14511e+07
658	368.76	22.5259	1	M-3H	3-	17-hydroxy-3-oxo-4-pregnane-20-carboxyl-CoA	MS1	CID002530	CPD-13752	BioCYC	1109.33	0.0328458	DaError		102515178	3.29937e+07	4.36073e+07	1.34249e+07	3.60117e+07	1.95885e+07	5.29686e+07	2.35233e+07	6.5234e+06	1.0319e+07	3.21827e+07	4.63106e+06	1.55679e+07
661	119.04	27.6907	1	2M-H	1-	Acetic acid	MS1	NA	C00033	KEGG	60.0211	0.00250908	DaError		176	1.86542e+07	1.51689e+07	8.50174e+06	5.50937e+07	3.3631e+07	3.09544e+07	1.5204e+07	1.61498e+07	1.43699e+07	2.7955e+07	1.72863e+07	1.36435e+07
662	117.6	29.0798														1.67358e+07	1.07758e+07	8.35153e+06	2.49001e+07	1.27958e+07	1.06437e+07	1.14664e+07	1.7148e+07	2.53734e+07	1.57007e+07	1.92045e+07	7.11832e+06
663	183.12	15.2938	1	2M-H	1-	glycerol	MS1	CID000133	GLYCEROL	BioCYC	92.0473	0.0162914	DaError	HMDB00131	753	2.7108e+07	1.8178e+07	2.51884e+07	2.0727e+08	2.89048e+07	2.67148e+07	3.72884e+07	3.47933e+07	1.16522e+07	6.84975e+07	3.21997e+07	2.10123e+07
665	255.12	16.633	1	2M-H	1-	4-Amino-4-cyanobutanoic acid	MS1	NA	C05715	KEGG	128.059	0.00505805	DaError		440769	2.56106e+07	7.82822e+06	1.48671e+07	1.99171e+07	1.63297e+07	9.21652e+06	1.00847e+07	3.40798e+07	1.33699e+07	1.51773e+07	2.86281e+07	1.65117e+07
674	346.92	17.3519	1	2M-H	1-	cis-2-Chloro-4-carboxymethylenebut-2-en-1,4-olide	MS1	NA	C04706	KEGG	173.972	0.0083416	DaError		5280718	6.98403e+06	1.29928e+07	1.17241e+07	1.5129e+07	1.6727e+07	2.07987e+07	6.55301e+06	2.74471e+06	1.91567e+07	1.64896e+07	4.99981e+06	8.26396e+06
675	175.08	23.1361	1	M-H	1-	Serotonin	MS1	NA	C00780	KEGG	176.095	0.0076852	DaError		5202	3.59187e+07	5.40383e+06	3.28008e+07	7.82338e+06	1.063e+07	1.79561e+07	4.22594e+06	4.79839e+06	1.99483e+07	4.49124e+07	5.33671e+06	4.49051e+06
678	131.04	25.7682	1	M-H	1-	3-Hydroxy-3-methyl-2-oxobutanoic acid	MS1	NA	C04181	KEGG	132.042	0.0050106	DaError		440248	3.02488e+07	9.2714e+06	2.76042e+07	2.11373e+07	1.94848e+07	1.63924e+07	1.91175e+07	1.38167e+07	1.13942e+07	2.07791e+06	1.75749e+06	5.43502e+07
688	339	19.3336	1	2M-H	1-	L-Phospholactate	MS1	NA		KEGG	169.998	0.0056141	DaError		5326965	6.22223e+07	3.85907e+07	2.01809e+07	1.041e+07	1.76121e+07	6.77604e+06	2.45461e+07	6.06933e+06	1.99898e+07	1.09747e+07	1.29765e+07	2.26455e+07
690	179.28	12.8912	1	2M-H	1-	putrescine	MS1	CID000128	PUTRESCINE	BioCYC	90.1157	0.0279389	DaError	HMDB01414	1045	6.20141e+06	1.36118e+07	4.01122e+07	3.04328e+07	5.62475e+07	2.47761e+07	4.50331e+07	1.67571e+07	2.81641e+07	1.64313e+07	3.83254e+07	1.15263e+07
692	822.84	12.2249														8.14923e+06	7.4715e+06	2.68444e+07	1.02307e+07	2.95965e+07	1.37617e+07	5.3204e+06	5.80272e+06	3.39089e+07	6.55587e+06	3.83884e+07	3.91883e+07
696	207.12	20.7644	1	2M-H	1-	(S)-3-Hydroxyisobutyric acid	MS1	NA	C06001	KEGG	104.047	0.0162914	DaError		440873	2.63081e+07	1.08524e+07	4.74611e+07	2.88044e+07	5.31605e+06	1.41279e+07	5.3358e+07	3.31025e+07	4.79072e+07	1.59155e+07	2.17135e+07	9.65142e+06
701	183.12	14.4951	1	2M-H	1-	glycerol	MS1	CID000133	GLYCEROL	BioCYC	92.0473	0.0162914	DaError	HMDB00131	753	1.72273e+07	5.88074e+06	2.3443e+07	2.69997e+07	1.28932e+07	1.06971e+07	2.24232e+07	2.27138e+07	1.71225e+07	4.78616e+06	3.7917e+07	9.69353e+06
702	497.88	21.3818														3.69589e+07	8.25102e+07	2.83004e+07	3.31194e+07	8.25352e+07	1.53555e+07	1.91528e+07	2.04097e+07	1.41372e+07	2.47469e+07	5.87784e+06	7.42516e+06
705	199.32	23.5672														8.22496e+06	5.70175e+06	5.16939e+06	1.86647e+07	8.83537e+06	6.12537e+06	7.41035e+06	7.56122e+06	1.73833e+06	9.88176e+06	5.56503e+06	5.67165e+06
706	131.04	18.2114	1	M-H	1-	3-Hydroxy-3-methyl-2-oxobutanoic acid	MS1	NA	C04181	KEGG	132.042	0.0050106	DaError		440248	4.48502e+06	1.87354e+07	2.03763e+07	3.53917e+07	2.12851e+07	1.01463e+07	4.40882e+07	1.67882e+08	1.97638e+07	4.26355e+06	1.79685e+07	1.8382e+07
713	368.76	25.1817	1	M-3H	3-	17-hydroxy-3-oxo-4-pregnane-20-carboxyl-CoA	MS1	CID002530	CPD-13752	BioCYC	1109.33	0.0328458	DaError		102515178	1.249e+07	1.08908e+07	4.33069e+06	2.29321e+07	1.28306e+07	1.96535e+07	1.82743e+07	1.79328e+07	2.29593e+07	3.92478e+07	3.19572e+07	4.52027e+06
720	207.12	6.99671	1	2M-H	1-	(S)-3-Hydroxyisobutyric acid	MS1	NA	C06001	KEGG	104.047	0.0162914	DaError		440873	2.80375e+06	2.81343e+07	5.94196e+07	5.87497e+07	8.76593e+06	5.29165e+07	5.3943e+07	4.00115e+07	1.9717e+07	4.92085e+06	2.45151e+07	1.93382e+07
727	207.12	14.4218	1	2M-H	1-	(S)-3-Hydroxyisobutyric acid	MS1	NA	C06001	KEGG	104.047	0.0162914	DaError		440873	2.98568e+07	5.68827e+07	2.64714e+07	3.26574e+07	6.02595e+07	2.43877e+07	6.9713e+07	3.5272e+07	3.33453e+07	1.60541e+07	3.10459e+07	1.71712e+07
741	249	18.1734	1	M+FA-H	1-	1,4-Dihydroxy-2-naphthoate	MS2	NA	C03657	KEGG	204.042	0.202049	mS-score		671	3.09495e+07	2.41671e+07	3.63039e+07	1.7396e+07	1.29019e+07	1.35977e+07	2.86137e+07	1.18919e+07	1.93469e+07	1.31056e+07	8.05361e+06	1.33595e+07
748	233.16	16.8987	1	2M-H	1-	5-Aminovaleric acid	MS1	NA	C00431	KEGG	117.079	0.00466125	DaError		138	3.31457e+06	1.93576e+07	1.5074e+07	3.65815e+06	9.54138e+06	1.56946e+07	1.94647e+07	1.52497e+07	7.43776e+06	3.22714e+07	9.07034e+06	9.90698e+06
750	207.12	13.8698	1	2M-H	1-	(S)-3-Hydroxyisobutyric acid	MS1	NA	C06001	KEGG	104.047	0.0162914	DaError		440873	6.67841e+07	3.26079e+07	1.84061e+07	5.16598e+07	2.28963e+07	2.43877e+07	6.9713e+07	3.5272e+07	2.99453e+07	2.49153e+07	2.12459e+07	2.64939e+07
771	425.88	12.4923														2.81943e+07	2.01678e+07	1.38658e+07	1.52468e+07	1.8145e+07	1.90428e+07	2.32637e+07	2.56709e+07	2.6886e+07	4.38857e+07	9.25313e+06	1.81375e+07
774	321	27.4595	1	M-H	1-	dTMP	MS2	NA	C00364	KEGG	322.057	0.463239	mS-score		9700	4.27455e+06	3.14238e+06	6.23904e+06	2.79544e+06	5.42154e+06	2.81881e+06	3.66644e+06	6.13455e+06	3.84291e+06	1.55504e+07	4.13651e+06	3.90985e+06
775	346.92	20.4391	1	2M-H	1-	cis-2-Chloro-4-carboxymethylenebut-2-en-1,4-olide	MS1	NA	C04706	KEGG	173.972	0.0083416	DaError		5280718	1.78079e+07	1.15218e+07	1.37763e+07	3.23012e+07	1.51358e+07	1.71419e+07	1.65856e+07	6.1458e+06	1.92995e+07	8.10136e+06	1.48824e+07	1.103e+07
778	250.2	23.7762														2.42078e+06	4.62699e+06	1.1781e+07	5.77022e+06	3.89387e+06	1.2243e+07	4.09497e+06	5.89867e+06	5.41959e+06	6.90002e+06	3.61401e+06	3.65763e+06
785	175.08	25.0303	1	M-H	1-	Serotonin	MS1	NA	C00780	KEGG	176.095	0.0076852	DaError		5202	3.2055e+07	1.46509e+07	2.15703e+07	2.45795e+07	8.431e+06	3.20072e+07	4.06698e+06	3.95258e+06	2.70327e+07	1.40925e+07	1.97998e+07	3.6658e+06
794	426.72	16.3008														1.27713e+07	1.59847e+07	8.73711e+07	2.70392e+07	2.67114e+07	2.51083e+07	1.43534e+08	4.86845e+06	4.29655e+07	2.62062e+07	3.69664e+07	4.44137e+07
796	426.72	15.8033														2.59025e+07	1.59847e+07	1.5025e+07	2.08637e+07	7.41971e+07	4.31511e+07	5.72935e+07	3.13079e+07	5.02763e+07	2.62062e+07	3.69664e+07	4.80372e+07
807	221.16	21.9558	1	2M+FA-H	1-	Putrescine	MS1	NA	C00134	KEGG	88.1	0.019147	DaError		1045	1.71954e+07	4.32239e+06	2.21841e+07	4.86538e+07	4.99792e+06	6.76506e+07	6.83496e+07	1.46396e+07	4.71105e+07	6.53812e+06	5.65428e+06	1.5749e+07
811	329.16	16.1471	1	M+FA-H	1-	androsta-1,4-diene-3,17-dione	MS2	CID001326	CPD-13704	BioCyc	284.178	0.546579	mS-score	HMDB03422	13472	7.11057e+06	3.12351e+06	1.87886e+06	9.50679e+06	7.57605e+06	5.39413e+06	4.15524e+06	4.15015e+06	6.80609e+06	7.95573e+06	7.40923e+06	6.24743e+06
814	327	21.7227	1	M+K-2H	1-	(2,3,4,5,7-Pentahydroxy-6-oxoheptyl) dihydrogen phosphate	MS1	NA	C05382	KEGG	290.04	0.0111113	DaError		616	1.53761e+07	9.46686e+06	7.70296e+06	1.7611e+07	1.02835e+07	2.81907e+07	1.82422e+07	1.19752e+07	9.77299e+06	4.15785e+06	1.8031e+07	1.36447e+07
822	221.16	19.1299	1	2M+FA-H	1-	Putrescine	MS1	NA	C00134	KEGG	88.1	0.019147	DaError		1045	2.10826e+07	2.47237e+07	1.32768e+07	1.91874e+07	4.3179e+07	4.73406e+07	4.16545e+07	1.54884e+07	3.01171e+07	1.91067e+07	3.46452e+07	2.14035e+07
828	209.28	19.5														4.07466e+06	1.16699e+07	9.73923e+06	1.72674e+07	2.40326e+07	8.57009e+06	5.93825e+06	1.60128e+06	1.23511e+07	9.5481e+06	8.47245e+06	1.19828e+07
833	177.12	18.3199	1	2M-H	1-	beta-Alanine	MS1	NA	C00099	KEGG	89.0477	0.0159571	DaError		239	2.18331e+07	1.44225e+07	1.47605e+07	1.9738e+07	2.82976e+07	8.14981e+06	1.95596e+07	1.39009e+07	1.18257e+07	1.8603e+07	9.02249e+06	1.10979e+07
859	257.16	19.2806	1	2M-H	1-	1-Pyrroline-4-hydroxy-2-carboxylate	MS1	NA	C04282	KEGG	129.043	0.0410467	DaError		440282	5.67613e+06	9.91054e+06	1.58304e+07	9.54841e+06	3.4313e+06	8.92451e+06	5.6584e+06	6.23509e+06	4.12757e+06	7.00585e+06	5.24984e+06	3.8645e+06
860	224.04	27.1234	1	M+FA-H	1-	Hippuric acid	MS1	NA	C01586	KEGG	179.058	0.0164509	DaError		464	8.31823e+06	7.66592e+06	7.41924e+06	5.25692e+06	1.2775e+07	8.7087e+06	5.83577e+06	1.3522e+07	1.38792e+07	1.6018e+07	2.73215e+07	2.22071e+07
871	426.72	14.7237														1.8742e+07	2.08587e+07	8.95212e+06	8.4508e+06	3.04807e+07	1.60004e+07	2.05378e+07	9.1167e+06	1.25801e+07	3.0259e+07	1.64933e+07	1.08382e+07
885	206.88	19.806	1	M-H	1-	2,5-Dichloro-carboxymethylenebut-2-en-4-olide	MS1	NA	C12834	KEGG	207.933	0.045733	DaError		11954007	4.16897e+07	3.89885e+07	3.71435e+07	2.62459e+07	5.61724e+06	7.63296e+07	2.14066e+07	2.40288e+07	7.34084e+06	2.29806e+07	2.42851e+07	1.16944e+07
887	207.12	5.89848	1	2M-H	1-	(S)-3-Hydroxyisobutyric acid	MS1	NA	C06001	KEGG	104.047	0.0162914	DaError		440873	8.1701e+07	5.38601e+07	2.5252e+07	4.98844e+06	6.10076e+06	1.86351e+07	2.5049e+07	2.54857e+07	1.14869e+07	7.51924e+06	8.09039e+07	1.86491e+07
889	241.2	12.1003	1	2M-H	1-	Phenethylamine	MS1	NA	C05332	KEGG	121.089	0.014487	DaError		1001	2.91888e+06	3.08145e+06	7.36567e+06	3.57607e+06	1.25426e+07	1.44093e+07	3.81307e+06	5.50529e+06	2.14397e+06	7.38773e+06	2.49422e+07	2.38018e+07
890	327	18.7131	1	M+K-2H	1-	Sedoheptulose 7-phosphate	MS2	NA	C05382	KEGG	290.04	-0.747316	mS-score		616	2.62362e+07	4.75591e+07	1.40584e+07	5.85978e+07	2.81146e+07	2.86845e+07	1.97012e+08	2.87964e+07	2.32033e+07	4.29783e+06	2.79824e+07	6.83827e+07
894	137.16	13.3802	1	2M+FA-H	1-	ethanol	MS1	CID000901	ETOH	BioCYC	46.0419	0.0390365	DaError	HMDB00108	702	1.44617e+07	9.27475e+06	3.80308e+07	1.47621e+07	2.98981e+07	2.48821e+07	8.79722e+06	1.2534e+07	2.37796e+07	1.85377e+07	3.11715e+07	3.01649e+07
895	207.12	7.34151	1	2M-H	1-	(S)-3-Hydroxyisobutyric acid	MS1	NA	C06001	KEGG	104.047	0.0162914	DaError		440873	4.2275e+07	6.15418e+07	4.08002e+07	7.94055e+07	4.31786e+07	4.35921e+07	5.3943e+07	4.00115e+07	4.10119e+07	3.79195e+06	2.45151e+07	3.4163e+07
896	426.84	13.4877														2.33884e+07	2.22268e+07	5.0728e+06	1.4107e+07	6.00582e+06	3.2306e+07	1.85667e+07	2.23687e+06	8.1034e+06	1.61616e+07	1.8296e+07	1.17442e+07
897	195.24	19.8519														1.0215e+06	8.15665e+06	6.92201e+06	1.06908e+07	9.08425e+06	1.15237e+07	5.59383e+06	1.52068e+07	1.7324e+06	8.62084e+06	3.43102e+06	8.54982e+06
899	163.32	15.2006														2.15423e+07	1.24109e+07	2.66044e+07	1.1692e+07	4.22787e+06	1.89746e+07	1.4959e+07	1.36532e+07	2.01726e+07	2.09756e+07	1.7445e+07	1.51309e+07
930	346.92	21.8784	1	2M-H	1-	cis-2-Chloro-4-carboxymethylenebut-2-en-1,4-olide	MS1	NA	C04706	KEGG	173.972	0.0083416	DaError		5280718	8.66975e+06	1.17631e+07	1.72913e+07	3.2293e+07	1.48564e+07	2.46947e+07	2.51217e+07	1.13432e+07	2.48133e+07	4.46202e+06	3.53133e+07	2.17843e+07
933	339.24	18.2489	1	M-2H	2-	Mannosyl-1beta-phosphomycoketide C30	MS1	NA		KEGG	680.499	0.0046875	DaError		52929802	2.15399e+07	1.14055e+07	3.44567e+06	8.2891e+06	6.20152e+06	1.61139e+07	4.40648e+06	1.56009e+07	3.37819e+07	2.30798e+07	1.40805e+07	2.72373e+07
941	211.32	17.8118														9.92514e+06	1.93114e+07	1.40708e+07	9.93108e+06	1.11233e+07	1.79746e+07	1.61516e+07	1.94987e+07	3.8889e+07	1.71949e+07	1.89753e+07	2.22005e+07
943	233.04	17.3606	1	M+FA-H	1-	cis-2-Methylaconitate	MS1	NA	C04225	KEGG	188.032	0.0097043	DaError		3080625	6.65165e+06	3.72874e+06	2.93291e+07	3.45847e+07	1.16179e+07	2.72753e+07	1.04616e+07	1.25723e+07	6.33587e+06	8.84346e+06	2.42736e+07	1.56991e+07
960	315.36	19.8061														6.932e+06	3.37412e+06	8.74974e+06	6.00162e+06	8.18296e+06	7.00828e+06	3.93945e+06	4.89213e+06	7.45829e+06	2.74584e+06	1.32761e+06	5.94585e+06
962	117.115	16.5678	1	2M-H	1-	acetamide	MS1	CID000827	ACETAMIDE	BioCYC	59.0371	0.0240255	DaError	HMDB31645	178	6.69577e+07	8.44132e+06	3.61856e+07	2.21712e+07	2.79925e+07	6.6765e+07	2.9447e+06	5.59817e+06	5.64252e+06	3.38284e+07	1.36144e+07	1.46611e+06
966	117.12	16.0092	1	2M-H	1-	acetamide	MS1	CID000827	ACETAMIDE	BioCYC	59.0371	0.0265256	DaError	HMDB31645	178	7.59741e+07	3.70004e+07	3.54606e+07	3.87868e+07	4.2675e+06	3.42208e+07	2.50448e+06	1.67155e+07	2.85355e+06	3.38284e+07	5.60155e+06	1.27809e+06
969	117.12	16.2792	1	2M-H	1-	acetamide	MS1	CID000827	ACETAMIDE	BioCYC	59.0371	0.0265256	DaError	HMDB31645	178	7.59741e+07	3.70004e+07	5.50601e+07	3.37597e+07	3.60173e+07	2.91669e+07	2.50448e+06	5.59817e+06	5.64252e+06	3.38284e+07	2.46686e+06	1.41732e+07
994	179.16	3.0637	1	2M-H	1-	L-alanine	MS1	CID000362	L-ALPHA-ALANINE	BioCYC	90.0555	0.0281363	DaError	HMDB00161	7311724	1.01787e+07	9.09866e+06	2.64828e+07	7.96059e+07	4.25252e+07	5.94429e+07	3.32741e+07	4.7373e+07	1.59748e+07	7.34415e+06	3.00885e+07	2.82864e+07
1002	233.04	17.7609	1	M+FA-H	1-	cis-2-Methylaconitate	MS1	NA	C04225	KEGG	188.032	0.0097043	DaError		3080625	2.35408e+07	2.89113e+07	2.08196e+07	4.14026e+07	1.16179e+07	1.69247e+07	1.21555e+07	4.86525e+06	6.33587e+06	1.96403e+07	1.27983e+07	1.36366e+07
1007	339	18.7866	1	2M-H	1-	L-Phospholactate	MS1	NA		KEGG	169.998	0.0056141	DaError		5326965	2.21935e+07	3.85907e+07	1.77732e+07	1.18354e+07	2.34996e+07	1.54445e+07	1.44187e+07	9.37746e+06	1.97595e+07	4.84382e+06	1.29765e+07	1.58087e+07
1014	426.84	13.9637														1.85031e+07	2.22268e+07	1.94273e+07	5.8911e+06	2.79879e+07	3.2306e+07	4.21813e+06	2.02885e+06	2.50517e+06	1.1817e+07	1.82188e+07	4.09496e+06
1034	131.04	21.6043	1	M-H	1-	3-Hydroxy-3-methyl-2-oxobutanoic acid	MS1	NA	C04181	KEGG	132.042	0.0050106	DaError		440248	1.27155e+07	5.94829e+06	2.41127e+07	2.73427e+07	1.21803e+07	2.20058e+07	8.12775e+06	2.05219e+07	6.36459e+06	1.1554e+07	6.8728e+06	1.64756e+07
1041	183.24	20.5497														4.14631e+06	1.26548e+07	8.00896e+06	6.83098e+06	9.03654e+06	8.31011e+06	9.86915e+06	1.03636e+07	1.06724e+07	1.99519e+06	1.94863e+07	8.27496e+06
1046	233.16	19.1986	1	2M-H	1-	5-Aminovaleric acid	MS1	NA	C00431	KEGG	117.079	0.00466125	DaError		138	2.40929e+07	2.28207e+07	1.53023e+07	9.7731e+07	2.47025e+07	1.55053e+07	1.31028e+07	1.51087e+07	3.06137e+06	3.05839e+07	4.36686e+07	1.07715e+07
1058	233.04	18.9419	1	M+Na-2H	1-	3-O-methyldopa	MS2	CID002461	CPD-11496	BioCyc	212.092	0.4371	mS-score		25273143	2.03517e+07	1.71252e+07	2.61352e+07	1.18369e+07	1.25268e+07	1.35137e+07	2.09064e+07	2.69869e+07	3.72375e+06	1.38645e+07	1.7717e+07	1.56639e+07
1063	309.12	26.6069	1	2M-H	1-	Histidine	MS1	NA	C00135	KEGG	155.069	0.00584095	DaError		6274	1.69788e+07	6.80643e+07	6.00927e+07	7.07886e+07	7.10851e+06	2.12276e+07	2.73274e+07	7.45366e+07	7.84245e+06	2.52359e+06	5.56e+07	6.399e+06
1066	117	18.3383	1	M+Na-2H	1-	Protoanemonin	MS1	NA	C07090	KEGG	96.0211	0.00420463	DaError		66948	4.21143e+07	1.29074e+07	2.25711e+07	4.79322e+06	4.8964e+06	3.58148e+07	3.03675e+07	1.96368e+07	1.66071e+07	1.95606e+07	1.8391e+07	9.43074e+06
1084	271.2	21.7723	1	M-H	1-	16-hydroxypalmitate	MS1	CID002331	16-HYDROXYPALMITATE	BioCYC	272.235	0.0278567	DaError	HMDB06294	7058075	1.24718e+06	2.2862e+07	929320	8.64185e+06	9.89505e+06	3.22135e+06	9.25152e+06	1.12157e+07	2.89996e+07	6.2272e+06	3.79611e+06	2.15218e+07
1091	183.24	21.2324														2.74461e+06	6.83744e+06	5.76911e+06	6.83098e+06	6.80069e+06	3.23071e+06	2.43887e+06	3.78774e+06	5.15583e+06	3.02097e+06	8.05539e+06	1.35412e+06
1096	131.04	17.577	1	M-H	1-	3-Hydroxy-3-methyl-2-oxobutanoic acid	MS1	NA	C04181	KEGG	132.042	0.0050106	DaError		440248	2.9727e+06	5.86426e+06	1.76538e+07	2.86584e+07	1.76035e+07	1.85899e+07	1.57519e+07	1.25431e+07	1.97638e+07	2.13997e+07	1.60335e+07	1.10621e+07
1098	386.88	3.79484														8.98963e+06	1.01312e+07	4.18732e+06	4.6265e+06	9.16698e+06	8.77565e+06	1.64419e+07	9.68806e+06	5.12673e+06	7.42997e+06	2.7051e+06	3.56773e+06
1099	325.08	14.9835	1	2M-H	1-	(2S,4R)-2-Amino-4-hydroxypentanedioic acid	MS1	NA	C05947	KEGG	163.048	0.0044411	DaError		440854	1.08278e+07	6.77978e+06	7.29775e+06	1.32504e+07	8.30936e+06	1.16896e+07	6.90314e+06	2.746e+07	4.52028e+06	7.62658e+06	1.9045e+07	2.34283e+07
1101	325.08	14.5673	1	2M-H	1-	(2S,4R)-2-Amino-4-hydroxypentanedioic acid	MS1	NA	C05947	KEGG	163.048	0.0044411	DaError		440854	1.12816e+07	4.01416e+06	7.29775e+06	5.51654e+06	8.30936e+06	1.23302e+07	2.17807e+06	5.77646e+06	8.69603e+06	7.62658e+06	8.07045e+06	7.08636e+06
1109	207.12	21.2601	1	2M-H	1-	(S)-3-Hydroxyisobutyric acid	MS1	NA	C06001	KEGG	104.047	0.0162914	DaError		440873	2.64497e+07	1.08524e+07	3.35195e+07	6.47214e+06	6.39674e+06	1.41279e+07	4.44924e+07	2.86037e+07	2.78176e+06	4.02065e+06	9.31752e+06	3.00077e+06
1110	310.92	16.0532	1	M+FA-H	1-	3-Phospho-D-glyceroyl dihydrogen phosphate	MS1	NA	C00236	KEGG	265.959	0.0374561	DaError		439191	1.88962e+07	6.75447e+06	6.07302e+06	9.73208e+06	7.36117e+06	8.22689e+06	9.43117e+06	7.68839e+06	7.0536e+06	6.82846e+06	1.45893e+07	8.51988e+06
1111	310.92	15.5122	1	M+FA-H	1-	3-Phospho-D-glyceroyl dihydrogen phosphate	MS1	NA	C00236	KEGG	265.959	0.0374561	DaError		439191	1.0178e+07	4.72388e+06	6.07302e+06	8.41085e+06	2.33332e+06	6.95306e+06	9.43117e+06	8.38342e+06	5.48208e+06	6.82846e+06	1.28539e+07	1.04932e+07
1112	117	14.8897	1	M+Na-2H	1-	Protoanemonin	MS1	NA	C07090	KEGG	96.0211	0.00420463	DaError		66948	3.61519e+07	5.44784e+07	1.01084e+08	4.04607e+07	1.93795e+07	4.81588e+06	2.51975e+07	1.66809e+07	1.89308e+07	9.08298e+06	5.53866e+06	5.94882e+06
1120	150.12	13.1037	1	M-2H	2-	icosapentaenoate	MS1	CID000885	5Z8Z11Z14Z17Z-EICOSAPENTAENOATE	BioCYC	302.225	0.029962	DaError	HMDB01999	25245749	1.47089e+07	2.51245e+07	2.73482e+07	1.80505e+07	968175	797785	1.57368e+07	1.70358e+07	1.27518e+07	1.01268e+06	1.13757e+06	654346
1138	137.16	19.5589	1	2M+FA-H	1-	ethanol	MS1	CID000901	ETOH	BioCYC	46.0419	0.0390365	DaError	HMDB00108	702	2.89631e+07	1.57282e+07	3.98216e+07	2.15186e+07	2.59155e+06	9.70767e+06	1.99927e+07	2.56236e+07	2.61002e+07	1.05647e+07	1.15998e+07	2.5624e+07
1140	233.04	15.1802	1	M+FA-H	1-	cis-2-Methylaconitate	MS1	NA	C04225	KEGG	188.032	0.0097043	DaError		3080625	2.30724e+07	8.18054e+06	2.17054e+07	1.39447e+07	3.04914e+07	5.68411e+06	1.25058e+07	1.66688e+07	1.54001e+07	1.26526e+07	1.77223e+07	9.88039e+06
1142	233.04	15.4396	1	M+FA-H	1-	cis-2-Methylaconitate	MS1	NA	C04225	KEGG	188.032	0.0097043	DaError		3080625	1.40922e+07	6.0655e+06	2.17054e+07	2.36241e+07	2.91798e+07	5.68411e+06	2.50902e+06	1.66688e+07	3.091e+06	1.26526e+07	1.77223e+07	1.21009e+07
1146	220.08	16.1255	1	M-H	1-	N-Acetyl-D-Glucosamine	MS1	NA	C00140	KEGG	221.09	0.0026594	DaError		439174	8.27286e+06	6.77624e+06	1.45849e+07	5.16216e+06	2.19256e+07	1.84438e+07	8.29006e+06	2.82793e+06	6.73434e+06	7.48712e+06	4.03867e+06	7.34403e+06
1155	133.2	9.76017														3.29741e+07	4.8604e+07	2.14275e+07	1.1866e+07	4.44161e+07	3.30391e+07	2.25294e+07	2.72315e+07	1.58576e+07	4.18833e+06	4.49213e+07	2.49166e+07
1163	241.2	16.8891	1	2M-H	1-	Phenethylamine	MS1	NA	C05332	KEGG	121.089	0.014487	DaError		1001	4.59512e+06	3.0806e+06	3.32732e+06	6.45462e+06	6.55006e+06	6.99905e+06	1.88842e+06	3.86381e+06	6.93027e+06	1.35149e+07	7.04921e+06	7.47051e+06
1165	117.12	14.1306	1	2M-H	1-	acetamide	MS1	CID000827	ACETAMIDE	BioCYC	59.0371	0.0265256	DaError	HMDB31645	178	5.233e+07	1.43519e+07	1.47015e+07	3.96726e+07	2.67335e+07	2.27195e+07	2.59938e+06	5.76667e+06	4.33718e+06	6.74822e+06	2.80076e+06	5.15115e+06
1178	295.2	25.6759	1	2M+FA-H	1-	1-Methylhistamine	MS1	NA	C05127	KEGG	125.095	0.0056082	DaError		3614	5.42886e+06	6.35201e+06	4.54872e+06	5.31999e+06	7.74321e+06	1.09463e+07	3.93128e+06	7.13851e+06	1.63433e+06	3.92743e+06	9.32683e+06	6.76447e+06
1183	249.48	18.2593														9.24107e+06	4.14057e+06	6.29071e+06	5.72013e+06	3.79639e+06	2.87392e+06	9.47294e+06	1.18843e+07	8.62645e+06	9.88353e+06	3.98216e+06	5.66387e+06
1186	137.16	21.0323	1	2M+FA-H	1-	ethanol	MS1	CID000901	ETOH	BioCYC	46.0419	0.0390365	DaError	HMDB00108	702	7.10222e+06	3.33433e+07	3.72577e+07	1.36379e+07	2.44597e+06	2.08e+07	4.62826e+06	3.56906e+07	1.84312e+07	3.09746e+06	4.01239e+07	1.67036e+07
1187	256.92	15.1898	1	M-H	1-	Triphosphoric acid	MS1	NA	C00536	KEGG	257.91	0.017735	DaError		983	1.55781e+07	7.6603e+06	1.2161e+07	1.33882e+07	4.85507e+06	1.63374e+07	1.75381e+07	1.17147e+07	1.98843e+07	2.04417e+07	1.22108e+07	1.2158e+07
1188	339	17.6732	1	2M-H	1-	L-Phospholactate	MS1	NA		KEGG	169.998	0.0056141	DaError		5326965	1.12147e+07	1.88974e+07	1.08695e+07	1.16223e+07	1.46841e+07	2.33891e+07	3.30267e+07	1.14825e+07	2.42521e+06	3.0047e+06	5.38729e+06	2.62652e+07
1190	339	19.841	1	2M-H	1-	Thiourocanic acid	MS2	NA	C05571	KEGG	170.015	-1.51489	mS-score		5280799	4.523e+07	3.66244e+07	2.23527e+07	3.27502e+07	1.76121e+07	2.34893e+07	2.76802e+07	1.54235e+07	1.99898e+07	3.33237e+06	3.52717e+07	2.26455e+07
1196	233.04	13.496	1	M+FA-H	1-	cis-2-Methylaconitate	MS1	NA	C04225	KEGG	188.032	0.0097043	DaError		3080625	1.19584e+07	4.12645e+06	1.63534e+07	1.69242e+06	1.19578e+07	1.35154e+07	2.83301e+06	1.33683e+07	2.31839e+06	2.59087e+06	9.91481e+06	1.27434e+07
1204	233.16	17.3602	1	2M-H	1-	5-Aminovaleric acid	MS1	NA	C00431	KEGG	117.079	0.00466125	DaError		138	3.1991e+06	1.97737e+07	9.89274e+07	7.38068e+06	2.17535e+07	7.85883e+06	2.64258e+07	1.53365e+07	5.11083e+07	3.53334e+07	6.62005e+06	9.90698e+06
1220	256.92	14.8164	1	M-H	1-	Triphosphoric acid	MS1	NA	C00536	KEGG	257.91	0.017735	DaError		983	1.01231e+07	7.27023e+06	4.71615e+06	1.33882e+07	4.85507e+06	5.91407e+06	7.32027e+06	1.35441e+07	2.39474e+07	9.37439e+06	1.22108e+07	1.2158e+07
1225	327.6	18.681														8.69615e+06	6.397e+06	5.55892e+06	1.13562e+07	5.76462e+06	3.47254e+06	9.00133e+06	3.50791e+06	4.87847e+06	5.58718e+06	1.96551e+07	3.3968e+06
1233	223.085	15.8349	1	M-H	1-	L-cystathionine	MS2	CID001101	L-CYSTATHIONINE	BioCyc	224.083	0.12342	mS-score	HMDB00099	439258	7.22718e+06	7.31901e+06	9.68452e+06	7.26251e+06	2.66665e+06	7.9068e+06	8.79057e+06	4.36686e+06	2.04438e+06	1.12818e+07	9.17905e+06	6.20456e+06
1235	211.32	18.8936														2.73211e+07	1.8215e+07	1.8569e+07	2.23344e+07	2.31532e+07	1.35325e+07	1.28544e+07	2.37334e+07	4.77632e+07	3.29595e+06	2.15855e+07	1.42496e+07
1237	131.04	25.2138	1	M-H	1-	3-Hydroxy-3-methyl-2-oxobutanoic acid	MS1	NA	C04181	KEGG	132.042	0.0050106	DaError		440248	3.53271e+07	3.45883e+07	2.36584e+07	1.58349e+07	1.94848e+07	1.28592e+07	5.21912e+06	1.60116e+07	6.47523e+06	2.52316e+06	2.52425e+07	1.51409e+07
1239	248.16	16.3023	1	M-3H	3-	clarithromycin	MS1	CID002575	CPD-13809	BioCYC	747.477	0.0249478	DaError	HMDB15342	84029	1.76733e+07	1.09682e+07	1.81837e+07	2.44445e+07	1.53445e+07	2.37001e+06	3.11923e+06	1.06214e+07	5.44819e+06	1.18416e+07	1.24629e+07	1.92127e+06
1244	137.16	19.8603	1	2M+FA-H	1-	ethanol	MS1	CID000901	ETOH	BioCYC	46.0419	0.0390365	DaError	HMDB00108	702	2.89631e+07	2.30264e+07	2.97483e+07	2.13087e+07	1.40309e+07	2.40072e+07	7.56007e+06	2.56236e+07	1.97158e+07	3.00133e+06	1.15998e+07	2.5624e+07
1252	131.04	21.8999	1	M-H	1-	3-Hydroxy-3-methyl-2-oxobutanoic acid	MS1	NA	C04181	KEGG	132.042	0.0050106	DaError		440248	3.06706e+06	1.33329e+07	1.34439e+07	1.45506e+07	1.21803e+07	1.80171e+07	1.07419e+07	4.00694e+07	9.64199e+06	6.557e+06	2.44335e+07	1.64756e+07
1255	211.32	18.1408														1.23493e+07	1.93114e+07	1.8569e+07	2.80204e+07	1.11233e+07	1.35325e+07	2.17434e+07	5.08441e+07	2.50924e+07	2.88187e+06	8.00135e+06	1.95853e+07
1256	131.04	26.3472	1	M-H	1-	3-Hydroxy-3-methyl-2-oxobutanoic acid	MS1	NA	C04181	KEGG	132.042	0.0050106	DaError		440248	6.02697e+06	9.2714e+06	2.40459e+07	1.69713e+07	4.90411e+07	1.63924e+07	1.33841e+07	8.52729e+06	1.38387e+07	2.50814e+06	3.34087e+07	8.53997e+06
1261	248.16	17.0761	1	M-3H	3-	clarithromycin	MS1	CID002575	CPD-13809	BioCYC	747.477	0.0249478	DaError	HMDB15342	84029	5.99486e+07	1.09682e+07	3.2558e+07	1.94953e+07	1.29557e+07	1.88254e+06	2.24681e+07	8.71165e+06	8.90616e+06	1.62955e+07	7.80572e+06	5.78101e+06
1264	248.16	17.4015	1	M-3H	3-	clarithromycin	MS1	CID002575	CPD-13809	BioCYC	747.477	0.0249478	DaError	HMDB15342	84029	5.21074e+07	4.17352e+07	1.11805e+07	1.94953e+07	1.29557e+07	1.81108e+07	2.24681e+07	8.71165e+06	3.80299e+07	1.62955e+07	7.80572e+06	1.61411e+07
1266	241.32	21.1001														4.74531e+06	5.90206e+06	3.5064e+06	7.1252e+06	5.19569e+06	5.36678e+06	3.90505e+06	6.09051e+06	7.49413e+06	6.31123e+06	3.37514e+06	6.16426e+06
1267	151.08	29.6133	1	M+Na-2H	1-	Agmatine	MS1	NA	C00179	KEGG	130.122	0.0165107	DaError		199	1.04743e+07	1.84609e+07	5.84749e+06	0	5.71203e+06	8.87313e+06	1.03538e+07	7.75508e+06	1.05885e+07	6.27868e+06	7.88508e+06	1.94693e+07
1285	211.315	18.4408														1.19764e+07	2.80149e+07	1.28251e+07	2.80204e+07	7.97401e+06	5.97764e+06	1.01345e+07	1.94987e+07	5.15479e+07	2.58845e+06	2.15855e+07	8.28568e+06
1303	233.04	18.4631	1	M+FA-H	1-	cis-2-Methylaconitate	MS1	NA	C04225	KEGG	188.032	0.0097043	DaError		3080625	2.35408e+07	1.71252e+07	1.2237e+07	1.42065e+07	1.25268e+07	1.69247e+07	2.09064e+07	2.58829e+07	2.21975e+07	5.30958e+06	1.07319e+07	8.71435e+07
1307	187.2	18.3741														5.63807e+06	2.31562e+06	6.76307e+06	1.84928e+06	4.16392e+06	4.75116e+06	1.57457e+06	1.52809e+06	4.5242e+06	3.73317e+06	2.66577e+06	2.81916e+06
1308	179.28	14.4949	1	2M-H	1-	putrescine	MS1	CID000128	PUTRESCINE	BioCYC	90.1157	0.0279389	DaError	HMDB01414	1045	7.38941e+06	7.68451e+06	3.2203e+07	2.72829e+07	2.71432e+07	2.81159e+07	1.90443e+07	1.49645e+07	3.71393e+07	3.38944e+06	1.66634e+07	2.42761e+07
1317	117	13.6514	1	M+Na-2H	1-	Protoanemonin	MS1	NA	C07090	KEGG	96.0211	0.00420463	DaError		66948	2.16919e+07	1.22885e+07	1.46525e+07	2.95912e+07	2.27195e+07	9.99622e+06	1.0761e+07	1.11667e+07	7.4788e+06	2.19219e+07	1.1865e+07	3.66827e+06
1322	489.12	20.8392	1	2M+FA-H	1-	L-Cystathionine	MS1	NA	C02291	KEGG	222.067	0.00652985	DaError		439258	3.37735e+07	3.13668e+07	6.20603e+07	2.30347e+08	7.60574e+07	1.61081e+08	1.93346e+07	1.21552e+07	2.32374e+07	4.16414e+06	1.00429e+07	5.42881e+06
1329	233.28	29.1111														1.51022e+07	3.5086e+06	2.14081e+07	5.3988e+06	2.95378e+06	1.07806e+07	4.40433e+06	1.0994e+07	6.63761e+06	1.55255e+07	1.48603e+06	1.42523e+07
1330	426.72	13.8489														3.59204e+07	1.67719e+07	9.47338e+06	1.28429e+07	3.1506e+06	2.36153e+07	1.5561e+07	8.89249e+06	1.00107e+07	6.38017e+06	9.07861e+06	1.72126e+07
1337	426.72	13.5473														1.66113e+07	2.74918e+06	7.36412e+06	1.28429e+07	7.41382e+06	1.23662e+07	8.65126e+06	8.89249e+06	1.00107e+07	6.38017e+06	9.07861e+06	1.29073e+07
1342	385.32	22.4483	1	M-2H	2-	demethylmenaquinol-9	MS2	CID002108	CPD-12118	BioCyc	772.616	1.35301	mS-score		45479709	1.89926e+07	1.83325e+07	1.32435e+07	1.95931e+07	1.86577e+07	2.18378e+07	1.00482e+07	5.2439e+06	2.87803e+07	2.22362e+06	1.46488e+07	2.00011e+07
1356	224.04	25.1689	1	M+FA-H	1-	Hippuric acid	MS1	NA		KEGG	179.058	0.0164509	DaError		464	1.90899e+07	5.93048e+06	6.27659e+06	1.44742e+07	9.11949e+06	1.13613e+07	1.48686e+07	1.73428e+07	6.85023e+06	4.91843e+06	2.3624e+07	1.41173e+07
1359	233.04	16.5985	1	M+FA-H	1-	(Z)-But-2-ene-1,2,3-tricarboxylate	MS2	NA	C04225	KEGG	188.032	-0.921335	mS-score		3080625	1.27702e+07	3.04404e+07	3.03684e+07	1.34122e+07	1.2398e+07	1.85417e+07	9.77388e+06	2.36237e+07	1.34186e+07	8.40692e+06	1.89747e+07	1.78496e+07
1367	311.16	17.1357	1	M+K-2H	1-	1-Dodecanoyl-sn-glycerol	MS1	NA		KEGG	274.214	0.0030117	DaError		656773	1.10019e+07	1.14587e+07	1.7813e+07	3.80133e+06	1.1931e+07	2.74392e+07	7.87169e+06	9.16768e+06	3.91246e+06	7.41828e+06	2.60714e+07	5.34242e+06
1377	311.16	17.5757	1	M+K-2H	1-	1-Dodecanoyl-sn-glycerol	MS1	NA		KEGG	274.214	0.0030117	DaError		656773	2.46344e+07	4.59164e+07	1.69091e+07	3.14204e+07	1.1931e+07	1.37044e+07	1.83113e+07	5.11586e+06	1.27052e+07	7.41828e+06	2.82965e+07	4.56825e+07
1383	294.96	2.70041	1	M+K-2H	1-	alpha-D-glucose 6-phosphate(2-)	MS1	NA		KEGG	258.014	0.0026824	DaError		21604864	7.32041e+07	5.29755e+07	2.96725e+07	5.02865e+07	3.62555e+07	6.33165e+07	4.22968e+07	6.85087e+07	8.21534e+07	3.93572e+06	1.13686e+08	1.13842e+08
1390	283.08	21.3511	1	M-H	1-	Xanthosine	MS1	NA	C01762	KEGG	284.076	0.0115785	DaError		64959	2.18873e+07	1.66595e+07	1.62894e+07	1.20309e+07	1.62043e+07	5.63465e+06	4.705e+06	6.48201e+06	6.30658e+06	1.44563e+07	1.25036e+07	5.13777e+06
1391	182.76	14.8993														6.23367e+06	3.52644e+06	5.51683e+06	4.55322e+06	5.29193e+06	3.49744e+06	3.97445e+06	2.60355e+06	3.09724e+06	6.92519e+06	2.40503e+06	2.74867e+06
1398	311.16	16.8105	1	M+K-2H	1-	1-Dodecanoyl-sn-glycerol	MS1	NA		KEGG	274.214	0.0030117	DaError		656773	1.10019e+07	1.14587e+07	8.10162e+06	3.56543e+06	8.23866e+06	1.39824e+07	7.87169e+06	9.36824e+06	7.42766e+06	2.07776e+06	1.92703e+07	1.38187e+07
1440	175.92	0.928046														1.66393e+07	3.40285e+07	6.35483e+06	1.48273e+07	8.62254e+06	1.48784e+07	3.03773e+07	1.26374e+07	2.06613e+07	9.4328e+06	1.03029e+07	2.49328e+07
1442	165	28.2246	1	M+K-2H	1-	2-Hydroxy-cis-hex-2,4-dienoate	MS1	NA	C11354	KEGG	128.047	0.0040499	DaError		11953951	1.49434e+07	1.49493e+07	5.15455e+07	1.10011e+07	8.10055e+06	8.92055e+06	5.19381e+06	1.67897e+07	1.82227e+07	1.88322e+06	1.44358e+07	1.5373e+07
1443	222.12	17.4083	1	M-3H	3-	behenoyl adenylate	MS1	CID002718	CPD-18625	BioCYC	669.387	0.00483701	DaError		102515188	2.65751e+07	5.28243e+07	3.68411e+07	6.00343e+07	5.31837e+07	4.30026e+07	3.37873e+07	2.28327e+07	5.50504e+07	1.81783e+06	2.94701e+07	3.46659e+07
1462	365.04	22.3688	1	2M+FA-H	1-	4-Fluoromuconolactone	MS1	NA	C16476	KEGG	160.017	0.00371695	DaError		9543392	8.52721e+06	5.85108e+06	5.36721e+06	6.64551e+06	6.17661e+06	3.66021e+06	5.01477e+06	3.93721e+06	6.56601e+06	9.70476e+06	5.08963e+06	5.1968e+06
1497	183.24	21.7334														2.74461e+06	5.73642e+06	3.49524e+06	2.42087e+06	6.22846e+06	4.00896e+06	3.02389e+06	3.78774e+06	3.57248e+06	2.11036e+06	4.64584e+06	1.02569e+06
1498	451.2	25.6375	1	2M-H	1-	Porphobilinogen	MS1	NA	C00931	KEGG	226.095	0.0082872	DaError		1021	5.20426e+06	3.6022e+06	4.99511e+06	8.27486e+06	3.34565e+06	5.79472e+06	1.4191e+06	4.34634e+06	5.25846e+06	5.47552e+06	1.10397e+07	3.04129e+06
1501	354.96	17.2914	1	2M-H	1-	diphosphoric acid	MS2	NA		KEGG	177.943	-0.97322	mS-score		1023	1.24849e+06	3.09593e+07	2.50414e+07	3.00066e+07	5.56058e+07	1.74898e+06	2.42564e+07	2.63285e+07	3.48252e+07	6.16727e+06	2.04972e+07	2.05554e+07
1511	183.24	14.0578														1.02795e+07	7.43501e+06	1.10256e+06	6.02717e+06	4.57009e+06	8.95315e+06	1.11143e+07	2.51101e+06	9.20796e+06	3.67902e+06	6.27984e+06	8.70889e+06
1513	117	15.6161	1	M+Na-2H	1-	Protoanemonin	MS1	NA	C07090	KEGG	96.0211	0.00420463	DaError		66948	1.81559e+07	2.5078e+07	1.49401e+07	3.29327e+07	2.65619e+07	1.60439e+07	6.70635e+06	1.91988e+07	1.01921e+07	1.99173e+06	7.64458e+06	3.0212e+06
1517	233.16	16.2912	1	2M-H	1-	5-Aminovaleric acid	MS1	NA	C00431	KEGG	117.079	0.00466125	DaError		138	2.0691e+07	2.104e+07	3.23062e+07	9.28973e+06	1.14044e+07	2.13222e+07	7.18428e+06	1.83782e+07	7.57739e+06	4.61203e+06	2.18356e+06	9.09382e+06
1532	233.52	20.1871	1	M-2H	2-	2-(1-Hydroxyethyl)thiamine diphosphate	MS1	NA	C05125	KEGG	469.071	0.0166201	DaError		440568	7.10968e+06	1.41669e+07	1.14384e+07	2.49381e+06	8.74144e+06	4.70376e+06	3.81038e+06	6.74191e+06	3.81342e+06	1.91385e+06	1.14555e+07	6.33151e+06
1534	327.6	19.2331														5.53132e+06	6.397e+06	4.46452e+06	1.00176e+07	5.76462e+06	6.41083e+06	5.70772e+06	5.01562e+06	4.5032e+06	2.18678e+06	1.8332e+07	6.1256e+06
1536	481.92	6.82154														4.22312e+06	8.13466e+06	5.74033e+06	7.61472e+06	2.55226e+07	7.82279e+06	4.53865e+06	1.36524e+07	8.11463e+06	2.40091e+06	1.92778e+07	2.11831e+06
1537	338.88	18.6891	1	2M-H	1-	(2R)-3-Sulfolactate	MS1	NA	C11537	KEGG	169.989	0.0448674	DaError		443250	9.23421e+06	5.0471e+06	7.2342e+06	7.73712e+06	4.59133e+06	6.25827e+06	5.77016e+06	3.97982e+06	7.39774e+06	1.64464e+06	1.05104e+07	1.4168e+07
1556	162.96	27.8235	1	2M-H	1-	sulfurous acid	MS1	NA		KEGG	81.9725	0.0111774	DaError		1100	830948	1.00548e+07	7.82521e+06	4.43249e+06	4.36204e+06	9.01587e+06	1.68257e+07	2.91009e+06	1.30487e+06	1.55606e+06	5.85579e+06	4.11295e+06
1587	497.88	22.2222														3.69203e+07	1.8027e+07	4.99552e+07	3.92963e+07	3.83362e+07	4.28456e+07	1.16357e+07	1.85471e+07	6.49386e+06	3.65434e+06	5.52709e+06	6.19925e+06
1589	163.08	28.1325	1	M+FA-H	1-	beta-Hydroxyisovaleric acid	MS1	NA		KEGG	118.063	0.0188066	DaError		69362	7.22674e+07	1.75224e+07	3.19519e+07	1.64077e+06	1.31153e+06	1.80526e+07	2.96931e+07	6.19616e+06	6.79588e+06	6.07153e+06	8.29533e+06	1.18869e+08
1625	269.16	22.4948	1	2M-H	1-	2-Phenylacetamide	MS1	NA	C02505	KEGG	135.068	0.015226	DaError		7680	6.28039e+06	6.33804e+06	1.39725e+07	1.76147e+07	6.63396e+06	6.37796e+06	7.94549e+06	7.91376e+06	4.08439e+06	1.3366e+06	4.73537e+06	1.56167e+07
1626	116.16	18.2769														6.66586e+06	7.6368e+06	1.86092e+07	9.98706e+06	1.0309e+07	8.63546e+06	6.79798e+06	1.20751e+06	9.24394e+06	3.21902e+06	5.5423e+06	8.40781e+06
1629	236.16	18.8871														2.08875e+07	2.86648e+07	1.85882e+07	425183	1.34271e+06	3.00946e+07	2.01416e+07	2.84872e+07	1.45739e+07	2.68739e+06	4.21022e+07	3.7741e+07
1634	117.12	13.7767	1	2M-H	1-	acetamide	MS1	CID000827	ACETAMIDE	BioCYC	59.0371	0.0265256	DaError	HMDB31645	178	5.62221e+07	1.79205e+07	8.88364e+06	4.79179e+07	5.19407e+07	2.27195e+07	3.09158e+06	1.77478e+07	7.1554e+06	1.78603e+06	5.20922e+06	8.91232e+06
1638	117.12	13.3012	1	2M-H	1-	acetamide	MS1	CID000827	ACETAMIDE	BioCYC	59.0371	0.0265256	DaError	HMDB31645	178	5.62221e+07	1.37106e+07	4.04305e+07	4.79179e+07	1.91377e+07	1.66429e+07	5.35606e+06	6.30387e+06	7.21653e+06	1.78603e+06	1.65572e+06	2.43842e+07
1650	211.44	14.2337														3.11124e+06	9.53821e+06	3.87127e+06	9.54112e+06	3.88783e+07	1.3742e+07	1.20098e+07	6.43506e+06	8.28381e+06	3.4362e+06	5.20805e+06	8.59859e+06
1652	132.6	12.8093														1.35721e+07	6.87174e+06	7.7729e+06	6.43122e+06	2.21846e+07	1.59741e+07	7.77963e+06	8.04509e+06	9.17163e+06	3.5978e+06	1.52493e+07	1.47224e+07
1657	708.84	9.42252														7.88866e+07	7.95352e+07	9.34426e+07	1.02853e+08	1.19313e+08	1.02801e+08	2.98435e+07	5.5722e+07	4.48069e+07	1.59009e+06	1.29736e+08	9.82235e+07
1666	255.24	21.3945	1	M-H	1-	Palmitic acid	MS1	NA	C00249	KEGG	256.24	0.0070512	DaError		985	5.24623e+06	5.58773e+06	9.84902e+06	6.16329e+06	3.6022e+06	9.73155e+06	8.65408e+06	1.31388e+06	1.51483e+06	2.89125e+06	3.8426e+06	8.75619e+06
1674	323.16	22.0914	1	2M+FA-H	1-	Histidinal	MS1	NA	C01929	KEGG	139.075	0.00633945	DaError		152657	1.03599e+07	8.56693e+06	2.03492e+06	5.944e+06	3.07747e+06	3.82653e+07	2.26824e+07	3.84955e+07	1.08435e+07	2.80964e+06	3.54585e+07	1.50733e+06
1678	259.08	4.8853	1	M-H	1-	d-biotin d-sulfoxide	MS2	CID002579	CPD-722	BioCyc	260.083	2.22251	mS-score		25244087	2.44869e+08	2.72197e+08	5.06961e+08	3.72617e+08	3.46322e+08	8.49307e+08	3.1876e+08	717538	2.84471e+08	2.13031e+06	4.84146e+08	5.1782e+08
1682	188.16	2.38482	1	M-H	1-	N6-acetyl-L-lysine	MS1	CID002613	CPD-567	BioCYC	189.124	0.0433623	DaError	HMDB00206	6991978	3.71346e+07	3.38746e+07	2.92895e+07	5.86815e+07	4.67595e+07	1.12594e+07	6.39748e+07	9.35494e+07	3.52044e+07	1.05107e+06	1.11657e+08	7.56586e+07
1684	341.28	14.9295	1	2M+FA-H	1-	L-lysine	MS1	CID000160	LYS	BioCYC	148.121	0.0197211	DaError	HMDB00182	5460926	3.69228e+06	2.02607e+06	1.32765e+06	5.08993e+06	3.73482e+06	6.19237e+06	1.28518e+06	1.16736e+06	1.52339e+06	2.06564e+06	4.04211e+06	3.25554e+06
1692	117.12	14.6508	1	2M-H	1-	acetamide	MS1	CID000827	ACETAMIDE	BioCYC	59.0371	0.0265256	DaError	HMDB31645	178	5.5137e+07	1.57191e+07	1.47015e+07	3.67305e+07	2.67335e+07	2.27195e+07	1.60087e+07	8.73283e+06	2.60767e+06	1.50734e+06	1.92438e+06	4.12152e+06
1696	117.12	14.3595	1	2M-H	1-	acetamide	MS1	CID000827	ACETAMIDE	BioCYC	59.0371	0.0265256	DaError	HMDB31645	178	2.78808e+07	9.9137e+06	1.47015e+07	3.67305e+07	2.67335e+07	2.27195e+07	8.06896e+06	1.13056e+07	2.57232e+06	1.50734e+06	7.3603e+06	5.15115e+06
1705	211.92	13.3816														1.03165e+07	7.50025e+06	1.24612e+07	8.61669e+06	8.04017e+06	1.20828e+07	8.06184e+06	5.57515e+06	3.92602e+06	1.54673e+06	4.35053e+06	6.08703e+06
1707	116.16	18.6825														1.26048e+07	1.33421e+07	1.52572e+07	9.98706e+06	3.49709e+06	8.63546e+06	6.79798e+06	1.62891e+07	9.24394e+06	3.62216e+06	7.0254e+06	7.82747e+06
1723	429	24.0063	1	2M-H	1-	4-(Phosphonooxy)-L-threonine	MS1	NA	C06055	KEGG	215.019	0.0158497	DaError		440901	3.63585e+07	3.95613e+07	9.11977e+06	7.62736e+06	5.40175e+07	3.64299e+07	3.51174e+07	2.25384e+07	2.53847e+07	1.01866e+06	1.19298e+07	1.10616e+07
1725	207.12	3.10187	1	2M-H	1-	(S)-3-Hydroxyisobutyric acid	MS1	NA	C06001	KEGG	104.047	0.0162914	DaError		440873	3.64086e+07	2.05813e+07	4.03734e+07	5.23558e+06	2.84574e+07	1.82223e+07	7.87406e+07	3.7938e+06	1.2008e+08	1.06017e+06	2.02323e+07	1.98701e+07
1727	311.16	14.3593	1	M+K-2H	1-	1-Dodecanoyl-sn-glycerol	MS1	NA		KEGG	274.214	0.0030117	DaError		656773	4.42772e+06	5.35877e+06	3.81558e+06	3.77e+06	1.40183e+06	1.77268e+06	3.45905e+06	4.35538e+06	2.93284e+06	895221	1.30525e+06	8.94019e+06
1738	258	3.65898	1	M-H	1-	alpha-D-Glucosamine 1-phosphate	MS2	NA	C06156	KEGG	259.046	0.618197	mS-score		188960	3.02672e+06	2.55194e+06	4.9385e+06	5.95895e+06	1.97159e+06	5.89531e+06	2.85225e+06	2.8546e+06	6.56005e+06	715656	1.56511e+07	9.47449e+06
1740	241.32	21.4698														1.36566e+06	5.90206e+06	2.81636e+06	3.62588e+06	5.55589e+06	5.36678e+06	3.04767e+06	6.09051e+06	2.84377e+06	1.59167e+06	5.30646e+06	6.16426e+06
1743	273.12	8.63864	1	M+FA-H	1-	2'-deoxyuridine	MS2	CID000077	DEOXYURIDINE	BioCyc	228.075	0.772357	mS-score	HMDB00012	13712	1.69295e+07	6.11215e+06	2.79782e+06	4.92624e+06	1.24019e+07	6.03798e+06	3.86348e+06	1.11806e+07	5.12817e+06	701519	1.3059e+07	2.51072e+07
1746	241.2	6.60973	1	2M-H	1-	Phenethylamine	MS1	NA	C05332	KEGG	121.089	0.014487	DaError		1001	1.19211e+07	1.00831e+06	1.20123e+07	1.19885e+07	1.30232e+07	7.03878e+06	6.85497e+06	1.23807e+07	2.12781e+06	349732	1.12059e+07	1.80967e+06
1750	154.92	0.430725	1	2M+FA-H	1-	manganese(2+)	MS1	NA		KEGG	54.938	0.0228496	DaError		27854	3.32222e+06	4.77089e+06	2.75272e+06	2.09108e+06	1.27999e+06	5.0266e+06	4.2236e+06	3.79352e+06	1.60683e+06	1.23413e+06	3.47495e+06	1.94658e+06
1751	151.2	12.3929														7.71931e+06	4.70725e+06	1.95603e+07	4.53896e+06	4.61614e+06	7.00399e+06	2.46092e+06	3.68072e+06	1.49578e+07	520245	4.48498e+06	3.60809e+06
1760	151.2	13.2562														5.10362e+06	6.08425e+06	1.04924e+07	4.69927e+06	2.21074e+06	4.53693e+06	4.20672e+06	3.89163e+06	8.27452e+06	422959	5.5697e+06	5.43115e+06
1762	171	1.16081	1	2M+FA-H	1-	Nitric acid	MS1	NA	C00244	KEGG	62.9956	0.0052566	DaError		944	5.47946e+08	6.61778e+08	6.1789e+08	5.32503e+08	4.39208e+08	7.81017e+08	5.51597e+08	4.06871e+08	5.39469e+08	432441	7.07038e+08	6.14541e+08
1773	268.92	14.4322	1	M-H	1-	2,3,4,5,6-Pentachlorocyclohexanol	MS1	NA	C16181	KEGG	269.894	0.0333361	DaError		9543415	9.02039e+06	6.92654e+06	7.63923e+06	3.26583e+06	7.51848e+06	1.24182e+07	8.39926e+06	5.07093e+06	7.89586e+06	321071	3.81938e+06	3.17438e+06
1775	128.04	4.92489	1	M-H	1-	1-Pyrroline-4-hydroxy-2-carboxylate	MS1	NA	C04282	KEGG	129.043	0.0046762	DaError		440282	1.89296e+09	1.48363e+09	1.62613e+09	1.51777e+09	1.01276e+06	2.65092e+09	1.16943e+09	1.29176e+09	9.66186e+08	1.23699e+09	3.47198e+09	2.12885e+09
1777	546.72	1.81897														1.55381e+09	1.53448e+09	1.67056e+09	1.81551e+09	6.20983e+08	1.46241e+09	7.27633e+08	6.91815e+08	1.40921e+09	1.39433e+09	8.48971e+08	2.19547e+09
1779	968.64	2.20314														3.77125e+08	4.10799e+08	4.35476e+08	7.81021e+08	3.66967e+08	2.74794e+08	4.43305e+08	3.88062e+08	4.49345e+08	6.71342e+08	3.68676e+08	3.69572e+08
1782	582.96	1.86497	1	2M+FA-H	1-	N-Acetyl-L-glutamyl 5-phosphate	MS1	NA	C04133	KEGG	269.03	0.0491418	DaError		440236	2.13615e+08	2.0072e+08	3.62146e+08	1.71811e+08	2.5126e+08	3.31455e+08	7.49424e+08	4.20839e+08	4.40918e+08	2.59136e+08	3.1661e+08	5.33182e+08
1784	311.04	26.0117	1	M+Na-2H	1-	Sedoheptulose 7-phosphate	MS2	NA	C05382	KEGG	290.04	-1.14207	mS-score		616	3.09896e+09	3.24303e+09	3.25421e+09	3.73997e+09	4.14648e+09	3.87023e+09	2.99318e+09	2.9495e+09	2.68431e+09	3.51107e+09	6.46311e+09	3.36211e+09
1791	425.88	1.60827														2.0284e+09	2.35494e+09	8.99201e+08	9.04811e+08	2.0742e+09	1.33285e+09	2.62973e+08	1.88545e+09	6.20494e+08	4.37401e+08	7.05983e+08	1.89396e+09
1796	460.915	6.36646	1	2M+FA-H	1-	2,5-Dichloro-carboxymethylenebut-2-en-4-olide	MS2	NA	C12834	KEGG	207.933	-3.27708	mS-score		11954007	6.2441e+07	1.27971e+08	1.94052e+08	5.81071e+07	8.68871e+07	1.11549e+08	5.40042e+07	7.06397e+07	9.75573e+07	1.94686e+08	1.57281e+08	9.12161e+07
1797	311.4	25.9694	1	M-3H	3-	3-Hydroxydecanoyl-coenzyme A	MS1	NA	C05264	KEGG	937.246	0.0240762	DaError		440605	2.59957e+09	1.33984e+09	1.26198e+09	1.58061e+09	1.76872e+09	1.7701e+09	1.73536e+09	1.4571e+09	1.09938e+09	8.96306e+08	2.69487e+09	2.64522e+09
1798	624.48	5.72557														2.4015e+08	1.4839e+08	1.03564e+08	1.03378e+08	7.27112e+08	2.29254e+08	1.72921e+08	4.25444e+07	5.07994e+07	5.09694e+08	1.07991e+09	3.07655e+08
1801	515.04	10.2487	1	2M-H	1-	alpha-D-glucose 6-phosphate(2-)	MS1	NA		KEGG	258.014	0.0095591	DaError		21604864	8.96606e+07	5.0246e+07	9.70076e+07	1.52551e+08	1.12986e+08	1.34163e+08	8.72774e+07	5.35461e+07	7.52211e+07	1.81915e+08	1.025e+08	1.85069e+08
1802	325.08	7.91255	1	M+K-2H	1-	2-Polyprenyl-3-methyl-6-methoxy-1,4-benzoquinone	MS2	NA		KEGG	288.173	0.622771	mS-score		10902296	3.09202e+07	1.02659e+08	1.9992e+07	1.29388e+08	1.76819e+08	1.13068e+08	2.33829e+07	5.27639e+07	7.63771e+07	4.25498e+07	1.12732e+08	1.47097e+08
1803	210.96	1.42551	1	2M-H	1-	trans-3-Chloroacrylic acid	MS1	NA	C06614	KEGG	105.982	0.00148435	DaError		638124	1.57652e+08	1.36081e+08	9.58319e+07	2.00496e+08	1.4384e+08	2.44815e+08	1.40447e+08	1.19947e+08	1.07098e+08	2.05937e+08	2.8825e+08	1.23894e+08
1805	647.04	11.2302	1	2M-H	1-	5-O-(1-Carboxyvinyl)-3-phosphoshikimic acid	MS1	NA	C01269	KEGG	324.025	0.0010056	DaError		439463	1.7631e+08	1.73222e+08	5.4839e+07	1.15589e+08	2.0763e+08	1.31499e+08	5.85783e+07	4.14992e+07	1.35318e+07	1.7216e+08	7.6895e+07	1.25257e+08
1809	215.04	4.97864	1	M-H	1-	Methyl-D-erythritol Phosphate	MS1	NA	C11434	KEGG	216.04	0.0073805	DaError		443198	1.64086e+07	4.08954e+07	6.90241e+07	2.15554e+07	4.51949e+07	7.8253e+07	4.71813e+07	3.27186e+07	2.85283e+07	4.04404e+07	1.4198e+08	5.64505e+07
1810	339.111	8.30237														3.43341e+07	3.55875e+07	5.5501e+06	0	2.6573e+07	0	2.73044e+08	3.79977e+07	0	0	8.42343e+07	0
1811	297.12	22.9797	1	M-H	1-	4-O-(alpha-L-rhamnopyranosyl)-hydroxybenzoate methyl ester	MS2	CID002583	CPD-18690	BioCyc	298.105	0.505396	mS-score		71812671	5.15125e+08	4.30297e+08	6.12011e+08	2.10473e+08	4.83092e+08	4.99833e+08	5.47454e+08	5.66165e+08	1.1715e+09	3.97489e+08	7.92415e+08	7.79766e+08
1815	311.76	26.0756	1	M-3H	3-	Cobyrinic acid	MS1	NA	C05773	KEGG	938.336	0.0341202	DaError		11953856	3.23379e+08	4.59626e+08	4.90424e+08	5.79065e+08	3.34616e+08	6.7779e+08	5.14397e+08	5.73467e+08	1.92929e+08	5.65159e+08	1.04234e+09	3.76561e+08
1817	555.12	10.1342	1	2M+FA-H	1-	7,8-Dihydromonapterin	MS1	NA		KEGG	255.097	0.0358569	DaError		135874849	6.98373e+07	4.26921e+07	7.88939e+07	1.03552e+08	5.08592e+07	6.56128e+07	4.93166e+07	4.00129e+07	3.26963e+07	1.15093e+08	1.24328e+08	1.24078e+08
1818	498.955	2.58028	1	2M+FA-H	1-	gamma-Glutamyl phosphate	MS1	NA	C03287	KEGG	227.019	0.0410924	DaError		193475	1.939e+08	1.39191e+08	1.1482e+08	1.62004e+08	7.51189e+07	4.77103e+07	1.94267e+08	9.76521e+07	8.84629e+07	1.33856e+08	8.07558e+07	8.32847e+07
1830	766.92	11.559														1.46681e+08	2.14285e+08	2.20065e+07	1.09851e+08	1.7691e+08	8.01663e+07	4.02111e+07	3.73872e+07	4.38365e+07	1.37212e+08	6.69451e+07	1.19852e+08
1831	753.12	9.77572	1	2M+FA-H	1-	5-Amino-6-(5-phospho-beta-D-ribosylamino)uracil	MS1	NA	C01268	KEGG	354.058	0.00323295	DaError		439462	4.17751e+07	5.72203e+07	7.41106e+07	9.35182e+07	8.63322e+07	5.68085e+07	5.52588e+07	5.54227e+07	5.13607e+07	6.88386e+07	1.37258e+08	9.02118e+07
1832	288.84	0.981481	1	M+K-2H	1-	beta-2,3,5,6-Tetrachloro-1,4-cyclohexanediol	MS1	NA	C16182	KEGG	251.928	0.03645	DaError		23724653	4.89032e+07	1.63305e+08	9.78586e+07	446952	3.75731e+07	1.96632e+08	1.42069e+08	1.07288e+08	1.75646e+08	1.10485e+08	1.17529e+08	1.41247e+08
1834	275.04	1.6423	1	2M-H	1-	Salicylic acid	MS1	NA	C00805	KEGG	138.032	0.00805185	DaError		338	6.71354e+07	3.38143e+07	2.09579e+07	5.308e+07	4.15879e+07	3.09031e+07	3.26077e+07	5.40058e+07	1.92518e+07	4.02224e+07	1.245e+08	1.26339e+07
1835	425.88	2.22584														1.4832e+08	1.33463e+08	3.91498e+08	1.54102e+08	4.52808e+08	5.54394e+08	8.48728e+07	2.09542e+08	3.06594e+08	2.29735e+08	6.2328e+08	9.74833e+07
1838	708.96	9.42081	1	2M-H	1-	(2-amino-4-hydroxy-7,8-dihydropteridin-6-yl)methyl diphosphate	MS1	CID001379	DIHYDROPTERIN-CH2OH-PP	BioCYC	355.008	0.0246364	DaError		135398611	1.11346e+08	8.643e+07	1.11975e+08	9.38177e+07	2.74259e+06	9.0817e+07	5.18061e+07	8.21453e+07	6.94292e+07	1.02944e+08	1.37296e+08	9.16664e+06
1840	259.08	6.69023	1	M-H	1-	glycerophosphoserine	MS2	CID001107	CPD0-2030	BioCyc	260.054	1.15789	mS-score		46173312	2.77918e+07	886591	2.16918e+07	8.38534e+07	1.09013e+08	2.74491e+07	557192	2.11366e+08	834568	2.37366e+08	2.16381e+08	2.0588e+08
1841	674.88	10.6032														6.07382e+07	4.10975e+07	6.3166e+07	2.79746e+07	7.96336e+06	6.14794e+07	2.1716e+07	8.74832e+07	2.63261e+07	3.95757e+07	1.21169e+08	4.84199e+07
1845	512.88	2.81242														5.82185e+07	3.73626e+07	2.05773e+07	5.9132e+06	3.27656e+07	2.36334e+07	3.01493e+07	4.39203e+07	3.26514e+07	6.56804e+07	4.72963e+07	4.41527e+07
1858	668.885	9.57782														1.33478e+07	7.61053e+06	3.82596e+07	9.5877e+07	3.81344e+07	4.53986e+07	1.65227e+07	1.82164e+07	3.2317e+07	1.4775e+07	3.88509e+07	2.8052e+07
1859	599.04	10.4936	1	2M-H	1-	Cinnabarinic acid	MS1	NA	C05640	KEGG	300.038	0.014609	DaError		114918	4.98286e+07	6.02406e+07	9.16644e+07	9.03236e+07	1.48886e+08	9.26687e+07	4.01368e+07	8.12031e+07	1.13626e+08	1.79591e+08	9.67296e+07	1.08198e+08
1860	324.96	28.1664	1	2M+FA-H	1-	Acetylphosphate	MS1	NA	C00227	KEGG	139.987	0.00656405	DaError		186	1.45236e+08	1.83312e+08	5.29285e+07	2.54636e+08	9.47128e+07	1.23917e+08	1.40795e+08	8.399e+08	7.84023e+08	2.39912e+08	6.96321e+08	1.88014e+08
1862	402.6	2.15117														3.14259e+07	2.64128e+07	4.31416e+07	3.39107e+07	1.06564e+08	6.12797e+07	3.89179e+07	3.43397e+07	5.64833e+07	4.76331e+07	2.73481e+08	2.10934e+07
1865	470.88	8.33743														5.07926e+07	7.38592e+07	1.07502e+08	8.22179e+07	1.08712e+08	1.24823e+08	1.69392e+07	5.7805e+07	1.69416e+07	1.95941e+07	1.4197e+08	6.6931e+07
1869	426.6	18.1068														2.43007e+08	1.92767e+08	1.70042e+08	2.88385e+08	2.05411e+08	1.40698e+07	8.76878e+06	9.04199e+07	2.12504e+08	2.14936e+08	2.03285e+08	1.94914e+08
1874	630.96	10.2917														2.17408e+07	5.81474e+07	2.28941e+07	4.09652e+07	4.03823e+07	5.6311e+07	1.80243e+07	1.40729e+07	4.11925e+07	3.69954e+07	6.6356e+07	4.39196e+07
1877	341.04	4.64272	1	2M-H	1-	3-dehydroshikimate	MS1	NA		KEGG	171.029	0.00570605	DaError		439774	3.81252e+07	1.59841e+07	9.09381e+06	2.64112e+07	1.70559e+06	1.09465e+07	8.59361e+06	1.51004e+07	2.90195e+07	4.77916e+07	7.50805e+07	2.37823e+07
1878	402.84	4.32998														2.2757e+07	6.91775e+07	2.82611e+07	6.07743e+07	4.54511e+07	9.688e+07	2.59032e+07	4.43427e+07	3.07301e+07	4.25546e+07	4.78356e+08	6.14432e+07
1880	625.8	5.79341														4.53594e+06	1.50424e+07	2.13677e+07	1.52132e+07	7.35886e+07	1.10145e+08	9.89951e+06	3.32422e+06	2.87726e+07	3.46019e+07	1.33231e+08	5.00361e+07
1881	700.8	1.409														4.98036e+07	9.5872e+07	3.21369e+07	3.365e+07	5.58167e+07	1.17193e+08	6.63e+07	4.76214e+07	1.08745e+08	1.53541e+08	3.16869e+07	4.52802e+07
1882	309	19.5201	1	M+Na-2H	1-	2-Dehydro-3-deoxy-D-arabino-heptonate 7-phosphate	MS2	NA	C04691	KEGG	288.025	0.39094	mS-score		160647	7.7926e+07	8.46637e+07	6.95507e+07	1.07547e+08	1.94421e+08	1.87481e+08	6.85088e+07	2.93227e+08	1.08526e+08	1.72738e+08	1.02091e+08	1.35326e+08
1889	197.88	28.5758														1.29066e+08	1.75498e+08	1.40897e+08	1.14078e+08	1.2429e+08	1.41942e+08	1.03278e+08	1.41941e+08	1.33124e+08	1.51333e+08	1.42406e+08	1.59887e+08
1896	180.24	2.59378														2.40039e+07	3.41327e+07	3.28247e+07	2.57181e+07	4.38188e+07	2.67242e+07	2.71765e+07	3.64977e+07	3.36937e+07	3.76358e+07	3.2791e+07	2.66785e+07
1897	471.12	9.85118	1	M+Na-2H	1-	Geranylgeranyl diphosphate	MS1	NA	C00353	KEGG	450.194	0.0482964	DaError		447277	6.29347e+07	1.64684e+08	5.39554e+07	2.72271e+07	8.63607e+07	5.18057e+07	3.01104e+07	1.589e+08	6.41165e+07	2.06743e+08	7.153e+07	3.45395e+07
1898	339.36	24.2755	1	M-H	1-	behenate	MS1	CID002605	DOCOSANOATE	BioCYC	340.334	0.0331307	DaError	HMDB00944	5460660	1.55673e+08	1.29852e+08	3.70226e+08	3.56993e+08	3.42165e+08	1.16836e+08	2.82735e+08	3.78796e+08	1.75954e+08	2.24203e+08	2.2403e+08	1.11283e+08
1900	96.96	1.16544	1	M-H	1-	Sulfuric acid	MS1	NA	C00059	KEGG	97.9674	0.00010346	DaError		1118	2.79567e+07	2.01656e+07	3.96398e+08	9.86089e+07	2.57548e+08	1.61127e+08	5.45518e+08	5.58905e+08	3.40297e+08	1.05327e+08	2.08497e+06	3.04745e+08
1902	115.8	27.6242														2.63572e+08	9.2524e+07	2.42405e+08	2.31884e+08	3.6169e+08	2.14313e+09	1.22159e+08	1.3024e+08	1.26217e+08	1.00298e+08	1.18285e+09	1.6396e+08
1905	537	8.38778	1	2M+FA-H	1-	glycerophosphoglycerol	MS2	CID001091	GLYCEROPHOSPHOGLYCEROL	BioCyc	246.05	-1.64026	mS-score		25202983	1.99046e+07	3.82309e+07	1.23566e+07	4.30422e+07	2.84068e+07	2.41312e+07	5.64417e+06	3.11121e+07	1.46859e+07	1.89012e+07	2.90542e+07	3.93711e+07
1907	878.76	12.4982														3.89982e+07	5.81429e+07	3.4946e+07	5.87645e+07	4.51507e+07	5.95642e+07	2.58845e+07	3.53261e+07	2.91858e+07	1.11854e+08	4.15296e+07	4.3087e+07
1909	405	5.50609	1	M-H	1-	5-Fluorodeoxyuridine diphosphate	MS1	NA	C21750	KEGG	405.998	0.0094166	DaError		53882537	7.00613e+06	7.97589e+06	2.14469e+06	1.19845e+07	1.35288e+07	2.87878e+07	9.04846e+06	1.83746e+07	2.51858e+07	3.45482e+07	1.84098e+07	2.78724e+07
1910	884.64	5.27168														1.72372e+07	9.16759e+06	1.74173e+07	1.52367e+06	6.3953e+06	1.59882e+07	2.78424e+06	0	1.49364e+06	9.28178e+06	1.7728e+07	4.7109e+06
1911	426.6	27.7148														6.79792e+08	7.43913e+07	1.50178e+08	3.34354e+08	1.59338e+08	1.59772e+08	8.03395e+07	8.3133e+07	1.90538e+08	1.13541e+08	2.15513e+08	7.71286e+07
1913	576.84	8.46029	1	2M+FA-H	1-	3-Phospho-D-glyceroyl dihydrogen phosphate	MS1	NA	C00236	KEGG	265.959	0.0383556	DaError		439191	3.66681e+07	5.79678e+07	7.0332e+07	8.28325e+07	4.67731e+07	6.4247e+07	1.87238e+07	5.4517e+07	5.76197e+07	5.70757e+07	1.0016e+08	5.95885e+07
1916	325.08	25.4822	1	M+K-2H	1-	2-Polyprenyl-3-methyl-6-methoxy-1,4-benzoquinone	MS2	NA		KEGG	288.173	-1.19584	mS-score		10902296	1.72925e+08	1.25305e+08	3.05007e+08	3.19504e+08	7.42704e+07	3.18843e+08	6.66211e+07	7.21076e+07	7.56612e+07	1.77976e+08	2.43763e+08	7.94384e+07
1928	312.96	6.90073	1	M+K-2H	1-	6-Phosphogluconic acid	MS1	NA	C00345	KEGG	276.025	0.0132471	DaError		91493	2.95955e+07	2.67978e+07	6.88435e+07	6.32851e+06	3.67612e+07	2.50993e+07	4.62989e+07	5.27411e+07	3.14947e+07	1.60174e+07	2.66013e+07	3.55549e+07
1929	515.04	8.78129	1	2M-H	1-	alpha-D-glucose 6-phosphate(2-)	MS1	NA		KEGG	258.014	0.0095591	DaError		21604864	3.74676e+07	5.93327e+07	7.51261e+07	5.92034e+07	9.6228e+07	8.82204e+07	2.57602e+07	5.29016e+07	4.5763e+07	3.01069e+07	8.78996e+07	9.80397e+07
1931	161.04	28.6159	1	M+FA-H	1-	3-Methyl-2-oxobutanoic acid	MS1	NA	C00141	KEGG	116.047	0.0055518	DaError		49	1.16463e+08	1.83723e+06	1.11113e+08	9.54942e+07	6.02857e+07	8.55746e+07	9.48587e+07	8.02715e+07	9.25648e+07	9.06251e+07	9.39795e+07	9.42269e+07
1934	822.6	6.2207														7.35343e+06	2.12714e+07	2.45583e+07	4.27941e+07	1.39289e+07	5.43318e+07	6.45978e+06	1.79294e+07	7.56085e+06	3.7829e+07	4.5057e+07	2.48354e+07
1937	972.84	10.9961														2.59349e+07	2.14881e+07	2.54967e+07	4.93358e+07	4.90398e+07	5.33008e+07	1.74934e+07	1.37944e+07	2.38467e+07	3.29734e+07	4.22627e+07	3.23701e+07
1941	132.84	24.7842														8.99828e+07	6.14385e+08	3.19119e+08	1.70858e+08	2.29169e+08	2.53898e+08	4.18898e+07	2.27357e+07	4.50821e+07	5.09673e+07	5.34513e+08	4.50464e+07
1942	900.84	9.45494														2.43938e+06	0	2.75351e+06	2.84183e+07	3.32147e+07	2.66847e+07	0	0	0	1.02577e+07	3.34288e+07	2.57492e+07
1944	512.88	13.3612														1.36204e+07	994913	1.66751e+07	3.02909e+06	1.80863e+07	4.41849e+07	6.68507e+06	2.24575e+06	1.85638e+07	2.0922e+07	3.68061e+07	6.39035e+07
1945	603.48	4.86012	1	M+K-2H	1-	Hydroxyphthioceranic acid (C37)	MS1	NA		KEGG	566.564	0.0324217	DaError		52921755	2.14494e+07	1.39957e+07	1.26736e+07	1.83311e+07	3.18671e+07	1.87938e+07	2.07243e+07	8.45974e+06	3.67474e+07	6.89632e+07	1.65793e+07	3.98665e+07
1950	207.12	0.175155	1	M+FA-H	1-	L-carnitine	MS2	CID000920	CARNITINE	BioCyc	162.113	-0.822029	mS-score	HMDB14721	10917	0	6.45913e+07	4.30549e+07	1.36687e+08	6.07864e+07	9.38316e+07	4.44058e+07	6.17237e+07	3.6077e+07	8.41003e+07	8.13751e+07	3.74691e+07
1951	894.84	11.8872														4.24919e+07	1.72169e+08	3.26043e+07	2.07322e+08	2.50188e+07	7.66975e+07	7.91643e+07	1.16333e+08	9.89511e+06	6.09711e+07	3.71503e+07	1.08431e+08
1952	368.76	19.2192	1	M-3H	3-	17-hydroxy-3-oxo-4-pregnane-20-carboxyl-CoA	MS1	CID002530	CPD-13752	BioCYC	1109.33	0.0328458	DaError		102515178	5.55667e+07	8.41318e+07	9.52392e+07	6.17397e+07	1.65037e+08	1.7492e+08	4.68154e+07	3.13358e+07	5.31616e+07	5.22074e+07	1.11687e+08	3.45289e+07
1954	325.08	22.4745	1	2M-H	1-	(2S,4R)-2-Amino-4-hydroxypentanedioic acid	MS1	NA	C05947	KEGG	163.048	0.0044411	DaError		440854	1.38656e+08	9.73407e+07	6.25085e+07	2.42643e+08	1.73936e+08	8.07889e+07	1.76388e+08	1.88975e+08	3.42194e+07	1.57735e+08	2.30771e+07	1.54721e+08
1967	131.16	28.2659														7.90512e+07	5.22295e+07	4.48182e+07	5.4093e+07	6.87415e+07	1.14812e+08	7.1472e+07	5.78381e+07	6.05541e+07	6.87505e+07	4.70159e+06	6.08316e+07
1968	325.08	24.8027	1	M+K-2H	1-	2-Polyprenyl-3-methyl-6-methoxy-1,4-benzoquinone	MS2	NA		KEGG	288.173	-1.19584	mS-score		10902296	5.07589e+07	1.25305e+08	7.96798e+07	4.305e+08	7.40037e+07	2.43487e+08	1.16359e+08	4.11674e+07	1.93697e+08	8.84138e+07	4.25755e+07	1.00434e+08
1979	446.88	18.4441	1	2M+FA-H	1-	S-Sulfocysteine	MS1	NA	C05824	KEGG	200.977	0.0356604	DaError		115015	2.6082e+07	2.39073e+07	2.82159e+07	2.68609e+07	1.58717e+06	3.52245e+07	2.41873e+07	3.00612e+07	2.90764e+07	7.47896e+07	4.75377e+07	3.76994e+07
1994	230.04	5.4172	1	M+FA-H	1-	Phosphoserine	MS1	NA	C01005	KEGG	185.009	0.0328693	DaError		68841	2.08931e+07	437649	1.66294e+07	9.42063e+06	7.95677e+06	1.23238e+07	1.18565e+07	1.47014e+07	1.14943e+07	1.1906e+07	1.37764e+07	1.51692e+07
2006	133.2	26.6143														1.51305e+08	1.04508e+08	6.62003e+07	1.04725e+08	1.601e+08	1.37474e+08	3.93991e+07	6.51537e+07	6.45324e+07	3.27394e+07	7.03759e+08	1.77495e+08
2021	426.6	26.2972														6.18188e+07	1.15145e+08	9.02523e+07	2.38016e+08	1.09443e+09	1.31588e+08	6.29396e+07	2.49693e+07	3.2113e+07	6.10142e+07	9.02674e+07	9.86227e+07
2031	865.68	11.5588	1	2M+FA-H	1-	4alpha-Methyl-5alpha-ergosta-8,14,24(28)-trien-3beta-ol	MS1	NA	C11508	KEGG	410.355	0.0139702	DaError		443237	1.62978e+07	6.7625e+06	5.53382e+06	1.8755e+07	5.70678e+06	2.43536e+07	1.43611e+06	0	3.54469e+06	1.48937e+07	1.36192e+07	1.8924e+07
2043	325.08	22.7773	1	2M-H	1-	(2S,4R)-2-Amino-4-hydroxypentanedioic acid	MS1	NA	C05947	KEGG	163.048	0.0044411	DaError		440854	1.38656e+08	8.77069e+07	1.23481e+08	2.08175e+08	1.53273e+08	8.07889e+07	1.38889e+08	1.47311e+08	8.85389e+07	1.52935e+08	4.30579e+07	1.09827e+08
2055	325.56	18.9527														3.64324e+08	5.83642e+07	5.25994e+07	8.00722e+07	5.31853e+07	7.32711e+07	4.48578e+07	1.15916e+08	5.43013e+08	7.18664e+07	3.11369e+08	1.2094e+08
2057	243	2.49293	1	M+K-2H	1-	(2R,3S)-2-Methylcitric acid	MS1	NA	C02225	KEGG	206.043	0.0087413	DaError		439681	2.8949e+07	1.42309e+07	1.00915e+07	9.26695e+06	1.31347e+07	1.09098e+07	8.01751e+06	1.00936e+07	1.74375e+07	1.36218e+07	2.4756e+07	1.45675e+07
2058	227.28	25.5859	1	2M-H	1-	n-octane	MS1	CID002559	CPD-148	BioCYC	114.141	0.00278682	DaError	HMDB01485	356	1.9731e+06	2.91569e+07	2.82812e+07	5.12054e+07	2.82318e+07	3.44355e+07	2.07546e+07	7.64252e+06	1.12715e+07	1.24249e+07	3.1994e+07	2.65587e+07
2063	484.8	1.85251														1.34318e+09	8.43851e+08	1.62015e+09	1.66216e+09	2.37645e+09	1.38224e+09	1.84506e+09	2.75928e+09	1.68754e+09	2.43429e+09	1.34264e+07	2.07559e+09
2064	339.48	22.3683														8.38167e+07	2.08847e+07	1.52521e+07	7.04705e+07	2.08638e+07	2.62864e+07	6.70393e+07	4.33663e+07	2.74413e+07	4.2933e+07	3.28346e+07	6.10557e+07
2066	426.96	24.6041	1	2M-H	1-	(3R)-3-Hydroxy-2-oxo-4-phosphonooxybutanoate	MS1	NA	C06054	KEGG	213.988	0.00421945	DaError		21145142	1.77899e+08	1.68462e+08	1.60472e+08	1.12702e+08	1.70728e+08	1.97733e+08	6.10492e+07	5.64855e+07	1.06648e+08	6.87062e+07	1.70384e+07	5.20697e+07
2068	426.96	27.8775	1	2M-H	1-	(3R)-3-Hydroxy-2-oxo-4-phosphonooxybutanoate	MS1	NA	C06054	KEGG	213.988	0.00421945	DaError		21145142	1.64729e+08	4.40967e+08	1.48439e+08	8.93862e+07	0	1.70717e+08	5.48847e+07	7.40939e+07	5.80041e+07	4.57678e+07	3.59014e+07	1.22321e+08
2070	325.08	23.1333	1	2M-H	1-	(2S,4R)-2-Amino-4-hydroxypentanedioic acid	MS1	NA	C05947	KEGG	163.048	0.0044411	DaError		440854	2.70404e+08	4.67274e+07	1.23481e+08	1.25938e+08	8.32204e+07	1.10784e+08	1.48934e+08	7.16281e+07	8.85389e+07	8.44118e+07	3.01804e+07	4.40782e+07
2082	610.68	2.88345														1.07702e+07	1.09212e+07	1.8314e+07	1.24346e+07	1.0931e+06	6.73896e+06	6.93328e+06	4.90404e+06	4.30777e+06	1.26599e+07	2.3005e+07	6.96884e+06
2083	159.12	3.55482	1	M-H	1-	Tryptamine	MS1	NA	C00398	KEGG	160.1	0.0272227	DaError		1150	6.60529e+06	9.93735e+06	1.04739e+07	1.07462e+07	1.21388e+07	2.93644e+07	1.34321e+07	1.28374e+07	2.11098e+07	3.14565e+07	3.75951e+07	3.41485e+07
2086	207.24	17.6273	1	2M-H	1-	cadaverine	MS1	CID001793	CADAVERINE	BioCYC	104.131	0.00770777	DaError	HMDB02322	273	4.66011e+07	6.17554e+07	5.41589e+07	5.2986e+07	2.16817e+07	6.19471e+07	6.09933e+06	5.1518e+07	1.53935e+08	3.50172e+07	1.36957e+08	2.62016e+08
2089	378.96	27.0392	1	2M-H	1-	Oxalosuccinic acid	MS1	NA	C05379	KEGG	190.011	0.0277187	DaError		972	9.2141e+06	6.56215e+06	1.39584e+07	2.10181e+07	2.18012e+07	1.31098e+07	1.15383e+07	1.11161e+07	1.55846e+07	1.48298e+07	2.35096e+07	1.60666e+07
2090	324.96	24.5577	1	2M+FA-H	1-	Acetylphosphate	MS1	NA	C00227	KEGG	139.987	0.00656405	DaError		186	4.80028e+07	7.39055e+07	1.20327e+07	5.06167e+07	1.07394e+08	7.40135e+07	4.20258e+07	3.7871e+07	3.35795e+07	3.05095e+07	1.14625e+07	2.95338e+07
2094	402.96	6.63752	1	2M-H	1-	Benzoyl phosphate	MS1	NA	C06206	KEGG	202.003	0.0194756	DaError		151426	1.44573e+07	3.62746e+07	3.10025e+07	1.94031e+07	4.24037e+07	1.84651e+07	9.78302e+06	1.92641e+07	2.12784e+07	1.65449e+07	5.48375e+07	3.63547e+07
2098	211.08	15.0968	1	M+FA-H	1-	3-(3-Hydroxyphenyl)propanoic acid	MS2	NA	C11457	KEGG	166.063	0.874218	mS-score		91	1.19472e+08	1.14787e+08	1.22098e+08	1.38192e+08	2.5588e+07	1.28532e+08	4.82674e+08	3.07431e+08	2.05796e+08	5.39356e+07	4.91898e+08	2.34453e+07
2099	211.08	15.6369	1	M+FA-H	1-	3-(3-Hydroxyphenyl)propanoic acid	MS2	NA	C11457	KEGG	166.063	0.874218	mS-score		91	1.03444e+08	6.93318e+07	1.22098e+08	5.35468e+07	1.1629e+08	2.67876e+08	4.87777e+08	3.08242e+08	1.7504e+08	6.03306e+07	4.91898e+08	6.16656e+07
2102	135.24	17.5059														8.77058e+07	7.57917e+07	1.34056e+08	5.41313e+07	1.53905e+07	7.45641e+07	1.50578e+08	1.08384e+08	9.87685e+07	1.00866e+08	2.81024e+08	4.00456e+07
2103	427.08	22.6674	1	2M+FA-H	1-	5-Hydroxyindole-3-acetic acid	MS1	NA	C05635	KEGG	191.058	0.0173504	DaError		1826	8.34472e+07	2.11168e+07	4.86338e+07	5.49035e+07	4.8302e+07	5.23975e+07	4.40843e+07	1.77167e+07	4.29268e+07	2.71567e+07	3.5811e+07	1.36321e+08
2108	426.96	25.5881	1	2M-H	1-	(3R)-3-Hydroxy-2-oxo-4-phosphonooxybutanoate	MS1	NA	C06054	KEGG	213.988	0.00421945	DaError		21145142	8.79161e+07	2.33809e+08	1.44067e+08	7.12577e+07	1.80446e+08	2.41536e+08	2.54005e+08	1.03814e+08	3.59719e+07	3.06104e+07	1.71965e+07	4.16631e+07
2110	135.36	12.2626														5.83546e+07	2.40044e+07	1.57767e+07	5.70741e+07	1.46261e+07	1.1589e+08	1.34209e+07	8.23886e+07	3.88578e+07	1.33131e+07	4.34531e+07	2.69281e+07
2112	293.16	18.9634	1	2M+FA-H	1-	1-Methylimidazole-4-acetaldehyde	MS1	NA	C05827	KEGG	124.064	0.0172385	DaError		193545	3.14994e+07	414448	833434	7.75736e+07	3.88165e+07	2.43404e+07	2.92121e+07	8.58315e+07	6.28104e+07	2.83728e+07	4.84784e+07	7.67596e+07
2113	326.04	28.1894	1	M+K-2H	1-	(2S)-2-(3-Carboxypropanamido)-6-oxoheptanedioic acid	MS1	NA	C04462	KEGG	289.08	0.0116361	DaError		440349	1.08896e+08	6.19244e+07	6.40053e+07	1.02057e+08	3.68166e+07	2.08139e+08	1.30307e+08	5.17187e+07	9.80117e+07	1.34929e+08	2.29064e+08	2.12604e+08
2115	384.96	22.3604	1	2M+FA-H	1-	(2R)-3-Sulfolactate	MS1	NA	C11537	KEGG	169.989	0.00761265	DaError		443250	2.48921e+07	3.51016e+07	4.07894e+07	1.69998e+07	2.21443e+06	4.92042e+07	3.6917e+07	3.50181e+07	2.17685e+07	1.68382e+07	4.46655e+07	4.87973e+07
2116	544.8	4.07686														2.11539e+07	1.28841e+07	1.33497e+07	1.03811e+07	2.05279e+07	1.03004e+07	3.50939e+06	6.19231e+06	4.44748e+06	4.71226e+06	1.94482e+07	1.20939e+07
2121	924.96	11.3617														2.32826e+06	6.08012e+06	3.87377e+06	4.6894e+06	7.49503e+06	1.92944e+07	6.89891e+06	8.54468e+06	6.03985e+06	1.14656e+07	1.28617e+07	5.93423e+06
2133	261	2.50032	1	M+Na-2H	1-	L-Cystine	MS1	NA	C00491	KEGG	240.024	0.0014871	DaError		67678	5.93582e+06	2.76468e+07	5.23374e+06	4.11807e+06	8.72689e+06	9.79938e+06	4.2339e+06	8.30784e+06	5.19699e+06	8.85698e+06	2.3534e+07	4.91728e+06
2145	164.88	28.5568	1	M+K-2H	1-	Methylselenic acid	MS1	NA		KEGG	127.938	0.0062525	DaError		161597	2.52914e+07	6.84342e+07	3.651e+07	3.25001e+07	3.69995e+07	2.40795e+07	3.38827e+07	3.38951e+07	2.22796e+07	4.09707e+07	3.79462e+07	3.79507e+07
2146	426.96	24.3148	1	2M-H	1-	(3R)-3-Hydroxy-2-oxo-4-phosphonooxybutanoate	MS1	NA	C06054	KEGG	213.988	0.00421945	DaError		21145142	5.20891e+07	1.60986e+08	3.19365e+07	1.33137e+08	1.86892e+08	2.18549e+08	7.24131e+07	5.64855e+07	1.15595e+08	5.40447e+07	1.1433e+07	8.20949e+07
2148	211.08	14.9212	1	M-2H	2-	N,N'-Diacetylchitobiose	MS1	NA	C01674	KEGG	424.169	0.0052459	DaError		439544	1.19472e+08	1.14787e+08	1.22098e+08	2.56361e+08	3.3608e+07	9.04631e+07	4.82674e+08	3.07431e+08	2.24921e+08	5.39356e+07	4.86057e+08	1.21379e+08
2149	324.96	25.2203	1	2M+FA-H	1-	Acetylphosphate	MS1	NA	C00227	KEGG	139.987	0.00656405	DaError		186	4.13742e+07	1.15661e+08	3.80373e+07	8.06256e+07	1.83105e+08	7.40135e+07	4.12875e+07	6.5166e+07	3.53756e+07	1.03909e+08	5.18217e+07	3.64409e+07
2164	426.6	19.2959														8.8848e+06	4.17615e+07	6.12813e+07	2.03953e+07	3.56822e+07	3.1165e+07	2.2881e+07	2.61888e+07	2.36363e+07	4.18071e+07	2.10149e+07	4.38003e+07
2168	325.56	26.4457														5.46383e+07	3.47753e+08	4.43204e+07	7.36482e+07	8.84876e+07	4.95072e+07	1.06265e+08	5.43443e+06	7.96912e+07	3.07357e+07	2.95598e+07	4.40123e+07
2170	134.28	3.46258														1.96536e+07	1.59499e+07	1.86607e+07	1.56513e+07	1.06731e+07	1.38324e+07	2.12012e+07	1.64769e+07	1.78571e+07	2.47412e+07	4.34205e+07	2.94729e+07
2180	281.04	19.3059	1	M+K-2H	1-	Biotin	MS1	NA	C00120	KEGG	244.088	0.0032401	DaError		6560210	2.92161e+07	2.37603e+07	3.55356e+07	3.26383e+07	3.3235e+07	2.4356e+07	1.80277e+07	2.1028e+07	2.50964e+07	1.68855e+07	2.81673e+07	2.36546e+07
2181	572.88	9.67466														7.65377e+06	4.45451e+06	2.75351e+06	1.12768e+07	8.04142e+06	3.88595e+06	3.67587e+06	3.65177e+06	2.15197e+06	6.7298e+06	1.20963e+07	1.39079e+07
2183	368.88	26.3375														1.40037e+07	1.49281e+07	4.90437e+07	2.24112e+07	5.0922e+07	2.95851e+07	5.75404e+07	1.80072e+07	8.71507e+06	3.24135e+07	9.00988e+07	2.3322e+07
2191	248.04	28.7717	1	M-H	1-	Pyridoxine phosphate	MS1	NA	C00627	KEGG	249.04	0.0070462	DaError		1055	3.40672e+07	2.30716e+07	3.53028e+07	4.65874e+07	5.37168e+07	5.0327e+07	2.15066e+07	3.4931e+07	3.91347e+07	2.81265e+07	1.0031e+07	1.22052e+07
2193	383.16	24.03	1	2M+FA-H	1-	Norepinephrine	MS1	NA	C00547	KEGG	169.074	0.00700815	DaError		439260	2.72939e+07	2.5174e+07	1.29349e+07	2.74397e+07	1.52708e+07	1.81311e+07	2.96082e+07	3.29878e+07	3.43055e+07	1.22617e+07	3.21186e+07	3.27396e+07
2196	135.24	26.1542														4.197e+07	2.64272e+07	1.98635e+08	2.6754e+07	6.29162e+07	2.67938e+07	2.91092e+07	3.89424e+07	2.50873e+07	1.04366e+08	1.5417e+08	4.58566e+07
2198	133.08	21.8588	1	M-3H	3-	MG(0:0/22:6(4Z,7Z,10Z,13Z,16Z,19Z)/0:0)	MS1	NA		KEGG	402.277	0.0151763	DaError		46896303	6.48133e+07	1.16828e+08	3.80547e+07	3.07265e+07	1.49354e+08	6.0602e+07	4.5355e+07	2.08327e+07	1.28056e+08	5.93997e+07	2.18787e+07	2.42475e+07
2221	219.12	7.9434	1	2M+FA-H	1-	4-Aminobutanal	MS1	NA	C00555	KEGG	87.0684	0.00751686	DaError		118	1.17494e+07	2.31378e+07	6.07325e+06	8.3567e+06	1.47748e+07	8.81921e+06	1.59873e+07	1.25915e+07	1.71984e+07	1.30457e+07	1.19262e+08	9.91205e+06
2222	179.4	17.4909														5.46785e+07	6.37817e+07	4.35049e+07	2.93544e+07	3.08996e+07	2.86746e+07	3.71524e+07	1.4114e+07	4.01393e+07	2.06025e+07	8.73347e+07	4.00726e+07
2228	426.84	7.70173														4.81023e+07	3.25249e+07	5.48954e+07	4.84586e+07	1.50651e+07	2.93459e+07	4.50675e+07	1.51501e+07	1.30127e+07	9.26849e+07	7.55094e+06	2.89153e+07
2237	341.16	26.4604	1	2M+FA-H	1-	(2R,3R)-2,3-Dihydroxy-3-methylpentanoic acid	MS1	NA	C06007	KEGG	148.074	0.00734245	DaError		448154	9.6333e+06	8.40602e+06	2.64894e+07	2.39444e+07	1.35125e+07	1.67272e+07	7.76274e+06	1.05276e+07	1.01843e+07	1.7694e+07	1.47036e+07	1.08812e+07
2238	135.24	19.4397														1.72687e+07	5.65606e+07	8.66083e+07	1.82838e+07	7.87457e+07	8.3403e+07	1.55883e+08	5.67832e+07	4.57491e+07	2.94054e+07	2.73341e+08	8.49992e+07
2239	135.24	16.0429														3.86227e+07	5.56241e+07	4.01058e+07	6.07554e+07	2.04183e+07	4.21095e+08	2.68151e+08	8.44284e+07	2.63074e+07	6.36947e+07	1.7451e+08	1.35302e+08
2241	426.6	23.3425														3.2785e+07	1.62008e+07	7.0633e+07	4.42075e+07	1.056e+08	2.25031e+07	1.83154e+07	2.39641e+07	2.54527e+07	1.97973e+07	8.40356e+06	5.25041e+07
2260	207.24	10.1005	1	2M-H	1-	cadaverine	MS1	CID001793	CADAVERINE	BioCYC	104.131	0.00770777	DaError	HMDB02322	273	6.62066e+07	1.97279e+07	3.44521e+07	6.57381e+07	7.75548e+07	6.23974e+07	2.92839e+08	8.78753e+07	7.4718e+07	5.53445e+07	1.78217e+08	3.77064e+07
2261	133.2	22.7861														5.09665e+07	3.01256e+07	5.59915e+07	2.83294e+07	9.30996e+07	4.00295e+07	2.16565e+07	4.00887e+07	1.65085e+07	2.99636e+07	1.08948e+08	5.00823e+06
2264	299.28	25.9548	1	2M-H	1-	Perillaldehyde	MS1	NA	C02576	KEGG	150.104	0.0391723	DaError		16441	5.66887e+07	1.97569e+07	2.91834e+07	3.992e+07	2.41626e+07	7.11557e+07	1.07728e+07	4.43977e+07	2.39011e+07	2.66464e+07	5.72431e+07	3.83333e+07
2266	293.04	9.26765	1	M+K-2H	1-	D-Ribosylnicotinic acid	MS1	NA	C05841	KEGG	256.082	0.0092903	DaError		161234	3.71568e+06	2.93546e+06	5.65094e+06	6.50693e+06	6.50851e+06	634316	8.65119e+06	4.36806e+06	4.36073e+06	5.58487e+06	7.15011e+06	5.04108e+06
2267	368.88	22.9778														3.7469e+07	4.46708e+07	2.10047e+07	2.9416e+07	2.0124e+07	2.88487e+07	4.11672e+07	3.77434e+07	1.09933e+07	2.01371e+07	4.83193e+07	1.43616e+07
2277	349.92	23.2649														4.51868e+06	2.24878e+06	8.5404e+06	1.09229e+07	7.79171e+06	7.13364e+06	5.43317e+06	7.34415e+06	3.54003e+06	1.14548e+07	8.74293e+06	1.89881e+07
2278	135.36	27.1094														4.79663e+07	2.41044e+07	3.53375e+07	2.34663e+07	1.3342e+07	4.66718e+07	1.72727e+07	4.81486e+07	2.60141e+07	3.5214e+07	3.08916e+07	2.25264e+07
2289	427.8	20.3446														1.68193e+07	1.05114e+07	1.06982e+07	1.08654e+07	5.00939e+06	1.15521e+07	4.64649e+06	6.9389e+06	4.73526e+06	9.91484e+06	1.38715e+07	1.30046e+07
2311	383.16	28.0241	1	2M+FA-H	1-	Norepinephrine	MS1	NA	C00547	KEGG	169.074	0.00700815	DaError		439260	2.51172e+07	1.56939e+07	2.11232e+07	3.90105e+07	3.98005e+07	2.67263e+07	1.88938e+06	3.73498e+07	2.36867e+07	3.47395e+07	2.08083e+07	1.4748e+07
2312	163.08	0.358286	1	M-H	1-	alpha-L-fucopyranose	MS2	CID000493	CPD-10329	BioCyc	164.068	-0.664833	mS-score	HMDB00174	439554	1.04641e+07	2.48245e+07	3.60783e+07	9.14213e+07	7.01966e+07	4.69918e+07	5.14684e+07	2.27719e+07	3.73884e+07	1.43556e+07	6.794e+07	4.176e+07
2314	313.205	25.0644	1	2M+FA-H	1-	beta-D-2-Deoxyribose	MS1	NA	C01801	KEGG	134.058	0.0454967	DaError		439576	3.32035e+07	1.17421e+07	1.23319e+07	3.89827e+07	9.71209e+07	9.21267e+06	6.32612e+07	4.27939e+07	3.29438e+07	3.80535e+07	4.1874e+07	3.87813e+07
2316	369.36	26.9343														2.04637e+07	1.45638e+07	2.81956e+07	1.16586e+07	1.27878e+07	1.06695e+07	2.24115e+07	1.77078e+07	1.49755e+07	7.21954e+06	2.1109e+07	2.7651e+07
2317	311.04	19.0024	1	2M-H	1-	Orotic acid	MS1	NA	C00295	KEGG	156.017	0.00653565	DaError		967	1.12962e+07	2.30368e+07	7.20037e+06	1.13564e+08	2.85083e+07	4.66925e+07	3.99397e+07	2.40816e+07	3.69715e+07	2.9676e+07	3.09655e+07	3.52589e+07
2318	178.92	16.8995	1	2M-H	1-	3-Chloroacrolein	MS1	NA	C06613	KEGG	89.9872	0.0236053	DaError		5280971	4.93232e+07	6.27359e+07	3.1772e+07	3.7508e+07	5.44563e+07	7.3826e+07	4.76037e+06	1.84154e+07	3.24299e+07	2.11023e+07	1.02141e+08	3.12133e+07
2321	325.56	27.1928														3.01615e+07	3.50663e+08	2.24932e+07	3.07001e+07	4.95744e+07	4.95072e+07	5.89562e+07	1.80573e+07	4.05125e+07	3.56233e+07	2.08627e+07	4.40123e+07
2322	175.08	26.9084	1	M-H	1-	Serotonin	MS1	NA	C00780	KEGG	176.095	0.0076852	DaError		5202	2.22537e+07	1.66811e+07	1.88977e+07	1.05965e+08	1.44389e+07	1.91053e+07	4.53684e+06	3.42596e+07	2.24177e+07	1.85032e+07	5.40454e+06	1.72405e+07
2329	178.92	14.3177	1	2M-H	1-	3-Chloroacrolein	MS1	NA	C06613	KEGG	89.9872	0.0236053	DaError		5280971	2.13723e+07	1.7951e+07	9.35213e+07	4.25543e+07	2.14566e+07	1.65887e+07	1.52261e+07	2.7213e+07	3.58975e+07	5.39985e+07	1.68428e+07	1.96172e+07
2331	311.04	17.9204	1	2M-H	1-	Orotic acid	MS1	NA	C00295	KEGG	156.017	0.00653565	DaError		967	5.46078e+06	1.8728e+07	1.65513e+07	3.37004e+07	2.63316e+07	3.38679e+07	4.55151e+07	1.68801e+07	3.69715e+07	2.71845e+07	1.22445e+07	1.02234e+08
2346	333	23.2781	1	M+FA-H	1-	2-Dehydro-3-deoxy-D-arabino-heptonate 7-phosphate	MS2	NA	C04691	KEGG	288.025	-2.35255	mS-score		160647	6.91622e+06	6.00173e+06	8.09129e+06	5.81071e+06	6.67161e+06	7.54662e+06	5.48794e+06	4.41535e+06	3.59561e+06	1.75187e+07	1.69518e+07	1.16544e+07
2358	175.08	0.277985	1	M-H	1-	Serotonin	MS1	NA	C00780	KEGG	176.095	0.0076852	DaError		5202	2.45088e+07	5.40293e+07	2.23246e+07	2.95439e+07	4.26086e+07	3.29812e+07	5.22565e+07	4.04805e+07	2.2724e+07	0	4.21287e+07	3.35435e+07
2360	174.96	21.613	1	M+Na-2H	1-	Propanoyl phosphate	MS1	NA	C02876	KEGG	154.003	0.0177686	DaError		1034	1.84946e+07	4.80553e+07	2.40167e+07	3.41189e+07	6.07322e+07	4.70064e+07	2.37012e+07	2.3078e+07	2.26347e+07	1.22924e+07	1.0447e+08	1.687e+07
2374	441	26.4026	1	2M+FA-H	1-	D-erythrose 4-phosphate(2-)	MS1	NA		KEGG	197.993	0.0079609	DaError		5459862	8.87803e+06	3.82635e+06	2.67411e+07	3.13085e+06	6.61816e+06	7.24164e+06	4.6796e+06	1.07421e+07	1.512e+07	1.65989e+07	3.03064e+07	1.30956e+07
2375	311.04	19.472	1	2M-H	1-	Orotic acid	MS1	NA	C00295	KEGG	156.017	0.00653565	DaError		967	4.38964e+07	2.30368e+07	1.00129e+08	1.13564e+08	2.85083e+07	4.66925e+07	6.35454e+07	5.48027e+07	8.26747e+07	2.9676e+07	2.30666e+07	3.52589e+07
2380	339.48	22.1123														1.0189e+08	4.88194e+07	1.52521e+07	7.04705e+07	2.08638e+07	2.62864e+07	7.03638e+07	2.22095e+07	2.73451e+07	2.75635e+07	2.87673e+07	6.10557e+07
2394	193.2	17.839	1	M+FA-H	1-	spermidine	MS1	CID000875	SPERMIDINE	BioCYC	148.181	0.0204232	DaError	HMDB01257	6992097	1.81171e+07	1.39679e+07	1.39057e+07	1.43334e+07	2.12208e+07	2.76125e+07	2.81526e+06	1.64159e+07	2.41646e+07	2.90428e+07	3.62995e+06	1.67245e+07
2395	211.08	13.8906	1	M-2H	2-	N,N'-Diacetylchitobiose	MS1	NA	C01674	KEGG	424.169	0.0052459	DaError		439544	6.15184e+07	3.01264e+07	6.56399e+07	1.75513e+07	4.46713e+07	1.57683e+07	5.02499e+07	4.27461e+07	6.78173e+07	2.99266e+07	3.89864e+07	2.98844e+07
2414	210.84	1.35781														6.27363e+07	9.56961e+07	1.28496e+07	6.08203e+07	5.80998e+07	8.88676e+07	6.11973e+07	2.53239e+07	4.62843e+06	7.43625e+07	5.25092e+06	3.86848e+07
2416	207.24	15.8244	1	2M-H	1-	cadaverine	MS1	CID001793	CADAVERINE	BioCYC	104.131	0.00770777	DaError	HMDB02322	273	7.93479e+07	2.22861e+07	6.25661e+07	3.41578e+07	6.95105e+07	4.96219e+07	2.55447e+07	1.36487e+08	3.94956e+07	4.42865e+07	1.20964e+08	4.61814e+07
2431	427.08	23.279	1	M+FA-H	1-	2-cis,6-trans-Farnesyl diphosphate	MS2	NA		KEGG	382.131	-0.358335	mS-score		445683	8.34472e+07	6.62672e+07	1.54183e+07	4.26889e+07	6.77701e+07	7.46859e+07	4.51638e+07	3.61817e+06	1.17026e+08	2.31862e+07	1.3086e+07	4.75609e+07
2440	315.36	21.3123														1.36717e+07	1.95168e+07	6.24986e+06	1.4273e+07	3.22974e+07	1.22571e+07	1.40737e+07	1.44674e+07	8.52307e+06	1.97539e+07	9.43283e+06	2.74577e+07
2447	135.24	23.6251														4.18775e+07	3.66307e+07	3.60944e+06	1.62126e+07	8.32016e+06	1.98929e+07	1.50529e+07	1.63761e+07	2.10749e+07	1.55494e+07	4.05616e+06	1.4306e+07
2449	680.76	26.7801														7.98032e+06	1.87414e+06	6.51587e+06	4.06854e+06	2.9788e+06	1.44212e+07	0	1.32822e+06	5.20551e+06	1.71785e+07	9.82143e+06	1.01239e+07
2450	293.16	20.2979	1	2M+FA-H	1-	1-Methylimidazole-4-acetaldehyde	MS1	NA	C05827	KEGG	124.064	0.0172385	DaError		193545	3.59003e+06	2.07009e+07	2.19596e+07	1.13427e+07	5.18767e+06	8.89401e+06	6.98578e+06	5.10623e+06	1.54382e+07	1.47912e+07	5.36374e+06	1.8633e+07
2467	426.6	19.6873														6.14785e+07	1.79848e+07	4.136e+07	2.03953e+07	3.18899e+07	3.1165e+07	1.98554e+07	2.61888e+07	1.33013e+08	4.18071e+07	7.52161e+06	7.74132e+07
2469	426.6	20.0709														1.51649e+07	1.54509e+07	1.74546e+07	4.83553e+07	7.09111e+07	1.9944e+07	6.67542e+07	2.00476e+07	1.33013e+08	4.18071e+07	7.52161e+06	4.22855e+07
2476	368.88	20.9554														4.17635e+07	1.17081e+07	2.21637e+07	2.06597e+07	1.48659e+07	4.41807e+07	2.15444e+07	5.31446e+07	1.03707e+07	1.82771e+07	1.02228e+07	5.3591e+06
2477	368.88	20.6413														3.56465e+06	1.17081e+07	2.12784e+07	1.33965e+07	2.50769e+07	4.41807e+07	1.33472e+07	3.43274e+07	1.03707e+07	2.20039e+07	1.02228e+07	1.62721e+07
2484	175.08	29.4753	1	M-H	1-	Serotonin	MS1	NA	C00780	KEGG	176.095	0.0076852	DaError		5202	2.20195e+07	2.08176e+07	6.45399e+07	4.96333e+07	3.8865e+07	4.88009e+07	3.15196e+07	6.96284e+07	3.0415e+07	5.72888e+07	7.18135e+06	7.34921e+06
2499	451.2	25.9252	1	2M-H	1-	Porphobilinogen	MS1	NA	C00931	KEGG	226.095	0.0082872	DaError		1021	5.20426e+06	3.6022e+06	7.32663e+06	8.27486e+06	3.34565e+06	4.06908e+06	1.58564e+06	4.34634e+06	7.69648e+06	1.02703e+07	4.46009e+06	4.3258e+06
2500	368.88	24.621														1.1532e+07	3.23342e+07	1.77711e+07	2.84322e+07	2.1901e+07	2.79038e+07	1.36617e+07	2.78513e+06	5.06896e+06	1.22925e+07	2.30101e+07	1.2297e+07
2505	207.24	8.0438	1	2M-H	1-	cadaverine	MS1	CID001793	CADAVERINE	BioCYC	104.131	0.00770777	DaError	HMDB02322	273	2.11713e+07	1.26313e+07	4.32118e+07	2.3937e+07	1.0069e+07	2.39718e+07	8.03976e+06	5.09138e+07	1.83653e+07	1.1688e+07	5.6636e+07	1.51071e+07
2507	248.16	20.2975	1	M-3H	3-	clarithromycin	MS1	CID002575	CPD-13809	BioCYC	747.477	0.0249478	DaError	HMDB15342	84029	2.76875e+07	1.33016e+07	2.26106e+07	4.13198e+07	1.414e+07	2.65189e+07	7.29781e+07	1.84102e+07	2.95112e+07	5.01621e+07	1.31418e+07	4.52258e+07
2509	163.08	15.0765	1	M+FA-H	1-	beta-Hydroxyisovaleric acid	MS1	NA		KEGG	118.063	0.0188066	DaError		69362	5.24917e+07	5.06918e+07	6.44721e+07	7.55338e+07	4.18413e+07	5.80765e+07	1.61566e+07	3.71615e+07	7.8926e+07	3.29002e+07	1.26823e+07	2.68755e+08
2512	178.92	13.6108	1	2M-H	1-	3-Chloroacrolein	MS1	NA	C06613	KEGG	89.9872	0.0236053	DaError		5280971	4.62975e+07	3.94469e+07	4.73996e+07	6.65672e+07	4.66811e+07	2.82918e+07	2.42363e+07	2.86083e+07	3.89082e+07	2.47337e+07	2.71744e+07	1.86867e+07
2513	351.12	24.0126	1	2M-H	1-	(2S)-2-Isopropylmalate	MS1	NA	C02504	KEGG	176.068	0.00483795	DaError		5280523	2.43963e+07	1.69724e+07	1.65416e+07	1.16522e+07	1.10501e+07	2.39487e+07	3.69885e+07	3.47376e+07	2.09602e+07	3.62002e+07	1.72417e+07	2.86808e+07
2515	135.24	14.4739														3.42927e+08	1.19545e+08	8.46993e+07	7.79612e+07	6.37152e+07	6.90767e+07	8.79247e+07	7.71972e+07	5.18631e+07	7.42406e+07	2.11328e+07	1.13762e+08
2517	478.92	26.1886														9.26247e+06	5.62674e+06	9.46099e+06	5.28434e+06	9.53741e+06	5.43593e+06	6.48837e+06	1.0038e+07	8.04674e+06	1.51743e+06	1.1717e+07	2.86693e+06
2518	248.16	20.8919	1	M-3H	3-	clarithromycin	MS1	CID002575	CPD-13809	BioCYC	747.477	0.0249478	DaError	HMDB15342	84029	1.77943e+07	1.99521e+07	1.58027e+07	1.71621e+07	1.21806e+07	2.39287e+07	3.34518e+07	6.64432e+07	1.49729e+07	1.89361e+07	1.44584e+07	4.52258e+07
2520	163.08	14.4112	1	M+FA-H	1-	beta-Hydroxyisovaleric acid	MS1	NA		KEGG	118.063	0.0188066	DaError		69362	1.64824e+07	4.43761e+07	1.6339e+07	2.31741e+07	2.51482e+07	6.28052e+07	4.71864e+07	1.1754e+07	7.8926e+07	1.72775e+07	1.04387e+07	1.03208e+07
2522	259.205	17.8079	1	2M-H	1-	Agmatine	MS1	NA	C00179	KEGG	130.122	0.0157025	DaError		199	1.58403e+06	656227	437444	1.51424e+06	1.29877e+07	2.93549e+06	2.52992e+06	1.44751e+06	2.33748e+06	8.01825e+06	1.10371e+07	3.15567e+06
2523	338.88	28.1933	1	2M-H	1-	(2R)-3-Sulfolactate	MS1	NA	C11537	KEGG	169.989	0.0448674	DaError		443250	1.65611e+07	1.72129e+07	1.63635e+07	7.91694e+06	3.17635e+07	3.31455e+07	1.47036e+07	8.8911e+06	1.75151e+07	3.98083e+07	6.27281e+06	3.88371e+07
2524	338.88	27.9747	1	2M-H	1-	(2R)-3-Sulfolactate	MS1	NA	C11537	KEGG	169.989	0.0448674	DaError		443250	1.65611e+07	1.72129e+07	6.66936e+06	2.55036e+07	3.17635e+07	3.31455e+07	1.59801e+07	7.73048e+06	1.81856e+07	3.98083e+07	6.27281e+06	3.88371e+07
2527	368.76	22.8194	1	M-3H	3-	17-hydroxy-3-oxo-4-pregnane-20-carboxyl-CoA	MS1	CID002530	CPD-13752	BioCYC	1109.33	0.0328458	DaError		102515178	3.29937e+07	1.20524e+07	1.55126e+07	3.60117e+07	1.95885e+07	2.15577e+07	2.35233e+07	2.2058e+07	1.0319e+07	2.26585e+07	4.63106e+06	4.81661e+06
2529	135.36	13.0333														1.40829e+07	3.33672e+07	3.25127e+07	3.02129e+07	8.6135e+07	8.10063e+07	1.34209e+07	4.90334e+07	7.20763e+07	6.23327e+07	1.94472e+07	1.9096e+07
2531	174.96	15.3044	1	M+Na-2H	1-	Propanoyl phosphate	MS1	NA	C02876	KEGG	154.003	0.0177686	DaError		1034	6.12983e+06	6.17176e+07	1.06261e+07	6.04406e+06	7.51708e+07	4.33316e+07	5.35608e+07	2.29187e+07	2.19466e+07	3.1163e+07	3.51215e+07	1.0288e+07
2534	177.24	17.2914														1.677e+06	3.40399e+06	1.35914e+06	2.98493e+07	2.20786e+07	4.4789e+07	2.3235e+07	1.4177e+07	3.54837e+07	3.01403e+07	3.36373e+06	1.48162e+07
2535	132.84	14.2135														2.01742e+07	6.77052e+07	5.21885e+07	3.98623e+07	8.2458e+07	6.27774e+07	1.38662e+08	5.01583e+07	1.6853e+07	5.06076e+07	7.34654e+06	4.71912e+07
2546	263.16	9.2872	1	2M-H	1-	L-Ornithine	MS1	NA	C00077	KEGG	132.09	0.00623775	DaError		6262	1.63952e+06	1.39995e+06	4.51553e+06	1.05228e+07	5.29174e+06	4.15747e+06	1.01592e+07	3.4557e+06	2.78209e+06	4.24772e+06	9.25258e+06	4.75845e+06
2547	104.04	29.2879	1	M-H	1-	L-serine zwitterion	MS1	NA		KEGG	105.043	0.0046838	DaError		6857581	1.50272e+07	1.58818e+07	3.34608e+07	3.04306e+07	2.14099e+07	1.18978e+07	2.7851e+07	1.00226e+07	1.46413e+07	2.41706e+07	2.59852e+07	1.39149e+07
2548	187.08	12.2922	1	M+FA-H	1-	Ectoine	MS1	NA		KEGG	142.074	0.0075732	DaError		126041	9.85652e+06	1.96693e+07	1.04084e+06	1.64546e+07	1.49537e+07	2.51784e+07	1.83923e+07	2.25176e+07	1.55016e+07	1.6663e+07	8.30917e+06	1.06717e+07
2549	449.04	18.4248	1	M+FA-H	1-	UDP	MS2	NA	C00015	KEGG	404.002	0.0121523	mS-score		6031	3.86878e+06	3.56581e+06	1.83052e+06	3.85769e+06	1.36378e+06	8.62119e+06	5.2273e+06	7.1028e+06	4.23174e+06	4.37749e+06	1.28768e+07	2.09742e+06
2553	201.96	28.5249	1	M+K-2H	1-	4-pyridoxolactone	MS1	CID001559	CPD-375	BioCYC	165.043	0.0311924	DaError	HMDB03454	151228	1.7762e+07	2.27091e+07	1.42975e+07	1.73276e+07	2.3061e+07	1.53058e+07	2.28772e+07	2.03481e+07	1.84833e+07	2.07236e+07	3.13725e+07	1.3495e+07
2556	546.6	3.36274														1.19694e+07	1.88506e+07	1.50654e+07	5.57437e+07	2.39858e+07	2.81405e+07	4.95185e+07	2.63475e+07	2.9164e+07	2.18529e+07	4.8438e+06	2.96769e+07
2561	341.16	27.1294	1	2M+FA-H	1-	(2R,3R)-2,3-Dihydroxy-3-methylpentanoic acid	MS1	NA	C06007	KEGG	148.074	0.00734245	DaError		448154	1.64388e+07	8.40602e+06	6.16644e+06	5.39729e+06	1.35125e+07	8.30975e+06	7.76274e+06	1.7854e+07	5.14775e+06	7.16539e+06	1.89507e+07	1.08812e+07
2566	311.4	23.7343	1	M-3H	3-	3-Hydroxydecanoyl-coenzyme A	MS1	NA	C05264	KEGG	937.246	0.0240762	DaError		440605	8.44955e+07	1.03003e+08	1.91093e+08	1.00889e+08	7.85282e+07	1.27803e+08	1.62601e+08	2.42564e+08	1.27821e+08	2.45273e+07	5.54411e+06	2.02646e+07
2571	261.12	3.90138	1	2M-H	1-	2-Amino-4-oxopentanoate	MS1	NA	C03341	KEGG	131.058	0.00539235	DaError		439983	3.79688e+06	2.79036e+06	3.04626e+06	6.28089e+06	3.81812e+06	7.60113e+06	2.23122e+06	2.75687e+06	1.99786e+06	5.5053e+06	8.64438e+06	3.13529e+06
2572	311.04	18.1733	1	2M-H	1-	Orotic acid	MS1	NA	C00295	KEGG	156.017	0.00653565	DaError		967	1.20164e+07	1.8728e+07	2.11771e+07	3.37004e+07	2.10365e+07	1.67998e+07	4.63937e+07	2.3137e+07	3.69715e+07	2.71845e+07	1.22445e+07	2.22474e+07
2583	163.08	15.2416	1	M+FA-H	1-	beta-Hydroxyisovaleric acid	MS1	NA		KEGG	118.063	0.0188066	DaError		69362	3.47175e+07	5.06918e+07	5.18457e+08	7.55338e+07	1.66931e+07	2.49293e+07	1.61566e+07	2.15601e+07	5.79982e+07	3.50045e+07	2.59745e+07	2.68755e+08
2584	312.96	21.5017	1	M+K-2H	1-	6-Phosphogluconic acid	MS1	NA	C00345	KEGG	276.025	0.0132471	DaError		91493	5.86625e+06	4.42852e+06	7.60938e+06	7.49823e+06	9.23336e+06	1.24632e+07	7.725e+06	1.19634e+07	6.8545e+06	1.01159e+07	4.25181e+07	7.00998e+06
2585	427.08	18.9923	1	2M+FA-H	1-	5-Hydroxyindole-3-acetic acid	MS1	NA	C05635	KEGG	191.058	0.0173504	DaError		1826	4.60712e+07	2.28591e+07	2.34047e+07	4.98544e+07	3.01824e+07	5.04857e+06	1.01634e+07	4.92622e+06	5.19325e+06	1.43797e+07	4.44195e+06	1.24845e+07
2590	323.04	13.3838	1	M-H	1-	5-O-(1-Carboxyvinyl)-3-phosphoshikimate	MS2	NA	C01269	KEGG	324.025	1.79264	mS-score		439463	7.27918e+06	2.60642e+06	4.40353e+06	4.6406e+06	4.94359e+06	5.32964e+06	1.78177e+06	2.67686e+06	502305	3.26308e+06	1.23703e+07	2.23857e+07
2591	347.04	23.0463	1	2M-H	1-	cis-Aconitic acid	MS1	NA	C00417	KEGG	174.016	0.00720435	DaError		643757	1.3446e+07	1.89022e+07	2.03442e+07	1.74243e+07	1.6048e+07	1.42137e+07	9.27371e+06	1.85503e+07	2.27189e+07	5.71863e+06	2.20772e+07	1.25034e+07
2593	341.64	24.8945														7.14729e+06	7.18882e+06	3.84186e+06	4.38513e+06	1.4622e+07	9.7901e+06	2.75108e+06	7.47689e+06	5.72762e+06	6.17517e+06	9.81401e+06	6.12254e+06
2611	174.96	21.9597	1	M+Na-2H	1-	Propanoyl phosphate	MS1	NA	C02876	KEGG	154.003	0.0177686	DaError		1034	1.1087e+07	5.2125e+07	2.40167e+07	5.90912e+06	6.07322e+07	4.23562e+07	2.81597e+07	1.52613e+07	2.40181e+07	2.29963e+07	2.33366e+07	1.687e+07
2615	678.955	11.0068	1	2M-H	1-	beta-D-Fructose 1,6-bisphosphate	MS2	NA	C05378	KEGG	339.996	-0.294108	mS-score		10267	6.38065e+07	5.98781e+07	5.28921e+07	1.9748e+08	3.43366e+07	8.4711e+07	6.87528e+07	1.25879e+07	3.37773e+07	6.11434e+07	8.84314e+06	1.8767e+07
2618	175.08	26.6806	1	M-H	1-	Serotonin	MS1	NA	C00780	KEGG	176.095	0.0076852	DaError		5202	2.22537e+07	1.66811e+07	5.05541e+07	1.05965e+08	2.57478e+06	1.36533e+07	4.53684e+06	3.42596e+07	1.2164e+07	1.85032e+07	5.40454e+06	2.59103e+07
2622	427.08	19.2153	1	2M+FA-H	1-	5-Hydroxyindole-3-acetic acid	MS1	NA	C05635	KEGG	191.058	0.0173504	DaError		1826	2.85975e+07	2.28591e+07	1.77154e+07	4.2588e+07	3.07135e+07	3.01658e+07	1.01634e+07	4.96652e+06	5.19325e+06	1.43797e+07	4.74196e+06	1.24845e+07
2624	135.24	0.337535														2.1876e+07	3.34154e+07	2.95289e+07	2.63192e+07	4.6034e+07	2.46578e+07	1.77918e+07	2.79816e+07	1.55205e+07	3.06498e+07	2.10176e+07	1.96986e+07
2627	339.96	27.5011														2.89606e+07	2.68366e+07	1.25624e+07	2.32601e+07	8.76032e+06	2.52504e+07	1.80687e+07	2.25519e+07	1.5965e+07	1.50731e+07	3.76233e+06	2.36443e+07
2635	248.16	20.6868	1	M-3H	3-	clarithromycin	MS1	CID002575	CPD-13809	BioCYC	747.477	0.0249478	DaError	HMDB15342	84029	9.4987e+06	1.99521e+07	2.51141e+07	2.90074e+07	1.414e+07	2.39287e+07	3.34518e+07	6.64432e+07	1.88721e+07	1.89361e+07	4.52395e+06	9.50035e+07
2638	315.12	19.5878	1	2M-H	1-	2-Isopropylmaleic acid	MS1	NA	C02631	KEGG	158.058	0.00572675	DaError		5280533	9.27731e+06	1.47463e+07	7.4878e+06	6.37189e+06	5.65885e+06	1.20125e+07	5.17075e+06	9.68361e+06	1.89666e+07	8.41888e+06	7.64741e+06	2.33368e+07
2641	493.98	18.84	1	M-H	1-	7,8-Dihydromonapterin 3-triphosphate	MS2	NA		KEGG	494.996	-0.266939	mS-score		135398606	0	0	0	0	0	0	0	0	0	0	4.00995e+06	0
2644	248.04	17.1441	1	M-H	1-	Pyridoxine phosphate	MS1	NA	C00627	KEGG	249.04	0.0070462	DaError		1055	3.06936e+07	7.14688e+07	3.53382e+07	3.20318e+07	2.72087e+07	4.02165e+07	3.13275e+07	2.04922e+07	2.3927e+07	2.10683e+07	4.54457e+06	1.58451e+07
2649	311.52	18.9217														5.40093e+06	5.14018e+06	7.66284e+06	1.95911e+07	9.50849e+06	6.36092e+06	1.44062e+07	9.07612e+06	7.20782e+06	1.436e+07	9.18377e+06	1.37573e+07
2652	339.48	21.0327														1.33121e+07	2.99496e+07	1.98604e+07	2.43572e+07	2.96522e+07	6.00913e+07	4.02694e+07	2.42798e+07	3.58129e+07	1.51247e+07	1.17204e+07	1.58456e+07
2653	207.24	14.4737	1	2M-H	1-	cadaverine	MS1	CID001793	CADAVERINE	BioCYC	104.131	0.00770777	DaError	HMDB02322	273	4.92774e+07	1.3332e+07	6.2193e+07	3.68293e+07	2.83919e+07	1.55322e+07	2.05077e+07	1.07844e+07	3.99487e+07	1.94768e+07	3.18877e+07	2.4786e+07
2656	210.96	4.31378	1	M+FA-H	1-	3-bromopyruvate	MS2	CID002672	3-BROMOPYRUVATE	BioCyc	165.927	0.212872	mS-score		6994776	4.41776e+07	3.57633e+07	4.52992e+07	4.3594e+07	4.27142e+07	2.37694e+07	4.43038e+07	5.01975e+07	5.14607e+07	2.27099e+07	3.91843e+06	2.12879e+07
2661	174.96	15.7621	1	M+Na-2H	1-	Propanoyl phosphate	MS1	NA	C02876	KEGG	154.003	0.0177686	DaError		1034	6.59422e+06	5.24323e+07	1.56679e+07	4.88426e+06	2.24216e+07	2.73508e+07	7.55313e+07	2.29187e+07	2.19466e+07	2.9978e+07	9.23372e+06	1.44848e+07
2672	163.08	17.9453	1	M+FA-H	1-	beta-Hydroxyisovaleric acid	MS1	NA	C20827	KEGG	118.063	0.0188066	DaError		69362	7.2843e+07	3.88461e+07	3.53392e+07	5.86172e+07	2.38919e+07	8.01786e+07	1.91797e+07	1.7802e+07	3.0022e+07	3.16729e+07	1.93657e+07	1.33857e+07
2681	271.2	24.3796	1	M-H	1-	16-hydroxypalmitate	MS2	CID002331	16-HYDROXYPALMITATE	BioCyc	272.235	-0.00699079	mS-score	HMDB06294	7058075	3.57147e+06	7.03833e+06	1.09482e+07	2.08293e+07	3.03584e+07	5.71221e+06	1.60145e+07	5.93812e+06	8.61154e+06	7.83763e+06	7.95594e+06	9.29968e+06
2683	174.96	14.5976	1	M+Na-2H	1-	Propanoyl phosphate	MS1	NA	C02876	KEGG	154.003	0.0177686	DaError		1034	5.68278e+06	3.52072e+07	1.68663e+07	2.3736e+07	3.93357e+07	5.92069e+07	3.95748e+07	1.41672e+07	1.33065e+07	1.83472e+07	4.90908e+06	4.18141e+06
2698	325.32	16.4344														3.65096e+07	4.92307e+07	5.4448e+07	1.19557e+07	2.83057e+07	3.94612e+06	3.59102e+06	1.00214e+07	3.23762e+06	5.13979e+07	4.48561e+06	1.0541e+07
2700	177.24	18.2229														1.92388e+07	2.84116e+07	8.06849e+06	9.2691e+06	1.2059e+07	6.85692e+06	2.90117e+07	1.84282e+07	5.3109e+06	1.501e+07	7.83277e+06	2.33866e+07
2701	406.8	18.2032														1.10241e+07	9.81865e+06	8.70915e+06	4.77774e+06	9.72754e+06	8.7124e+06	1.39211e+07	1.03348e+07	1.28687e+06	4.59639e+06	1.24605e+07	1.01552e+07
2702	339.6	20.5845														1.15195e+07	4.38773e+06	7.31998e+06	1.06685e+07	9.36647e+06	1.90599e+07	3.07381e+07	1.00021e+07	8.32088e+06	4.68453e+06	7.54144e+06	1.9085e+07
2708	621	8.65995	1	2M+FA-H	1-	2-Dehydro-3-deoxy-D-arabino-heptonate 7-phosphate	MS2	NA	C04691	KEGG	288.025	-1.52991	mS-score		160647	9.31945e+06	1.99992e+06	6.47012e+07	5.70763e+07	8.03817e+07	5.80438e+07	3.18412e+07	5.55361e+07	5.98244e+07	6.12924e+07	4.64164e+06	1.02832e+08
2710	347.04	21.8382	1	2M-H	1-	cis-Aconitic acid	MS1	NA	C00417	KEGG	174.016	0.00720435	DaError		643757	5.58659e+06	9.24828e+06	1.88481e+07	1.50709e+07	1.32576e+07	7.46219e+06	1.14076e+07	9.09003e+06	8.76858e+06	9.99341e+06	8.05961e+07	1.81155e+07
2713	135.36	27.5045														4.79663e+07	2.22651e+07	3.53375e+07	2.40552e+07	1.3342e+07	4.4291e+07	7.69178e+06	2.62936e+07	1.87873e+07	2.56048e+07	9.27356e+06	2.25264e+07
2724	219.36	20.763														1.06283e+07	1.1593e+07	1.08031e+07	7.66845e+06	9.32297e+06	8.85895e+06	9.32501e+06	1.14217e+07	8.02464e+06	7.75709e+06	3.18766e+07	2.11991e+06
2725	135.36	17.213														4.08303e+08	2.99005e+07	3.11995e+07	6.62012e+07	4.03648e+07	3.92208e+07	4.10079e+07	5.11399e+07	2.11042e+07	1.69973e+07	4.73407e+06	3.73558e+07
2738	347.16	22.0365	1	M-H	1-	(1E,2Z)-3-Hydroxy-5,9,17-trioxo-4,5:9,10-disecoandrosta-1(10),2-dien-4-oic acid	MS1	NA	C04844	KEGG	348.157	0.0099912	DaError		25244777	2.09572e+06	8.85923e+06	6.96688e+06	9.37667e+06	9.47607e+06	7.96603e+06	1.10637e+07	1.39061e+07	2.08615e+07	1.57183e+07	7.68912e+06	4.72712e+06
2741	174.96	13.495	1	M+Na-2H	1-	Propanoyl phosphate	MS1	NA	C02876	KEGG	154.003	0.0177686	DaError		1034	8.3344e+06	2.42876e+07	2.99088e+07	6.47165e+06	3.77893e+06	7.98059e+06	1.77711e+07	9.37098e+06	1.67311e+07	1.82148e+07	4.5652e+06	4.10681e+06
2759	116.52	20.3538														1.26288e+07	2.50565e+07	1.85066e+07	1.62503e+07	8.92322e+06	3.40037e+07	9.54707e+06	2.58531e+06	1.22204e+07	1.19207e+07	3.50989e+07	1.24404e+07
2768	369.12	24.7985	1	M+Na-2H	1-	(1E,2Z)-3-Hydroxy-5,9,17-trioxo-4,5:9,10-disecoandrosta-1(10),2-dien-4-oic acid	MS1	NA	C04844	KEGG	348.157	0.0119594	DaError		25244777	2.30272e+07	3.55312e+07	2.17839e+07	5.73496e+07	2.70613e+07	2.24757e+07	1.92653e+07	1.17309e+07	4.37434e+07	1.39365e+07	1.77211e+07	8.73214e+06
2771	325.56	26.5231														5.46383e+07	5.35277e+07	3.73e+07	6.14995e+07	8.23655e+07	4.95072e+07	7.41501e+07	5.43443e+06	7.96912e+07	3.07357e+07	4.25308e+06	4.40123e+07
2777	402.84	13.8706														0	0	5.11414e+06	0	0	0	0	0	0	0	2.44771e+06	0
2795	211.08	20.2497	1	M-2H	2-	N,N'-Diacetylchitobiose	MS1	NA	C01674	KEGG	424.169	0.0052459	DaError		439544	1.21482e+07	1.11566e+07	4.69689e+07	1.02476e+07	3.68967e+07	4.08969e+07	3.15876e+07	3.10762e+07	4.95672e+07	1.68133e+07	3.73095e+06	4.44911e+07
2806	233.28	18.7599														3.33541e+07	7.3078e+06	1.08825e+07	8.40122e+06	1.58498e+07	1.16199e+07	1.20851e+07	1.41694e+07	2.06155e+07	1.24059e+07	2.32924e+07	1.193e+07
2816	783.6	12.8488	1	M-H	1-	Menaquinone-9	MS1	NA	C21526	KEGG	784.616	0.0085802	DaError		6289935	4.23535e+06	5.20531e+06	5.52032e+06	4.76999e+06	4.15133e+06	6.37054e+06	3.7455e+06	8.08551e+06	8.14227e+06	4.46018e+06	1.59588e+07	9.88981e+06
2826	233.16	13.5391	1	2M-H	1-	5-Aminovaleric acid	MS1	NA	C00431	KEGG	117.079	0.00466125	DaError		138	4.29951e+06	1.57545e+07	2.37175e+06	9.41559e+06	2.51537e+06	9.22115e+06	3.9427e+07	1.1617e+07	7.54876e+06	1.36277e+07	1.97662e+06	1.02379e+07
2832	233.28	24.5927														1.71808e+07	4.43183e+06	1.04239e+07	2.42418e+07	1.3239e+07	2.23587e+07	4.22263e+06	1.86558e+07	1.56084e+07	1.42427e+07	1.68875e+07	1.45673e+07
2834	178.8	16.6571														2.5415e+07	9.56256e+06	1.01244e+07	8.54733e+06	1.19065e+07	1.34131e+07	1.4299e+07	5.9557e+06	9.22899e+06	1.09707e+07	3.64151e+06	1.07102e+07
2845	163.08	18.2471	1	M+FA-H	1-	beta-Hydroxyisovaleric acid	MS1	NA		KEGG	118.063	0.0188066	DaError		69362	2.58718e+08	2.4598e+07	3.53392e+07	4.47872e+07	2.38919e+07	8.01786e+07	1.91797e+07	3.85948e+07	1.69798e+07	3.16729e+07	2.0117e+07	4.04128e+07
2846	210.96	6.9169	1	M+FA-H	1-	3-bromopyruvate	MS2	CID002672	3-BROMOPYRUVATE	BioCyc	165.927	0.902506	mS-score		6994776	5.66564e+06	3.45587e+06	1.09916e+07	1.00101e+07	1.02827e+07	8.41678e+07	1.28611e+07	4.32843e+07	4.0731e+07	1.02876e+07	4.48555e+06	3.86145e+07
2852	426.72	13.0823														1.66113e+07	2.44839e+07	9.13595e+06	1.56209e+07	6.8879e+06	7.36414e+06	2.53613e+06	8.89249e+06	1.09722e+07	9.6461e+06	1.43097e+07	1.53078e+07
2857	773.76	8.81271														3.16034e+06	2.20879e+07	1.8689e+07	1.05739e+07	1.47142e+07	6.1562e+06	6.27742e+06	1.74812e+07	9.13726e+06	3.64289e+07	3.45204e+06	2.8151e+07
2860	281.04	15.4714	1	M+K-2H	1-	Biotin	MS1	NA	C00120	KEGG	244.088	0.0032401	DaError		6560210	2.47687e+06	3.24094e+06	1.03561e+07	9.35004e+06	8.96709e+06	4.06786e+06	3.04752e+06	1.81559e+07	5.79255e+06	5.19588e+06	2.10948e+06	8.26453e+06
2871	133.32	9.71632	1	M-3H	3-	Cytidine-5'-diphosphate	MS1	NA	C00112	KEGG	403.018	0.0363304	DaError		6132	1.02769e+07	9.13608e+06	9.8545e+06	6.60295e+06	1.53672e+07	3.68874e+06	1.21858e+07	5.33687e+06	1.2129e+07	3.96592e+07	1.13016e+07	1.61621e+07
2880	369.12	25.7969	1	M+Na-2H	1-	(1E,2Z)-3-Hydroxy-5,9,17-trioxo-4,5:9,10-disecoandrosta-1(10),2-dien-4-oic acid	MS1	NA	C04844	KEGG	348.157	0.0119594	DaError		25244777	2.52358e+07	9.03564e+06	2.33081e+07	8.8966e+06	2.28993e+07	2.24757e+07	2.98768e+07	1.68589e+07	1.8287e+07	3.1474e+07	3.08605e+06	1.41243e+07
2881	248.04	16.4132	1	M-H	1-	Pyridoxine phosphate	MS1	NA	C00627	KEGG	249.04	0.0070462	DaError		1055	7.95782e+06	2.77287e+07	1.95249e+07	1.2172e+07	4.19085e+07	2.25514e+07	2.39462e+07	5.68477e+06	7.74418e+06	2.88276e+07	4.09752e+06	1.40821e+07
2887	133.32	15.4703	1	M-3H	3-	Cytidine-5'-diphosphate	MS1	NA	C00112	KEGG	403.018	0.0363304	DaError		6132	3.06309e+06	1.16509e+07	2.01498e+07	8.44084e+06	2.12459e+07	9.6737e+06	7.97493e+06	7.28842e+06	1.47465e+07	1.84764e+07	2.30229e+07	2.86089e+07
2888	133.32	15.2	1	M-3H	3-	Cytidine-5'-diphosphate	MS1	NA	C00112	KEGG	403.018	0.0363304	DaError		6132	7.68902e+06	1.64313e+07	2.01498e+07	8.44084e+06	1.20061e+07	6.81768e+06	3.58424e+07	4.10057e+06	1.47465e+07	1.84764e+07	2.30229e+07	2.86089e+07
2894	207.24	20.2417	1	2M-H	1-	cadaverine	MS1	CID001793	CADAVERINE	BioCYC	104.131	0.00770777	DaError	HMDB02322	273	1.6736e+07	1.66962e+07	3.55265e+07	2.09813e+07	3.88196e+07	1.06335e+07	3.3323e+06	3.06026e+07	3.37885e+07	1.88153e+07	3.20814e+06	9.02343e+06
2904	174.96	24.4528	1	M+Na-2H	1-	Propanoyl phosphate	MS1	NA	C02876	KEGG	154.003	0.0177686	DaError		1034	1.51362e+07	3.41376e+06	2.44526e+06	6.20915e+06	2.25263e+07	1.10907e+07	8.79575e+06	1.25524e+07	1.68075e+07	1.16993e+07	2.71076e+06	3.22077e+06
2910	163.08	16.3206	1	M+FA-H	1-	beta-Hydroxyisovaleric acid	MS1	NA		KEGG	118.063	0.0188066	DaError		69362	8.12586e+07	2.51182e+07	4.2648e+07	7.81282e+07	6.01285e+07	1.3743e+07	3.43015e+07	2.58737e+07	4.72641e+07	5.59378e+07	3.65118e+06	9.78233e+06
2913	166.205	14.9831														8.90823e+06	1.43789e+07	1.4569e+07	2.31733e+07	2.08149e+07	2.74241e+07	7.55895e+06	2.67394e+06	2.11858e+07	6.10887e+06	8.26234e+06	4.16109e+06
2915	117.12	18.4391	1	2M-H	1-	acetamide	MS1	CID000827	ACETAMIDE	BioCYC	59.0371	0.0265256	DaError	HMDB31645	178	5.56739e+07	4.03813e+06	7.70563e+06	6.36441e+06	4.52949e+07	4.45307e+07	7.29461e+06	5.88172e+06	4.02729e+06	1.32973e+07	9.40924e+06	6.10282e+06
2923	339.12	17.6264	1	2M+FA-H	1-	L-4-Hydroxyglutamate semialdehyde	MS1	NA	C05938	KEGG	147.053	0.00773925	DaError		440851	8.70891e+06	3.19865e+07	4.9299e+06	3.36982e+06	1.19053e+07	2.06315e+07	1.25142e+07	9.63987e+06	7.50602e+06	2.58812e+07	9.83604e+06	1.53133e+07
2934	368.88	21.5507														3.93304e+07	2.45602e+07	2.21637e+07	2.26856e+07	1.36841e+07	1.4e+07	3.1992e+07	5.31446e+07	2.15446e+07	1.67999e+07	2.8253e+06	1.10528e+07
2942	271.2	25.3439	1	M-H	1-	16-hydroxypalmitate	MS1	CID002331	16-HYDROXYPALMITATE	BioCYC	272.235	0.0278567	DaError	HMDB06294	7058075	3.19145e+06	7.61759e+06	6.23921e+06	3.25335e+06	8.50484e+06	9.99182e+06	8.60059e+06	5.3346e+06	9.65008e+06	7.44596e+06	7.82325e+06	7.10184e+06
2947	297.12	20.2611	1	2M+FA-H	1-	5-Aminoimidazole-4-carboxamide	MS1	NA	C04051	KEGG	126.054	0.00673625	DaError		9679	1.10935e+07	2.21577e+07	2.51484e+06	1.6359e+07	6.78864e+06	7.06081e+06	1.9845e+07	1.89884e+06	6.15203e+06	5.37855e+06	5.07485e+06	2.08228e+06
2955	255.12	19.2967	1	M+FA-H	1-	(+)-7-iso-jasmonate	MS2	CID001254	CPD-731	BioCyc	210.126	1.79011	mS-score		7251182	1.79739e+07	1.40399e+07	8.79383e+06	7.82056e+06	2.3143e+07	3.12232e+06	7.19439e+06	5.60977e+06	6.80482e+06	5.52746e+06	1.99982e+07	2.22291e+07
2960	402.84	13.2386														5.41002e+06	5.96612e+06	7.79544e+06	1.3384e+07	5.50237e+06	6.41663e+06	4.95502e+06	4.18544e+06	6.29337e+06	5.60788e+06	7.64652e+06	3.31084e+07
2970	427.8	14.6403														3.73003e+06	6.44734e+06	2.69465e+06	3.20728e+06	1.44228e+06	6.03218e+06	8.48009e+06	2.10693e+06	4.74983e+06	5.71635e+06	1.4864e+07	8.25775e+06
2971	314.28	25.9769														5.85971e+07	6.19294e+07	5.34213e+07	2.46626e+07	1.56864e+07	3.34853e+07	6.49239e+07	3.17147e+07	3.31031e+07	4.48374e+07	7.47127e+06	1.32346e+07
2979	233.28	15.2014														8.03646e+06	4.06381e+06	1.54088e+07	1.96244e+07	7.35922e+06	1.88692e+07	3.84559e+07	1.32053e+07	1.29971e+07	1.03267e+07	8.89207e+06	6.10573e+06
2983	297.12	20.5443	1	2M+FA-H	1-	5-Aminoimidazole-4-carboxamide	MS1	NA	C04051	KEGG	126.054	0.00673625	DaError		9679	9.16037e+06	1.6316e+07	2.51484e+06	1.6359e+07	6.78864e+06	1.8845e+07	3.96598e+07	1.89884e+06	1.17056e+07	1.68674e+07	1.06383e+07	3.15845e+06
2988	427.2	15.2229	1	2M-H	1-	Desthiobiotin	MS1	NA	C01909	KEGG	214.132	0.0280983	DaError		643	4.52544e+06	1.02908e+07	4.46563e+06	7.26417e+06	7.67691e+06	9.71948e+06	1.11875e+07	1.46153e+07	9.22436e+06	7.70534e+06	1.48575e+07	5.26258e+06
2999	233.16	15.4495	1	2M-H	1-	5-Aminovaleric acid	MS1	NA	C00431	KEGG	117.079	0.00466125	DaError		138	5.01345e+07	1.44626e+07	2.10949e+07	3.8473e+07	2.80164e+07	7.16705e+07	1.11489e+07	1.33557e+07	3.97644e+07	7.80375e+06	6.88371e+06	2.17378e+07
3009	402.84	12.7258														1.56126e+07	9.26362e+06	7.41868e+06	3.59894e+06	9.09799e+06	6.41663e+06	8.02703e+06	4.18544e+06	5.58249e+06	5.60788e+06	1.05804e+07	8.20581e+06
3020	221.16	22.1849	1	2M+FA-H	1-	Putrescine	MS1	NA	C00134	KEGG	88.1	0.019147	DaError		1045	1.11529e+07	3.90365e+07	3.87348e+07	4.86538e+07	4.99792e+06	1.95801e+07	1.1485e+07	1.91454e+07	4.71105e+07	2.9659e+07	5.65428e+06	1.5749e+07
3022	96.96	13.838	1	M-H	1-	Sulfuric acid	MS1	NA	C00059	KEGG	97.9674	0.00010346	DaError		1118	4.60196e+06	7.87655e+06	7.90789e+06	1.43785e+07	2.73676e+06	1.93902e+06	3.71743e+06	6.89297e+06	7.31775e+06	5.51308e+06	2.41144e+06	2.28519e+07
3024	133.32	9.14182	1	M-3H	3-	Cytidine-5'-diphosphate	MS1	NA	C00112	KEGG	403.018	0.0363304	DaError		6132	1.51235e+07	9.13608e+06	2.60946e+06	8.60579e+06	1.53731e+07	3.81779e+06	1.21858e+07	3.48015e+06	8.41979e+06	1.37718e+07	2.06634e+06	9.8548e+06
3031	527.64	7.56888	1	M-2H	2-	3-Oxo-OPC8-CoA	MS1	NA	C16330	KEGG	1057.3	0.0088198	DaError		23724717	2.40841e+07	3.5452e+06	5.28865e+06	2.90585e+07	5.5057e+06	2.19764e+07	2.6196e+06	1.55533e+07	5.04356e+06	1.76563e+07	2.55466e+06	2.0191e+07
3050	612.96	9.45968														4.16051e+06	1.74497e+06	6.58289e+06	3.2775e+06	1.12451e+07	1.90974e+07	5.62792e+06	5.82541e+06	2.58292e+06	3.72204e+06	4.60341e+06	6.50291e+06
3055	339.12	18.7093	1	2M+FA-H	1-	L-4-Hydroxyglutamate semialdehyde	MS1	NA	C05938	KEGG	147.053	0.00773925	DaError		440851	1.68839e+07	8.44334e+06	1.9899e+07	2.58934e+07	1.90125e+07	2.5785e+07	1.99245e+07	1.42952e+07	1.26286e+07	1.85503e+07	2.30399e+06	1.80143e+07
3058	339.12	18.3746	1	2M+FA-H	1-	L-4-Hydroxyglutamate semialdehyde	MS1	NA	C05938	KEGG	147.053	0.00773925	DaError		440851	2.48406e+07	2.54075e+07	1.9899e+07	2.58934e+07	1.44803e+07	2.04382e+07	2.72378e+07	1.34734e+07	5.69638e+07	1.92183e+07	3.3092e+06	1.80143e+07
3059	368.88	18.6463														2.10943e+06	5.22445e+07	5.0081e+07	4.00098e+06	3.87947e+06	3.99828e+07	5.25827e+07	5.68361e+07	5.10042e+07	5.68333e+07	2.30399e+06	3.25988e+07
3085	233.16	14.4008	1	2M-H	1-	5-Aminovaleric acid	MS1	NA	C00431	KEGG	117.079	0.00466125	DaError		138	3.35294e+06	1.34035e+07	3.46773e+06	5.97212e+07	3.15783e+07	6.64746e+06	2.82764e+07	1.1617e+07	7.63325e+06	1.07127e+07	8.55248e+06	2.43439e+07
3114	96.96	17.0369	1	M-H	1-	Sulfuric acid	MS1	NA	C00059	KEGG	97.9674	0.00010346	DaError		1118	1.0407e+07	1.60529e+07	1.7981e+06	2.01876e+07	2.23545e+06	1.43256e+07	1.67663e+07	2.15102e+06	8.89658e+06	2.27584e+07	2.02361e+06	1.41545e+07
3118	265.2	22.8406	1	M-2H	2-	C34-phenolphthiodiolone A	MS1	CID002706	CPD-18655	BioCYC	532.449	0.034584	DaError		122706022	4.47931e+08	4.83047e+08	7.45227e+06	1.60628e+07	8.90949e+06	9.96934e+08	8.68674e+06	6.1402e+06	6.70952e+08	9.0684e+06	1.79058e+06	8.87221e+06
3137	297.24	20.5193	1	M-H	1-	18-hydroxyoleate	MS1	CID002329	18-HYDROXYOLEATE	BioCYC	298.251	0.00352876	DaError		86289578	3.65859e+06	7.72205e+06	6.87842e+06	1.11026e+07	5.59165e+06	1.96346e+06	9.79783e+06	7.69024e+06	1.04555e+07	1.00268e+07	5.76612e+06	5.53031e+06
3139	281.04	16.3029	1	M+Na-2H	1-	D-galactosamine 6-phosphate	MS2	CID000667	D-GALACTOSAMINE-6-PHOSPHATE	BioCyc	260.054	1.71806	mS-score		44229145	4.46799e+06	4.39905e+06	4.15808e+06	8.51924e+06	1.99972e+06	6.95047e+06	4.92406e+06	5.96483e+06	5.79255e+06	4.40712e+06	1.81705e+06	6.89029e+06
3141	281.04	16.0432	1	M+Na-2H	1-	alpha-D-glucosamine 6-phosphate	MS2	CID000306	CPD-13469	BioCyc	260.054	1.71806	mS-score		25244770	4.46799e+06	7.30308e+06	3.4151e+06	9.35004e+06	3.20252e+06	4.85188e+06	4.92406e+06	5.96483e+06	5.79255e+06	4.40712e+06	4.25186e+06	9.26525e+06
3145	178.8	16.2904														1.79241e+07	1.93895e+07	1.01244e+07	8.54733e+06	1.19065e+07	1.34131e+07	1.71393e+07	1.04504e+07	6.18988e+06	6.71366e+06	2.44307e+06	1.70526e+07
3162	383.4	18.2214	1	M-H	1-	Mycolipanolic acid (C24)	MS1	NA		KEGG	384.36	0.0469245	DaError		52921763	2.0589e+06	3.4562e+06	915261	711309	1.10328e+06	3.8504e+06	2.60565e+06	4.30673e+06	5.59487e+06	4.64921e+06	4.22468e+06	6.70636e+06
3175	221.16	20.2751	1	M-H	1-	(2E,6E)-farnesol	MS2	CID001538	2-TRANS6-TRANS-FARNESOL	BioCyc	222.198	1.69077	mS-score	HMDB04305	445070	2.58419e+07	9.68492e+06	1.32768e+07	4.12428e+07	3.27047e+07	3.28646e+07	5.68812e+06	2.75602e+07	2.2801e+07	7.79717e+06	2.21425e+06	3.27731e+06
3176	221.16	20.3898	1	M-H	1-	(2E,6E)-farnesol	MS2	CID001538	2-TRANS6-TRANS-FARNESOL	BioCyc	222.198	1.69077	mS-score	HMDB04305	445070	6.08705e+07	9.68492e+06	1.85427e+07	2.91361e+07	3.00824e+07	3.81041e+07	9.51704e+06	2.75602e+07	1.69536e+07	7.79717e+06	2.21425e+06	4.78596e+06
3179	171.12	5.18435	1	M-2H	2-	1-Heptadecanoyl-rac-glycerol	MS1	NA		KEGG	344.293	0.0381176	DaError		107036	5.17093e+06	1.91716e+07	2.16484e+06	829870	5.6437e+06	3.82698e+06	5.19007e+06	2.92176e+07	4.74002e+06	4.58324e+06	6.17791e+06	3.65268e+06
3197	96.96	16.6867	1	M-H	1-	Sulfuric acid	MS1	NA	C00059	KEGG	97.9674	0.00010346	DaError		1118	1.0407e+07	1.33799e+07	2.11366e+07	1.16209e+07	6.16543e+06	4.07281e+06	1.67663e+07	1.06796e+07	9.20405e+06	2.27584e+07	4.37788e+06	1.55704e+07
3202	248.64	16.6283														2.11628e+07	4.90363e+06	9.27795e+06	1.47002e+07	6.73766e+06	5.76505e+06	9.41724e+06	7.65732e+06	8.04593e+06	6.90475e+06	1.03988e+07	2.10709e+06
3214	61.8	1.26495														3.41798e+06	1.1145e+07	7.38347e+06	8.79668e+06	5.1467e+06	4.38934e+06	1.86231e+07	1.12036e+07	2.74929e+07	6.43121e+06	8.89947e+06	6.57766e+06
3229	177.24	18.9707														4.0762e+06	7.91427e+06	4.26053e+06	2.87792e+06	7.74408e+06	6.36782e+06	1.16922e+07	5.35416e+06	1.14128e+07	7.97129e+06	7.18094e+06	9.85237e+06
3239	96.96	13.2884	1	M-H	1-	Sulfuric acid	MS1	NA	C00059	KEGG	97.9674	0.00010346	DaError		1118	4.60196e+06	7.87655e+06	2.48276e+06	7.98335e+06	2.0721e+06	1.90426e+06	1.49362e+07	1.63455e+06	5.80422e+06	1.08667e+07	1.91834e+06	1.02565e+07
3249	272.04	22.5521	1	M+FA-H	1-	gamma-Glutamyl phosphate	MS1	NA	C03287	KEGG	227.019	0.0223198	DaError		193475	3.97348e+06	6.15499e+06	4.67414e+06	2.86093e+06	7.73006e+06	3.6985e+06	2.71704e+06	7.00553e+06	6.76216e+06	5.39631e+06	9.25744e+06	3.00166e+06
3250	96.96	0.472239	1	M-H	1-	Sulfuric acid	MS1	NA	C00059	KEGG	97.9674	0.00010346	DaError		1118	2.79567e+07	1.66839e+07	2.28571e+07	7.69688e+06	1.6446e+07	7.37624e+06	2.20414e+07	2.38205e+06	8.5158e+06	6.28343e+06	4.69661e+06	1.2215e+07
3251	96.96	0.683474	1	M-H	1-	Sulfuric acid	MS1	NA	C00059	KEGG	97.9674	0.00010346	DaError		1118	2.79567e+07	2.01656e+07	2.28571e+07	4.89474e+07	1.6446e+07	7.37624e+06	2.06745e+07	1.98365e+06	8.5158e+06	4.25639e+07	4.69661e+06	3.9243e+07
3262	177.24	19.9574														1.17656e+07	1.11258e+07	1.11343e+06	4.65961e+06	6.52613e+06	1.12636e+06	5.66441e+06	8.5948e+06	3.39711e+06	1.07226e+07	1.42424e+06	5.89321e+06
3273	177.24	19.3899														5.40788e+06	5.05581e+06	2.46904e+06	2.87792e+06	7.74408e+06	4.76956e+06	5.66441e+06	1.05108e+07	6.37348e+06	6.4846e+06	1.785e+06	5.89321e+06
3275	163.08	27.8517	1	M+FA-H	1-	beta-Hydroxyisovaleric acid	MS1	NA	C20827	KEGG	118.063	0.0188066	DaError		69362	6.9803e+06	3.88566e+06	4.17629e+06	1.64077e+06	5.87774e+06	1.38009e+06	7.60953e+06	6.19616e+06	6.79588e+06	6.54662e+06	8.29533e+06	1.06359e+07
3276	96.96	11.7531	1	M-H	1-	Sulfuric acid	MS1	NA	C00059	KEGG	97.9674	0.00010346	DaError		1118	1.64128e+06	6.16947e+07	2.65193e+06	6.96916e+06	2.19308e+06	1.20372e+07	1.41286e+06	1.58867e+06	5.22192e+06	9.92138e+06	1.63645e+06	7.03473e+06
3293	96.96	15.5223	1	M-H	1-	Sulfuric acid	MS1	NA	C00059	KEGG	97.9674	0.00010346	DaError		1118	2.99972e+07	4.01837e+07	2.35073e+06	2.69958e+06	2.59284e+07	7.80919e+06	1.63759e+06	1.16118e+07	1.19908e+07	1.27011e+07	1.84355e+06	1.37866e+07
3296	96.96	14.9106	1	M-H	1-	Sulfuric acid	MS1	NA	C00059	KEGG	97.9674	0.00010346	DaError		1118	1.89165e+07	1.44622e+07	6.19837e+06	3.16679e+06	2.38372e+06	1.81072e+06	1.81816e+06	4.78617e+06	9.84018e+06	1.48204e+07	3.9482e+06	6.09884e+06
3298	797.04	9.99477														7.46184e+07	6.83804e+07	5.12378e+07	1.15026e+08	5.35352e+07	1.07085e+08	6.45193e+07	8.61155e+06	5.23114e+07	8.19186e+07	1.69988e+06	9.36692e+07
3300	339	15.7517	1	2M-H	1-	L-Phospholactate	MS1	NA		KEGG	169.998	0.0056141	DaError		5326965	4.88719e+06	1.51458e+07	1.20928e+07	7.8971e+06	1.07484e+07	5.48717e+06	8.61794e+06	5.25869e+06	8.13755e+06	5.81003e+06	6.52741e+06	7.14242e+06
3339	206.22	17.916														0	0	0	0	0	0	0	0	0	0	1.23135e+06	0
3340	97.08	17.6712	1	M-3H	3-	2-methyl-octadec-2,9-dienoate	MS1	CID002606	CPD-18668	BioCYC	294.256	0.00595315	DaError		122706037	1.21007e+07	3.96171e+06	7.82891e+06	1.95156e+07	9.49565e+06	1.05221e+07	1.24055e+07	3.93097e+06	1.8263e+06	2.51895e+07	1.51248e+06	6.6405e+06
3341	97.075	14.7233	1	M-3H	3-	2-methyl-octadec-2,9-dienoate	MS1	CID002606	CPD-18668	BioCYC	294.256	0.00904718	DaError		122706037	2.13788e+07	1.82877e+06	7.92974e+06	1.80108e+07	2.81163e+07	1.98487e+06	1.14883e+07	1.80591e+06	2.27784e+06	1.71822e+07	3.60738e+06	1.65616e+07
3348	265.2	19.6186	1	M-2H	2-	C34-phenolphthiodiolone A	MS1	CID002706	CPD-18655	BioCYC	532.449	0.034584	DaError		122706022	5.72797e+06	3.14978e+06	8.54714e+06	1.19545e+07	1.03615e+07	3.59501e+06	1.71822e+06	1.01537e+07	4.02818e+06	5.41322e+06	3.23707e+06	7.6964e+06
3355	402.96	0.233501	1	2M-H	1-	Benzoyl phosphate	MS1	NA	C06206	KEGG	202.003	0.0194756	DaError		151426	1.40901e+06	2.93833e+06	5.72538e+06	854543	6.00857e+06	5.12363e+06	1.5723e+06	5.10112e+06	1.1407e+07	693774	5.32446e+06	4.11182e+06
3359	97.08	15.845	1	M-3H	3-	2-methyl-octadec-2,9-dienoate	MS1	CID002606	CPD-18668	BioCYC	294.256	0.00595315	DaError		122706037	2.89465e+07	3.78062e+06	2.65516e+07	1.26392e+07	2.09016e+07	1.92617e+06	5.22267e+06	1.80069e+06	1.77829e+06	7.66857e+06	1.53271e+06	1.3506e+07
3373	283.32	23.9448														7.78829e+07	9.665e+07	1.44485e+06	1.26864e+08	9.42869e+07	1.22421e+08	7.47615e+07	6.2322e+07	8.41512e+07	5.73961e+07	2.40266e+06	5.32254e+07
3380	276.96	5.10442	1	M-H	1-	2-C-Methyl-D-erythritol 2,4-cyclodiphosphate	MS2	NA	C11453	KEGG	277.996	-0.17509	mS-score		126747	5.857e+08	6.78288e+08	7.8917e+08	4.69195e+08	8.88897e+08	8.91691e+08	3.69999e+08	4.51034e+08	4.49234e+08	5.93599e+08	929977	2.91387e+06
3382	357.12	25.5555	1	M+FA-H	1-	p-HBAD-I	MS2	CID002593	CPD-18617	BioCyc	312.121	1.83221	mS-score		71812673	5.89877e+06	3.22453e+07	2.69482e+07	1.31179e+07	1.1779e+07	2.6545e+07	1.20799e+07	1.08643e+07	2.96883e+06	9.1744e+06	1.21998e+06	1.57542e+07
3395	235.2	20.3711	1	2M-H	1-	beta-Hydroxyisovaleric acid	MS1	NA		KEGG	118.063	0.0406422	DaError		69362	7.69409e+06	2.13366e+06	5.01145e+06	4.07904e+06	6.35071e+06	3.11128e+06	7.45836e+06	1.10041e+07	4.33143e+06	3.39343e+06	781471	3.27216e+06
3402	375.12	23.7108	1	M-H	1-	Riboflavin	MS1	NA	C00255	KEGG	376.138	0.0110133	DaError		493570	1.78992e+07	1.60412e+07	1.59651e+07	8.29047e+06	1.23886e+07	1.27414e+07	1.15958e+07	1.01849e+07	1.69288e+07	1.86082e+07	975628	9.81537e+06
3403	516.84	3.89424														1.84598e+07	1.30829e+07	2.64838e+07	1.71019e+07	4.06771e+07	1.61007e+07	1.1282e+07	9.0171e+06	6.62788e+06	3.73016e+07	1.2448e+06	2.06665e+07
3406	191.04	28.9047	1	2M-H	1-	Protoanemonin	MS1	NA	C07090	KEGG	96.0211	0.00250528	DaError		66948	5.94301e+06	2.89668e+07	1.11459e+07	2.52039e+07	2.16914e+07	1.32111e+07	4.99825e+06	1.19164e+07	1.04032e+07	8.01761e+06	1.23043e+06	8.38312e+06
3411	317.16	3.12062	1	M+Na-2H	1-	Demethylmenaquinol	MS1	NA		KEGG	296.178	0.0077077	DaError		56928124	6.26987e+06	2.77204e+06	4.29139e+06	2.95399e+06	1.26948e+06	3.63273e+06	766552	2.48156e+06	2.15388e+06	6.50746e+06	996297	6.32934e+06
3413	195.24	20.5579														2.72896e+06	3.51043e+06	756948	4.61696e+06	3.92773e+06	3.11386e+06	2.5642e+06	2.03625e+06	3.18362e+06	2.38275e+06	1.48683e+06	3.16593e+06
3415	355.08	22.0445	1	M+Na-2H	1-	1-(3,4-dimethoxyphenyl)-2-(2-methoxyphenoxy)propane-1,3-diol	MS2	CID002570	CPD-18522	BioCyc	334.142	1.12694	mS-score		193461	2.97514e+07	1.43873e+06	7.62644e+06	5.22179e+06	1.06597e+06	4.1447e+07	2.21793e+07	1.08453e+07	4.23662e+07	2.74394e+07	958508	6.66641e+06
3417	155.16	0.513961	1	M-2H	2-	arachidate	MS1	CID001882	ARACHIDIC_ACID	BioCYC	312.303	0.0317289	DaError	HMDB02212	5461017	9.24026e+06	5.62918e+06	5.04206e+06	3.05004e+06	4.16488e+06	2.94191e+06	4.17794e+06	2.59095e+06	1.03692e+07	4.15024e+06	850158	4.72233e+06
3419	275.04	4.70058	1	M+FA-H	1-	5-phospho-beta-D-ribosylamine	MS2	CID000005	5-P-BETA-D-RIBOSYL-AMINE	BioCyc	230.043	0.878892	mS-score	HMDB01128	439905	3.26348e+07	693239	4.54337e+07	2.27827e+07	588545	7.06662e+07	1.76504e+07	2.89206e+07	6.10863e+06	4.20123e+07	559906	6.86778e+07
3423	420.84	0.864279														1.51929e+09	1.81318e+09	442195	787577	1.58657e+09	1.55333e+09	9.73264e+08	1.0703e+06	1.32987e+09	322189	972550	1.31391e+09
3426	229.08	3.50389	1	M+FA-H	1-	3-[(5S,6R)-5,6-Dihydroxycyclohexa-1,3-dienyl]propanoic acid	MS1	NA	C11588	KEGG	184.074	0.0082419	DaError		443290	2.42611e+07	2.91048e+07	1.83052e+07	2.48974e+07	1.55069e+07	2.36628e+07	1.94434e+07	1.45785e+07	2.46858e+07	4.74794e+07	1.09027e+06	3.81163e+07
3443	281.16	17.2547	1	2M-H	1-	L-Histidinol	MS1	NA	C00860	KEGG	141.09	0.00657215	DaError		165271	5.98452e+06	4.28966e+06	4.82962e+06	3.23399e+06	5.87882e+06	913831	7.54401e+06	9.58597e+06	4.69651e+06	5.42374e+06	318310	4.36026e+06
3444	299.04	16.4888	1	M+FA-H	1-	Shikimate 3-phosphate	MS2	NA	C03175	KEGG	254.019	1.44004	mS-score		121947	1.46782e+07	1.32341e+06	416857	9.15592e+06	1.64418e+06	1.2508e+07	2.07947e+07	2.10646e+07	9.66298e+06	1.36706e+07	302029	1.88032e+07
3446	267.12	1.39339	1	M-H	1-	2-O-(alpha-D-glucopyranosyl)-D-glycerate	MS2	CID002474	CPD-9190	BioCyc	268.079	2.84356	mS-score		53262367	1.35162e+09	2.22775e+09	2.14003e+09	2.55096e+09	2.39231e+09	1.67404e+09	2.63442e+09	1.59811e+09	1.52213e+09	2.54954e+09	2.30372e+09	2.18432e+09
3448	420.84	1.19835														1.51929e+09	1.81318e+09	2.39018e+09	1.46461e+09	1.58657e+09	1.54332e+09	9.73264e+08	1.08034e+09	1.32987e+09	8.69603e+08	1.38457e+09	2.0884e+07
3451	455.88	5.98684														6.88163e+08	1.42662e+08	1.78441e+08	1.85713e+08	2.49323e+08	6.13124e+07	2.8654e+08	2.37697e+08	6.60809e+08	1.70501e+08	1.27909e+08	1.14335e+08
3453	557.76	1.3989														5.23636e+08	3.65493e+08	4.36671e+08	6.76129e+08	9.01053e+08	7.80241e+08	4.81849e+08	5.37262e+08	7.94789e+08	8.52212e+08	8.33233e+08	7.98523e+08
3454	521.04	1.87521	1	2M-H	1-	amino-parathion	MS2	CID000637	AMINO-PARATHION	BioCyc	261.059	-1.98078	mS-score	HMDB01504	220	1.44728e+08	1.0054e+08	1.58932e+08	6.57347e+07	1.3478e+08	9.52566e+07	1.69222e+08	2.56562e+08	1.98563e+08	2.90782e+08	3.28847e+08	2.32677e+08
3456	587.88	1.35941														4.10376e+08	4.02394e+08	4.83515e+08	3.73254e+08	3.50904e+08	2.62395e+08	1.86903e+08	2.67473e+08	1.26614e+08	2.90839e+08	2.2333e+08	2.12189e+08
3457	441.96	5.15545	1	M+K-2H	1-	UDP	MS2	NA	C00015	KEGG	405.01	-0.0272382	mS-score		6031	1.68538e+08	1.23035e+08	2.99355e+08	2.05889e+08	4.072e+08	1.27242e+08	1.69289e+08	2.56935e+08	2.79554e+08	1.12697e+09	1.2767e+09	6.87921e+08
3459	289.08	8.98657	1	M-H	1-	N-(L-Arginino)succinate	MS2	NA	C03406	KEGG	290.123	2.83915	mS-score		439998	6.18776e+07	1.95219e+08	3.83827e+08	3.3974e+08	3.2322e+08	2.97885e+08	2.00075e+08	1.0829e+08	2.71197e+08	6.27509e+07	3.67873e+08	3.14886e+08
3461	297.24	22.9152	1	M-H	1-	18-hydroxyoleate	MS1	CID002329	18-HYDROXYOLEATE	BioCYC	298.251	0.00352876	DaError		86289578	3.98904e+08	5.83968e+07	8.94633e+08	3.48448e+08	3.56764e+08	7.52461e+08	8.26198e+08	8.16466e+08	4.27556e+08	3.01622e+08	3.44189e+08	2.9713e+08
3464	288.96	1.00228	1	2M+FA-H	1-	L-cysteine	MS1	CID000141	CYS	BioCYC	122.028	0.0466789	DaError	HMDB00574	6419722	8.60752e+07	1.39909e+08	1.05063e+08	1.20485e+08	9.09511e+07	2.06265e+08	1.06885e+08	9.70621e+07	2.01775e+08	1.01054e+08	8.95202e+07	7.06332e+07
3465	272.88	0.981532	1	M+Na-2H	1-	beta-2,3,5,6-Tetrachloro-1,4-cyclohexanediol	MS1	NA	C16182	KEGG	251.928	0.0225014	DaError		23724653	1.99365e+08	1.41817e+06	9.47929e+07	1.68493e+08	5.61251e+07	3.10976e+08	1.19496e+08	1.01335e+08	1.7563e+08	1.74406e+08	2.23671e+08	1.78361e+08
3467	383.16	8.8845	1	M-H	1-	S-Adenosyl-L-homocysteine	MS2	NA	C00021	KEGG	384.122	0.770799	mS-score		439155	1.4764e+08	1.53398e+08	9.61168e+06	1.90626e+07	5.76689e+07	4.15674e+07	4.25203e+07	1.48389e+08	4.18051e+07	2.57939e+08	1.25371e+08	2.51647e+08
3468	339	23.6761	1	2M-H	1-	L-Phospholactate	MS1	NA		KEGG	169.998	0.0056141	DaError		5326965	5.29961e+08	1.12474e+09	8.25315e+08	1.00795e+09	5.33115e+08	5.14927e+08	4.86389e+08	1.04502e+09	5.35852e+08	3.75152e+08	3.24991e+08	4.58482e+08
3478	241.08	4.90202	1	M-H	1-	Thymidine	MS1	NA	C00214	KEGG	242.09	0.0029938	DaError		5789	686052	9.52147e+07	1.82585e+08	1.20133e+08	1.01282e+08	3.47577e+08	5.50067e+07	1.30674e+06	1.01407e+08	1.34e+08	2.53758e+08	2.41792e+08
3479	586.92	2.17393														2.97339e+07	6.70116e+07	6.99943e+07	2.56288e+07	3.90033e+07	4.00033e+07	7.82428e+07	5.35634e+07	7.14138e+07	4.16678e+07	9.40617e+07	5.22633e+07
3480	330	2.07761	1	M+FA-H	1-	7-phospho-2-dehydro-3-deoxy-D-arabino-heptonate	MS1	NA	C04691	KEGG	285.001	0.0006415	DaError		5460215	6.7356e+07	3.55561e+07	1.71849e+07	1.65422e+07	6.55333e+07	7.66301e+07	1.0978e+08	6.72977e+07	8.05465e+07	5.49631e+07	1.11504e+08	3.51618e+07
3481	651.84	5.87668														1.25786e+08	7.54604e+07	1.69774e+08	3.81485e+07	8.85527e+07	1.04113e+08	2.22771e+06	1.28131e+08	1.28332e+08	1.33549e+08	1.03429e+08	3.01142e+08
3483	723	11.3137	1	2M+FA-H	1-	Carboxyaminoimidazole ribotide	MS1	NA	C04751	KEGG	339.047	0.0458655	DaError		165388	6.11066e+07	8.74035e+07	4.1835e+07	6.09622e+07	3.99735e+07	6.92243e+07	1.20393e+07	5.14284e+07	1.47629e+08	6.49214e+07	1.99495e+08	8.45342e+07
3484	450.945	5.20708	1	2M-H	1-	2,5-Dichloro-4-oxohex-2-enedioate	MS2	NA		KEGG	225.944	-0.397336	mS-score		5282172	6.36391e+06	3.60036e+06	0	0	0	0	0	4.43802e+07	9.94875e+06	0	0	0
3485	241.2	6.95014	1	2M-H	1-	Phenethylamine	MS1	NA	C05332	KEGG	121.089	0.014487	DaError		1001	1.19211e+07	5.48877e+07	2.71198e+08	2.34989e+07	1.63521e+07	7.03878e+06	6.62229e+06	5.2816e+07	3.92942e+07	8.1709e+07	7.54432e+07	4.72569e+07
3486	191.04	2.07713	1	2M-H	1-	Protoanemonin	MS1	NA	C07090	KEGG	96.0211	0.00250528	DaError		66948	3.6581e+08	3.03558e+08	2.38447e+08	1.38448e+08	4.4708e+08	2.59802e+08	1.32847e+08	1.18963e+08	1.38658e+08	2.34515e+08	1.58825e+08	2.24046e+08
3489	426.72	18.1448														2.93184e+08	2.20491e+08	2.48303e+08	2.11918e+08	2.45013e+08	7.07263e+06	2.24489e+08	1.2437e+07	2.0076e+08	2.69225e+08	3.08092e+08	2.33114e+08
3499	111	2.04018	1	M+K-2H	1-	Acethydrazide	MS1	NA	C07447	KEGG	74.048	0.00338118	DaError		14039	2.29919e+08	2.70824e+08	1.59866e+08	1.15286e+08	4.88941e+06	1.87892e+08	1.21304e+08	9.07979e+07	9.7402e+07	1.60406e+08	1.24983e+08	1.73867e+08
3501	295.08	2.72539	1	2M-H	1-	(R)-2,3-dihydroxy-3-methylpentanoate	MS2	CID000937	1-KETO-2-METHYLVALERATE	BioCyc	148.074	1.72006	mS-score	HMDB12140	21263701	4.93338e+07	4.81597e+07	2.04324e+07	4.6527e+07	5.38434e+07	7.75263e+07	3.30017e+07	6.93825e+07	3.93998e+07	9.71367e+07	6.32427e+07	9.89727e+07
3504	128.4	2.30324														3.48277e+07	7.20853e+07	3.09205e+07	4.2614e+07	5.18711e+07	3.99367e+07	5.0292e+07	1.44719e+08	3.22193e+07	4.26548e+07	5.20663e+07	4.804e+07
3505	819	11.9357	1	2M+FA-H	1-	Deoxycytidine diphosphate	MS1	NA	C00705	KEGG	387.023	0.0223662	DaError		150855	5.23918e+07	7.28346e+07	1.78437e+07	4.39471e+07	1.17117e+08	1.03435e+08	3.83483e+06	5.39399e+07	4.11504e+07	6.70789e+07	8.23438e+07	8.5792e+07
3507	324.96	27.4181	1	2M+FA-H	1-	Acetylphosphate	MS1	NA	C00227	KEGG	139.987	0.00656405	DaError		186	8.98113e+07	1.491e+08	1.4395e+07	1.81577e+08	2.33258e+08	1.13605e+08	1.80801e+08	8.42051e+08	2.2171e+08	1.48285e+08	2.06582e+08	2.05594e+08
3508	324.96	26.0817	1	2M+FA-H	1-	Acetylphosphate	MS1	NA	C00227	KEGG	139.987	0.00656405	DaError		186	1.0623e+08	1.28555e+08	1.26178e+08	3.03042e+08	1.04817e+08	8.8563e+07	2.57438e+08	8.22854e+08	3.10473e+07	1.66129e+08	1.42502e+08	5.22512e+07
3509	116.16	25.4556														2.70626e+09	4.56987e+08	4.5213e+08	3.55057e+09	6.52576e+08	7.15412e+08	1.60302e+08	1.64289e+09	3.31618e+08	2.03093e+08	3.16135e+08	6.64106e+08
3510	665.04	9.0838														5.15082e+07	6.40596e+07	4.70567e+07	5.24636e+07	6.94195e+07	5.1336e+07	3.38818e+07	3.65254e+07	1.7158e+06	9.90102e+07	9.38814e+07	6.06832e+07
3513	211.085	4.99458	1	M+FA-H	1-	3-(3-Hydroxyphenyl)propanoic acid	MS2	NA	C11457	KEGG	166.063	0.859465	mS-score		91	2.24901e+07	5.11186e+07	5.56039e+07	8.46452e+06	1.41969e+08	7.26306e+06	5.24283e+07	1.15139e+07	5.90396e+07	6.05292e+07	4.30171e+07	4.69402e+07
3523	624.48	6.07615														2.57596e+08	7.55044e+07	8.22513e+07	2.19231e+08	2.83743e+08	1.53791e+08	1.85683e+08	2.60004e+08	5.07994e+07	2.35075e+08	2.16753e+08	4.59236e+08
3533	207	0.927071	1	M+Na-2H	1-	2-(Carboxymethyl)-5-oxo-2,5-dihydro-2-furoic acid	MS1	NA	C01278	KEGG	186.016	0.0088961	DaError		543	8.77855e+07	6.63371e+07	2.72009e+07	7.40404e+07	6.10111e+07	1.72455e+08	1.87729e+07	1.55226e+08	7.09322e+07	5.61456e+07	7.7191e+07	1.33324e+08
3535	878.88	12.507														2.5547e+07	3.37156e+07	2.14714e+07	6.21216e+07	5.62163e+07	1.04453e+08	1.80655e+07	3.55086e+07	2.04228e+07	1.02205e+08	2.7084e+07	2.09167e+07
3536	117.48	24.9919														8.82088e+07	7.50425e+07	7.89396e+07	1.34764e+08	1.14222e+08	8.75635e+07	5.49211e+07	7.51312e+08	1.00328e+08	1.14269e+08	1.55088e+08	5.55992e+07
3537	384.96	5.71092	1	2M+FA-H	1-	diethylthiophosphate	MS2	CID000640	DIETHYLTHIOPHOSPHATE	BioCyc	170.017	0.0938253	mS-score	HMDB01460	3683036	1.68067e+07	8.98702e+06	8.12757e+06	8.70487e+06	2.53238e+06	1.94147e+07	1.18574e+07	1.95423e+07	1.38531e+07	8.52503e+06	8.73661e+06	5.02185e+06
3542	313.085	6.89043	1	M+K-2H	1-	5-amino-6-(D-ribitylamino)uracil	MS2	CID001190	AMINO-RIBOSYLAMINO-1H-3H-PYR-DIONE	BioCyc	276.107	1.46128	mS-score	HMDB11106	193516	1.18646e+07	3.24506e+07	3.63634e+07	9.58711e+06	1.66725e+07	8.06449e+06	3.69563e+07	2.11826e+07	2.38068e+07	2.40261e+07	4.68834e+07	2.06179e+07
3543	227.04	2.09667	1	M+K-2H	1-	(2R,6S)-2,6-Diaminoheptanedioic acid	MS1	NA	C00680	KEGG	190.095	0.0039696	DaError		99290	5.58955e+07	2.86302e+07	1.169e+07	1.13709e+07	7.9406e+07	4.94611e+07	2.81787e+07	4.35195e+07	2.89146e+07	2.34664e+07	3.59895e+07	1.71231e+07
3554	427.2	7.75876	1	2M-H	1-	Desthiobiotin	MS1	NA	C01909	KEGG	214.132	0.0280983	DaError		643	1.28619e+07	1.82044e+07	4.73196e+07	1.03324e+07	2.19057e+06	2.13838e+07	1.80214e+07	4.05171e+07	1.62371e+07	6.19537e+07	1.65718e+07	9.82928e+06
3555	422.88	8.69997														1.05862e+07	2.68902e+07	1.03944e+07	4.45703e+07	1.12357e+07	1.61775e+07	1.00543e+07	2.96578e+07	1.35995e+07	1.30294e+07	6.15664e+07	2.24916e+07
3557	211.2	11.8585	1	M-2H	2-	Mycocerosic acid (C28)	MS1	NA		KEGG	424.428	0.0134852	DaError		52921744	1.79602e+08	9.55489e+07	2.51384e+08	2.91877e+08	6.57697e+07	4.35312e+08	8.6366e+07	1.19926e+08	1.0616e+07	5.20459e+07	6.27572e+07	6.08253e+07
3558	211.2	11.5439	1	M-2H	2-	Mycocerosic acid (C28)	MS1	NA		KEGG	424.428	0.0134852	DaError		52921744	1.94489e+08	2.26974e+08	2.61638e+08	1.01225e+08	8.82515e+07	1.15711e+08	8.0499e+07	1.0458e+08	2.61397e+07	6.92854e+07	9.19868e+07	1.85913e+08
3562	426.84	2.09958														4.69696e+07	5.84961e+07	1.08211e+08	1.77416e+08	2.88927e+07	1.26845e+08	2.77929e+07	2.24047e+08	4.3149e+07	7.99684e+07	3.18948e+07	3.8497e+07
3563	162.84	28.5553	1	2M-H	1-	sulfurous acid	MS1	NA		KEGG	81.9725	0.0488278	DaError		1100	6.12596e+07	7.55736e+07	5.40362e+07	4.24852e+07	4.90631e+07	6.29875e+07	6.87453e+07	6.66297e+07	4.14086e+07	8.14282e+07	5.13882e+07	6.36401e+07
3571	427.32	26.1564	1	2M-H	1-	Desthiobiotin	MS1	NA	C01909	KEGG	214.132	0.0318992	DaError		643	4.20761e+07	9.85186e+07	4.79239e+07	8.63342e+07	5.14177e+07	3.69892e+07	1.88961e+08	1.5065e+08	1.22759e+07	3.03532e+07	1.99302e+07	1.85383e+07
3573	277.2	21.3424	1	M-H	1-	alpha-linolenate	MS2	CID000836	LINOLENIC_ACID	BioCyc	278.225	0.407467	mS-score	HMDB01388	5461005	1.76822e+06	8.9441e+07	2.10852e+07	4.45177e+07	2.97295e+07	2.77551e+07	3.98762e+07	4.1736e+07	6.97079e+07	9.99688e+07	3.01649e+07	1.26363e+06
3577	133.2	24.3071														8.4285e+08	1.00796e+08	7.12765e+08	5.21087e+07	1.14062e+08	8.83862e+07	9.39608e+07	5.81965e+08	4.05728e+07	2.10941e+08	1.11717e+08	1.24128e+08
3580	297.12	11.7524	1	M-H	1-	4-O-(alpha-L-rhamnopyranosyl)-hydroxybenzoate methyl ester	MS2	CID002583	CPD-18690	BioCyc	298.105	2.01656	mS-score		71812671	5.18635e+07	2.62862e+07	2.37136e+07	1.35194e+07	1.23942e+07	6.45364e+06	2.49069e+06	3.72823e+07	1.876e+07	1.23025e+07	4.75333e+06	6.90131e+06
3583	447	18.4639	1	M+FA-H	1-	dTDP	MS2	NA	C00363	KEGG	402.023	-1.51708	mS-score		164628	1.70876e+07	2.20414e+07	1.85144e+07	3.86445e+07	5.3876e+07	4.55425e+07	1.51689e+07	2.22523e+07	2.78618e+07	5.58763e+07	3.54608e+07	2.81554e+07
3587	211.08	17.124	1	M-2H	2-	N,N'-Diacetylchitobiose	MS1	NA	C01674	KEGG	424.169	0.0052459	DaError		439544	1.12913e+08	3.21181e+07	9.73493e+07	5.34203e+07	3.55515e+07	7.01814e+07	9.13082e+07	2.20722e+08	4.53773e+07	3.97058e+07	2.47109e+07	9.04856e+07
3591	685.8	5.82925														1.30509e+07	5.99135e+06	2.84849e+07	9.73291e+06	1.31013e+07	9.4837e+06	2.47522e+07	3.52257e+07	3.44527e+07	6.05321e+07	1.80112e+07	1.5879e+07
3592	207.24	15.128	1	2M-H	1-	cadaverine	MS1	CID001793	CADAVERINE	BioCYC	104.131	0.00770777	DaError	HMDB02322	273	1.1934e+08	7.28432e+07	3.87009e+07	3.68293e+07	3.35686e+08	4.2338e+07	5.39257e+06	1.46254e+08	5.82811e+07	5.06946e+07	2.70147e+07	2.08989e+07
3601	206.88	0.232517	1	M-H	1-	2,5-Dichloro-carboxymethylenebut-2-en-4-olide	MS1	NA	C12834	KEGG	207.933	0.045733	DaError		11954007	9.54957e+07	7.28979e+07	5.00858e+07	7.46322e+07	0	3.28636e+07	4.93471e+07	1.23304e+07	1.44993e+07	2.04188e+07	5.45453e+07	2.95026e+07
3602	229.2	3.53435	1	2M-H	1-	L-Proline	MS2	NA	C00148	KEGG	115.063	-1.20889	mS-score		145742	1.57568e+07	1.61428e+07	1.37707e+07	1.29294e+07	2.01063e+07	1.70012e+07	2.42306e+07	3.35156e+07	1.98085e+07	3.30795e+07	3.67579e+07	3.42746e+07
3610	134.76	15.5952														1.90599e+07	1.17526e+07	2.35266e+07	4.86569e+07	2.38589e+07	2.28077e+07	1.61724e+08	1.38627e+07	1.75078e+07	2.81148e+07	3.09168e+07	9.88835e+06
3611	972.96	10.9964														3.47697e+07	1.58001e+07	3.22092e+07	1.35801e+07	5.28214e+07	2.30992e+07	9.15284e+06	2.36232e+07	2.72182e+07	3.03667e+07	2.79751e+07	4.43292e+07
3612	311.16	20.4486	1	M+K-2H	1-	1-Dodecanoyl-sn-glycerol	MS1	NA	C13854	KEGG	274.214	0.0030117	DaError		656773	1.37191e+07	5.1638e+07	1.09964e+07	5.53474e+07	5.02699e+07	5.93888e+07	5.62061e+07	1.27093e+08	1.21763e+08	4.84625e+07	7.37869e+07	7.10727e+07
3624	280.92	19.4075	1	2M-H	1-	Carbamoyl phosphate	MS1	NA	C00169	KEGG	140.983	0.0190635	DaError		278	2.64432e+06	3.36821e+07	6.97415e+06	5.08914e+07	2.55135e+07	3.12474e+07	1.70042e+07	1.36377e+07	3.06218e+07	2.19177e+07	2.07299e+07	5.14721e+07
3626	368.88	25.9062														3.60057e+07	1.49281e+07	1.98825e+07	1.8284e+07	5.0922e+07	2.95851e+07	6.78589e+07	1.75166e+08	2.93027e+06	2.61126e+07	3.88551e+07	5.23489e+07
3628	211.2	12.7572	1	M-2H	2-	Mycocerosic acid (C28)	MS1	NA		KEGG	424.428	0.0134852	DaError		52921744	9.61563e+07	8.5926e+07	7.58858e+07	7.13254e+07	9.61435e+07	3.05454e+07	8.6718e+07	8.65166e+07	5.33052e+07	5.49131e+07	7.30783e+07	5.57216e+07
3634	546.84	3.44384	1	2M-H	1-	ribose-1-arsenate	MS1	CID000948	RIBOSE-1-ARSENATE	BioCYC	273.967	0.0433373	DaError	HMDB12285	25201247	2.0402e+07	2.18479e+07	4.73095e+07	4.74324e+07	2.89811e+07	3.58351e+07	3.52594e+07	1.97199e+07	1.79646e+07	2.08694e+07	2.89633e+07	5.94136e+07
3635	219.96	1.36838	1	M+K-2H	1-	7-Amino-1,3,6,8-tetraazaspiro[4.4]non-6-ene-2,4,9-trione	MS1	NA		KEGG	183.039	0.0278383	DaError		71362816	1.10635e+07	2.37158e+07	8.25676e+06	1.2982e+07	2.22202e+07	9.60009e+06	1.71225e+07	1.40951e+07	1.77984e+07	3.07525e+07	1.7939e+07	1.04825e+07
3636	339.36	6.49281	1	M-H	1-	behenate	MS1	CID002605	DOCOSANOATE	BioCYC	340.334	0.0331307	DaError	HMDB00944	5460660	1.09122e+07	4.56635e+06	7.19473e+06	1.18206e+07	1.43179e+07	9.13587e+06	8.23608e+06	2.78295e+07	5.23026e+06	2.71092e+07	9.04296e+06	6.24896e+06
3637	821.88	11.286														1.09119e+07	1.91861e+07	1.94143e+07	4.6894e+06	1.24917e+07	1.38449e+07	5.33881e+06	1.50046e+07	2.39846e+07	2.732e+06	5.39175e+06	2.15051e+07
3638	298.92	23.3512	1	M+K-2H	1-	(2E)-4-Hydroxy-3-methylbut-2-en-1-yl trihydrogen diphosphate	MS1	NA	C11811	KEGG	262.001	0.0293319	DaError		5281976	2.17958e+07	1.96173e+07	1.69287e+07	1.30414e+07	3.46727e+07	2.35715e+07	2.15431e+07	3.53543e+06	3.65229e+07	1.77633e+07	1.7288e+07	2.30598e+07
3640	651.36	6.27629														1.45879e+07	3.91763e+07	1.94537e+07	1.35638e+07	3.22657e+07	3.54635e+07	3.09801e+07	1.28255e+07	1.1317e+07	1.70875e+07	4.67134e+07	2.91359e+07
3641	206.88	12.6981	1	M-H	1-	2,5-Dichloro-carboxymethylenebut-2-en-4-olide	MS1	NA	C12834	KEGG	207.933	0.045733	DaError		11954007	3.52425e+07	1.02576e+08	4.17261e+07	7.56995e+07	6.12858e+07	2.38557e+07	2.21369e+07	1.52221e+08	5.39736e+07	2.25363e+07	5.19526e+07	3.50617e+07
3642	498	28.2564	1	M-H	1-	5-hydroxy-CTP	MS1	CID000184	5-HYDROXY-CTP	BioCYC	498.979	0.0278496	DaError		25202584	3.07423e+08	1.33416e+08	5.84093e+07	1.22698e+08	1.5098e+08	4.80908e+07	3.72943e+07	1.31495e+08	3.55316e+07	2.5945e+07	1.80427e+07	2.25772e+07
3643	135.24	4.18941														4.58909e+07	4.65234e+07	4.72305e+07	3.80938e+07	5.25973e+06	1.64417e+07	4.59287e+07	4.169e+07	2.39854e+07	4.74053e+07	7.41647e+07	3.37821e+07
3644	134.16	3.41159														8.44151e+06	4.61342e+07	2.71e+07	1.8113e+07	7.97677e+06	3.13692e+07	2.19871e+07	2.56431e+07	4.4615e+07	2.40767e+07	2.54458e+07	2.84661e+07
3660	325.56	24.0385														3.87261e+08	1.02797e+07	2.44581e+07	3.38208e+07	3.25613e+07	4.95145e+07	4.28863e+07	8.28408e+06	3.79117e+07	1.5391e+07	3.80597e+07	1.14509e+07
3662	365.145	22.9786	1	2M-H	1-	2,6-diamino-4-hydroxy-5-(N-methyl)formamidopyrimidine	MS2	CID000940	CPD-16491	BioCyc	183.076	-0.981554	mS-score	HMDB11657	135398708	0	0	1.3497e+07	0	0	0	6.10561e+06	1.41895e+06	3.38266e+07	0	0	0
3663	207.24	16.7366	1	2M-H	1-	cadaverine	MS1	CID001793	CADAVERINE	BioCYC	104.131	0.00770777	DaError	HMDB02322	273	3.48337e+07	1.79493e+07	2.96992e+07	2.59668e+07	5.33497e+07	2.5962e+07	4.84858e+07	1.41103e+08	2.16005e+07	5.13928e+07	1.82242e+07	3.89962e+07
3672	133.32	24.7187	1	M-3H	3-	Cytidine-5'-diphosphate	MS1	NA	C00112	KEGG	403.018	0.0363304	DaError		6132	5.7236e+08	4.22509e+07	9.61618e+07	6.12541e+07	4.70803e+07	5.71668e+07	8.71185e+07	1.6681e+08	5.52612e+07	6.13733e+07	5.04212e+07	7.62126e+07
3675	368.88	27.8203														2.75773e+07	8.83907e+07	4.58889e+07	7.21053e+07	5.93493e+07	2.79041e+07	2.53886e+07	1.63515e+07	1.16323e+08	5.74028e+07	3.38653e+07	7.15027e+07
3678	746.76	4.10861														8.5226e+06	7.83489e+06	1.94684e+07	1.35886e+07	5.90688e+06	1.42794e+07	1.37157e+07	1.54879e+07	1.99452e+07	2.66296e+07	1.45566e+07	1.02068e+07
3683	211.08	17.8594	1	M+FA-H	1-	3-(3-Hydroxyphenyl)propanoic acid	MS2	NA	C11457	KEGG	166.063	0.586597	mS-score		91	4.52939e+07	1.62175e+07	7.83361e+07	5.21628e+07	5.42947e+08	1.96048e+07	7.92459e+07	2.15871e+08	4.53773e+07	7.08695e+07	9.7198e+07	3.6666e+07
3694	357	7.18442	1	2M+FA-H	1-	(R)-1-amino-2-propanol O-2-phosphate	MS2	CID001146	R-1-AMINOPROPAN-2-YL-PHOSPHATE	BioCyc	156.043	-0.634352	mS-score		25244089	8.81134e+06	8.25661e+06	1.34213e+07	2.05309e+07	2.84747e+06	1.49382e+07	1.6051e+07	2.01633e+07	1.32686e+07	2.48629e+07	1.90574e+07	1.43999e+07
3698	211.2	16.6399	1	M-2H	2-	Mycocerosic acid (C28)	MS1	NA		KEGG	424.428	0.0134852	DaError		52921744	3.9733e+07	1.77479e+07	1.37374e+07	4.59151e+07	1.98223e+07	5.96467e+07	3.56263e+07	3.64581e+07	1.13702e+07	7.37738e+07	8.03923e+07	8.64103e+07
3700	211.2	16.4465	1	M-2H	2-	Mycocerosic acid (C28)	MS1	NA		KEGG	424.428	0.0134852	DaError		52921744	4.63879e+07	2.74045e+07	1.67506e+07	8.3319e+07	1.98223e+07	5.96467e+07	4.86856e+07	3.64581e+07	1.13702e+07	7.93805e+07	8.78905e+07	6.89459e+07
3711	411.96	24.0866														1.38939e+07	2.78637e+07	2.09964e+07	3.21221e+07	4.59904e+07	9.17801e+06	6.17201e+06	3.32667e+07	1.43297e+07	9.02597e+06	1.55712e+07	1.26288e+07
3713	339	20.6109	1	2M-H	1-	L-Phospholactate	MS1	NA		KEGG	169.998	0.0056141	DaError		5326965	4.06095e+07	9.72219e+06	4.42669e+07	5.40592e+07	3.17316e+07	9.37323e+06	3.18635e+07	1.36681e+07	3.549e+07	8.99853e+07	2.94622e+07	5.67926e+07
3714	207.24	13.849	1	2M-H	1-	cadaverine	MS1	CID001793	CADAVERINE	BioCYC	104.131	0.00770777	DaError	HMDB02322	273	2.59899e+07	1.95006e+07	2.96744e+07	1.87049e+07	1.95235e+07	3.29508e+07	1.27861e+07	1.70145e+07	1.6388e+07	1.94768e+07	3.18877e+07	1.6532e+07
3728	211.2	11.1533	1	M-2H	2-	Mycocerosic acid (C28)	MS1	NA		KEGG	424.428	0.0134852	DaError		52921744	5.88018e+08	4.51298e+07	2.68161e+08	5.86084e+07	7.27066e+07	1.99423e+07	1.10523e+08	3.57059e+07	2.61397e+07	4.12326e+07	1.16835e+08	1.45165e+08
3733	249.24	18.2596	1	2M+FA-H	1-	Cadaverine	MS1	NA	C01672	KEGG	102.116	0.00520375	DaError		273	2.94077e+07	9.50169e+06	1.15813e+07	1.0024e+07	9.28806e+06	1.22851e+07	1.97913e+07	3.0466e+07	1.78856e+06	1.06822e+07	1.04066e+07	1.23361e+07
3734	163.2	1.20392														3.85543e+07	5.36932e+07	3.34967e+07	4.78905e+07	1.58464e+07	1.99558e+07	1.28419e+07	5.46147e+07	8.56356e+06	2.10941e+07	3.19215e+07	4.95296e+07
3739	133.2	18.3189														5.91295e+07	3.13182e+07	7.18913e+07	2.82944e+07	2.25498e+07	4.68924e+07	6.01127e+07	1.10276e+08	3.93077e+07	2.64299e+07	2.75359e+07	4.51825e+07
3743	311.16	19.6488	1	M+K-2H	1-	1-Dodecanoyl-sn-glycerol	MS1	NA		KEGG	274.214	0.0030117	DaError		656773	2.3147e+07	3.76321e+07	2.80586e+07	4.49096e+06	4.64479e+07	3.17299e+07	3.71564e+07	3.39822e+07	1.07798e+08	2.97422e+07	7.19081e+07	4.54356e+07
3755	426.72	20.9928														6.08895e+07	6.04348e+07	1.07304e+08	7.41289e+07	3.52745e+07	3.36912e+07	5.7739e+07	7.78298e+07	8.87615e+07	3.46369e+07	8.8206e+07	4.10185e+07
3759	426.72	20.5939														4.70949e+07	1.08951e+07	8.94119e+07	9.67425e+07	4.22254e+07	5.81712e+07	3.62943e+07	7.78298e+07	3.43894e+07	6.77306e+07	5.41856e+07	8.74473e+07
3765	248.28	18.5843														1.96588e+07	3.6146e+07	1.154e+07	1.10162e+08	3.67003e+07	2.26113e+07	4.07415e+07	9.5426e+07	2.22451e+07	2.50291e+07	3.35018e+07	4.51524e+07
3767	207.24	15.5748	1	2M-H	1-	cadaverine	MS1	CID001793	CADAVERINE	BioCYC	104.131	0.00770777	DaError	HMDB02322	273	1.03951e+08	5.30356e+07	6.25661e+07	3.21921e+07	1.04553e+08	2.27912e+07	3.68349e+07	1.36487e+08	5.82811e+07	6.57336e+07	1.89677e+07	4.61814e+07
3769	360.12	12.4683														4.67886e+06	2.41768e+06	3.97426e+06	4.14354e+06	734658	1.96596e+06	1.13196e+07	1.36125e+07	1.39088e+07	935532	2.86564e+06	4.34231e+06
3770	211.2	15.7823	1	M-2H	2-	Mycocerosic acid (C28)	MS1	NA		KEGG	424.428	0.0134852	DaError		52921744	8.36727e+07	1.77444e+07	7.87406e+07	1.30595e+08	2.7639e+07	3.70877e+07	3.82469e+07	5.31714e+07	1.15426e+07	4.2145e+07	1.29526e+08	5.16455e+07
3776	175.2	17.4567	1	2M-H	1-	Putrescine	MS1	NA	C00134	KEGG	88.1	0.00358806	DaError		1045	4.46571e+07	4.47965e+07	1.85736e+07	3.82461e+07	2.96687e+07	2.32198e+07	2.34171e+07	2.18716e+08	6.29132e+07	4.44492e+07	3.10854e+07	2.15779e+07
3788	144.36	2.40964														7.79713e+06	3.7619e+06	3.00492e+06	5.87786e+06	5.24947e+06	1.07843e+06	2.47654e+06	5.75705e+06	3.846e+06	1.56284e+07	1.03076e+07	1.01788e+07
3789	163.2	11.8615														2.93555e+07	5.39406e+07	3.93449e+07	4.136e+07	2.77083e+07	3.7054e+07	5.08842e+07	1.12253e+08	3.64548e+07	3.13986e+07	2.12361e+07	3.60198e+07
3791	163.2	12.1097														2.93555e+07	4.63249e+07	4.34648e+07	4.136e+07	2.77083e+07	4.06724e+07	4.5167e+07	1.12253e+08	3.64548e+07	2.80158e+07	1.91682e+07	1.38351e+07
3793	707.88	11.0638														5.98197e+07	3.05302e+07	1.06589e+07	8.83717e+06	5.92594e+06	5.1472e+06	4.62449e+07	6.55212e+06	7.54458e+06	4.31176e+07	3.18516e+07	5.4554e+07
3794	487.92	28.2495	1	M+Na-2H	1-	dCTP	MS2	NA	C00458	KEGG	466.99	-0.955304	mS-score		65091	6.70284e+07	1.19881e+08	1.56458e+08	9.01401e+07	6.20246e+07	7.39359e+07	3.36435e+07	4.27006e+07	1.20203e+07	2.98783e+07	4.66771e+06	2.99634e+07
3798	323.4	25.0637	1	M-3H	3-	hexahydroindanone-coA	MS1	CID002598	CPD-13817	BioCYC	973.246	0.0240785	DaError		90657781	7.90035e+06	2.02679e+07	9.98198e+06	1.67969e+07	5.77671e+06	4.90566e+06	7.611e+06	1.14739e+07	1.09447e+07	8.48025e+06	3.91258e+06	7.26209e+06
3800	499.92	28.122														4.73909e+07	6.32576e+07	4.60158e+07	6.59116e+06	5.12796e+07	4.53586e+07	1.76722e+07	2.99119e+07	2.23074e+07	3.5395e+07	1.93954e+07	7.25044e+06
3801	369.54	25.3399														0	0	0	0	0	0	0	6.18722e+06	0	0	0	0
3802	179.28	15.8656	1	2M-H	1-	putrescine	MS1	CID000128	PUTRESCINE	BioCYC	90.1157	0.0279389	DaError	HMDB01414	1045	3.41102e+07	8.36337e+07	3.69716e+07	4.39272e+07	5.45023e+07	3.51307e+07	6.32526e+07	2.62039e+07	9.41924e+07	4.91986e+07	1.9526e+07	4.02077e+07
3806	356.16	8.50935	1	M+Na-2H	1-	4-hydroxy-2-nonenal-[Cys-Gly] conjugate	MS2	CID000099	CPD-14705	BioCyc	335.164	0.691102	mS-score		134820558	9.06291e+06	5.95825e+06	7.68264e+06	1.30118e+07	5.67785e+06	1.60967e+07	1.08481e+07	1.26488e+07	6.36244e+06	2.53704e+07	4.96808e+06	1.04886e+07
3807	211.08	7.17745	1	M-2H	2-	N,N'-Diacetylchitobiose	MS1	NA	C01674	KEGG	424.169	0.0052459	DaError		439544	1.9056e+07	1.18532e+08	1.77175e+07	7.23009e+06	6.36977e+07	4.25632e+07	6.61493e+06	5.25761e+06	1.53539e+07	3.06475e+07	4.29911e+07	5.23317e+06
3817	135.12	8.39964	1	M-3H	3-	Mycolipenic acid (C27)	MS1	NA		KEGG	408.397	0.0149176	DaError		46176643	3.65396e+07	6.76303e+07	4.40562e+07	9.99498e+07	1.05149e+08	3.24972e+07	8.3687e+07	5.69335e+07	8.369e+07	9.63831e+07	3.56301e+07	9.37937e+07
3843	211.2	3.4636	1	M-2H	2-	Mycocerosic acid (C28)	MS1	NA		KEGG	424.428	0.0134852	DaError		52921744	1.28978e+07	2.40417e+07	3.51827e+06	1.00828e+07	2.32795e+07	3.51491e+07	2.92472e+07	8.3803e+06	3.26833e+07	2.36901e+07	1.52136e+07	1.2479e+07
3844	325.68	21.9371														5.60706e+07	2.35894e+07	1.95879e+07	1.34127e+07	2.6431e+07	3.77261e+07	1.49759e+07	7.44206e+06	1.24347e+07	6.48447e+07	4.46221e+07	2.32364e+07
3849	205.2	5.27814	1	M-2H	2-	Mycolipanolic acid (C26)	MS1	NA		KEGG	412.392	0.0229003	DaError		52921764	1.34517e+07	6.34999e+06	5.9898e+06	5.45715e+06	3.71614e+06	3.89936e+06	9.72554e+06	6.24589e+06	4.35434e+06	7.05127e+06	7.29411e+06	4.4554e+06
3861	133.2	16.4558														1.36958e+07	4.18836e+07	8.28604e+06	2.56026e+07	7.83043e+07	7.82469e+07	7.09842e+06	3.07998e+07	2.70327e+07	3.84539e+07	6.35697e+07	2.85068e+07
3863	133.2	16.1362														1.36958e+07	5.77181e+07	7.86715e+06	4.59794e+07	9.32206e+07	7.82469e+07	6.68931e+06	3.07998e+07	1.83715e+07	2.69298e+07	7.52948e+07	2.85068e+07
3865	134.76	13.9326														6.03028e+07	4.08453e+07	8.40968e+07	5.11823e+07	8.4839e+07	4.1266e+08	6.5222e+07	7.72674e+07	1.80565e+07	4.46928e+07	1.0525e+08	4.02995e+07
3873	135.12	5.76521	1	M-3H	3-	Mycolipenic acid (C27)	MS1	NA		KEGG	408.397	0.0149176	DaError		46176643	3.55583e+07	3.07453e+07	3.74073e+07	1.34803e+07	2.23063e+07	6.38601e+07	3.90198e+07	2.78881e+07	8.39462e+06	1.32797e+07	4.41125e+07	2.8233e+07
3879	211.08	4.18114	1	M-2H	2-	N,N'-Diacetylchitobiose	MS1	NA	C01674	KEGG	424.169	0.0052459	DaError		439544	4.36608e+07	2.43439e+07	6.77059e+07	7.42319e+06	3.67173e+07	5.98017e+06	2.51e+07	8.36816e+07	5.03039e+07	5.46818e+07	4.29776e+07	2.47173e+07
3888	456	24.5061	1	M+FA-H	1-	2'-Deoxyadenosine-5'-diphosphate	MS1	NA	C00206	KEGG	411.034	0.0327001	DaError		188966	5.50495e+07	1.19089e+07	4.28673e+07	2.04373e+07	7.69375e+07	4.2365e+07	1.11146e+07	2.29367e+07	3.73578e+07	9.05854e+06	2.24281e+07	2.84399e+07
3891	179.28	9.11072	1	2M-H	1-	putrescine	MS1	CID000128	PUTRESCINE	BioCYC	90.1157	0.0279389	DaError	HMDB01414	1045	6.57992e+06	1.21689e+07	1.53964e+07	1.91158e+07	4.84429e+07	2.23979e+07	1.41206e+07	6.18629e+06	2.33904e+07	4.43305e+07	1.15899e+07	2.68383e+07
3892	233.16	18.4229	1	2M-H	1-	5-Aminovaleric acid	MS1	NA	C00431	KEGG	117.079	0.00466125	DaError		138	2.96705e+07	2.28207e+07	2.47445e+07	1.97935e+07	1.13098e+07	1.55053e+07	2.67807e+07	4.78669e+07	1.47918e+07	2.16584e+07	3.08237e+07	1.86716e+07
3895	175.08	18.6258	1	M-H	1-	Serotonin	MS1	NA	C00780	KEGG	176.095	0.0076852	DaError		5202	1.91918e+07	6.83668e+06	3.87771e+07	3.90729e+07	2.30514e+07	5.5171e+07	1.81904e+08	5.13602e+07	4.56855e+07	1.1534e+07	3.79951e+07	1.09878e+07
3910	368.76	23.0849	1	M-3H	3-	17-hydroxy-3-oxo-4-pregnane-20-carboxyl-CoA	MS1	CID002530	CPD-13752	BioCYC	1109.33	0.0328458	DaError		102515178	1.60983e+07	1.20524e+07	1.07552e+07	3.60117e+07	1.95885e+07	2.15577e+07	9.8148e+06	2.2058e+07	1.16086e+07	1.0228e+07	2.87764e+07	6.12291e+06
3911	175.08	13.6824	1	M-H	1-	Serotonin	MS1	NA	C00780	KEGG	176.095	0.0076852	DaError		5202	2.62164e+07	1.06271e+07	3.48798e+06	2.73117e+07	3.7344e+07	1.48971e+07	1.8732e+07	1.40506e+07	2.18907e+07	1.39143e+07	1.43236e+07	1.6755e+07
3918	339	20.3549	1	2M-H	1-	L-Phospholactate	MS1	NA		KEGG	169.998	0.0056141	DaError		5326965	2.67922e+07	9.72219e+06	2.03921e+07	3.27502e+07	4.08007e+07	6.45379e+06	3.18635e+07	1.36681e+07	3.549e+07	8.99853e+07	3.52717e+07	3.67957e+07
3920	175.08	15.5233	1	M-H	1-	Serotonin	MS1	NA	C00780	KEGG	176.095	0.0076852	DaError		5202	3.78172e+07	1.33491e+07	3.88024e+07	5.32357e+07	2.11338e+07	5.49812e+07	6.01557e+07	5.98677e+07	6.92566e+07	3.11139e+07	9.54508e+06	2.7111e+07
3924	175.08	20.11	1	M-H	1-	Serotonin	MS1	NA	C00780	KEGG	176.095	0.0076852	DaError		5202	2.95771e+07	2.19422e+07	3.29433e+08	5.07545e+07	9.35271e+07	3.61315e+07	3.20748e+07	5.56344e+07	1.94545e+07	1.86355e+07	2.69976e+07	3.20572e+07
3934	487.8	26.4443														1.68186e+07	3.69396e+07	2.39467e+07	7.62465e+06	2.87358e+07	1.05803e+07	5.85186e+06	1.98939e+07	1.49335e+07	8.07935e+06	4.69502e+06	8.56045e+06
3945	339	20.1402	1	2M-H	1-	L-Phospholactate	MS1	NA		KEGG	169.998	0.0056141	DaError		5326965	3.62023e+07	9.72219e+06	2.03921e+07	3.27502e+07	3.1169e+07	2.34893e+07	2.53385e+07	1.54235e+07	3.549e+07	2.1973e+07	3.52717e+07	3.67957e+07
3958	312	20.9915	1	M+FA-H	1-	2-(2-Carboxy-4-methylthiazol-5-yl)ethyl phosphate	MS1	NA		KEGG	266.997	0.005156	DaError		46942369	4.41842e+06	1.69164e+07	3.26356e+07	4.70601e+07	1.89034e+07	1.71812e+07	2.85394e+07	4.12403e+07	8.95768e+06	1.8558e+07	1.42061e+07	2.67557e+07
3961	131.16	21.1603														2.79767e+07	1.42945e+07	1.96376e+07	4.70339e+07	3.17961e+07	1.92935e+07	2.95779e+07	1.96506e+08	2.60753e+07	1.26586e+07	1.40095e+07	2.30644e+07
3962	183.24	14.3697														1.02795e+07	7.43501e+06	5.40046e+06	4.95735e+06	4.57009e+06	8.95315e+06	2.17496e+07	6.26907e+07	2.03843e+07	7.98126e+06	6.27984e+06	1.76751e+06
3972	179.28	12.4985	1	2M-H	1-	putrescine	MS1	CID000128	PUTRESCINE	BioCYC	90.1157	0.0279389	DaError	HMDB01414	1045	2.10056e+07	1.71281e+07	4.01122e+07	3.04328e+07	4.45277e+07	4.42891e+07	2.8336e+07	7.05974e+06	3.23121e+07	1.34719e+07	4.29192e+07	2.05915e+07
3974	211.2	18.201	1	M-2H	2-	Mycocerosic acid (C28)	MS1	NA		KEGG	424.428	0.0134852	DaError		52921744	9.36262e+06	4.93181e+06	4.56124e+07	2.88596e+07	2.24923e+07	4.98473e+07	2.21074e+07	6.54354e+06	3.82005e+07	1.56507e+07	4.97813e+07	2.05633e+07
3977	211.08	7.37998	1	M-2H	2-	N,N'-Diacetylchitobiose	MS1	NA	C01674	KEGG	424.169	0.0052459	DaError		439544	1.9056e+07	8.27186e+07	1.77175e+07	2.11853e+07	2.28958e+07	3.54193e+07	1.95034e+07	1.701e+07	1.53539e+07	3.06475e+07	4.29911e+07	3.30793e+07
3999	175.08	23.5546	1	M-H	1-	Serotonin	MS1	NA	C00780	KEGG	176.095	0.0076852	DaError		5202	1.43567e+07	6.29111e+06	1.51757e+07	7.82338e+06	1.23227e+07	1.00266e+07	1.85965e+07	5.28422e+06	1.18571e+07	2.8308e+07	1.17313e+07	5.99473e+06
4013	468.84	24.5835														2.94076e+06	1.30207e+07	3.19914e+06	1.50537e+06	6.07074e+06	2.64061e+06	7.06575e+06	5.38946e+06	6.59401e+06	2.85987e+06	6.59922e+06	6.54152e+06
4018	135.12	5.34729	1	M-3H	3-	Mycolipenic acid (C27)	MS1	NA		KEGG	408.397	0.0149176	DaError		46176643	4.43032e+07	4.16e+07	3.7434e+07	1.20751e+07	7.55129e+06	1.98601e+07	4.4293e+07	6.08787e+06	1.08892e+07	3.16795e+07	3.17262e+07	2.8233e+07
4025	206.88	18.9813	1	M-H	1-	2,5-Dichloro-carboxymethylenebut-2-en-4-olide	MS1	NA	C12834	KEGG	207.933	0.045733	DaError		11954007	1.99977e+07	2.89243e+07	1.53602e+07	1.36794e+07	3.76616e+07	1.7372e+07	4.32368e+07	2.83837e+07	2.01959e+07	9.15113e+06	9.31586e+06	1.48066e+07
4031	497.88	23.0154														2.18259e+07	3.11113e+07	1.35908e+08	8.40959e+07	2.48944e+07	4.05966e+07	1.85566e+07	7.03586e+06	5.50606e+06	1.12263e+07	7.69748e+06	1.38196e+07
4048	233.16	26.5662	1	2M-H	1-	5-Aminovaleric acid	MS1	NA	C00431	KEGG	117.079	0.00466125	DaError		138	2.79814e+07	8.89812e+06	3.56434e+07	3.91908e+07	7.97527e+06	8.34514e+06	2.63477e+07	5.38671e+07	1.67055e+07	1.74892e+07	1.12523e+07	2.12407e+07
4070	133.32	13.312	1	M-3H	3-	Cytidine-5'-diphosphate	MS1	NA	C00112	KEGG	403.018	0.0363304	DaError		6132	1.02349e+07	5.03502e+07	3.26466e+07	3.16837e+07	4.164e+07	1.62378e+07	1.78876e+07	1.20881e+07	2.27467e+07	2.27158e+07	2.61831e+07	1.37399e+07
4073	233.16	20.6184	1	2M-H	1-	5-Aminovaleric acid	MS1	NA	C00431	KEGG	117.079	0.00466125	DaError		138	1.85087e+07	6.83149e+07	2.02068e+07	1.72296e+07	2.49446e+07	2.26807e+07	2.56069e+07	1.16586e+08	7.28772e+06	1.05998e+07	3.11565e+07	1.25062e+07
4079	133.32	14.1198	1	M-3H	3-	Cytidine-5'-diphosphate	MS1	NA	C00112	KEGG	403.018	0.0363304	DaError		6132	4.80623e+07	4.3616e+07	1.2242e+08	2.767e+07	3.37559e+07	4.61889e+07	1.62946e+07	4.05181e+07	4.47546e+07	3.44792e+07	4.12082e+07	2.24615e+07
4084	163.2	14.7863														1.55089e+07	3.59488e+07	2.4489e+07	8.70176e+06	2.05763e+07	1.80668e+07	1.63696e+07	1.86503e+07	4.29325e+07	2.27817e+07	2.77573e+07	2.52542e+07
4092	311.16	18.7212	1	M+K-2H	1-	1-Dodecanoyl-sn-glycerol	MS1	NA		KEGG	274.214	0.0030117	DaError		656773	3.27046e+07	3.83208e+07	2.25059e+07	4.93258e+07	3.67392e+07	4.77025e+07	3.42583e+07	4.73181e+06	1.2024e+07	1.51821e+07	2.76408e+07	5.38524e+07
4107	175.08	13.4229	1	M-H	1-	Serotonin	MS1	NA	C00780	KEGG	176.095	0.0076852	DaError		5202	2.62164e+07	5.26433e+06	1.01367e+07	2.73117e+07	3.12027e+07	1.48971e+07	5.46889e+06	1.27782e+07	3.38869e+07	4.02192e+07	1.94087e+07	4.93014e+06
4114	163.2	17.9442														1.53941e+07	1.66917e+07	4.59353e+06	1.50373e+07	4.08557e+07	1.64489e+07	1.47196e+08	6.466e+07	1.30521e+07	3.73003e+07	1.35396e+07	6.15093e+06
4130	311.16	18.3259	1	M+K-2H	1-	1-Dodecanoyl-sn-glycerol	MS1	NA		KEGG	274.214	0.0030117	DaError		656773	1.31494e+07	8.55588e+07	3.61868e+07	3.36941e+07	1.35363e+07	1.37044e+07	3.42583e+07	6.63822e+06	3.33469e+07	1.51821e+07	4.8112e+07	1.28305e+07
4142	426.72	16.4764														1.09024e+07	5.99492e+07	3.62454e+07	1.99329e+07	1.98697e+07	2.51083e+07	1.50357e+07	4.86845e+06	4.29655e+07	5.29176e+07	5.09153e+07	9.30279e+06
4153	137.28	12.5102														8.07901e+06	1.10849e+07	1.8832e+07	5.48086e+06	1.04668e+07	1.74344e+07	6.68455e+06	2.1633e+07	1.01371e+07	4.54398e+06	9.15969e+06	1.7315e+07
4183	134.76	16.4947														4.85384e+07	2.55857e+07	2.21608e+07	5.47714e+07	4.28976e+07	5.73456e+07	1.59004e+07	5.50555e+06	2.76586e+07	5.04383e+07	1.4948e+07	4.33134e+07
4185	131.16	16.3329														3.64962e+07	2.87028e+07	1.84242e+07	8.53616e+07	2.62147e+07	2.7701e+07	1.28123e+07	6.73432e+07	3.81425e+07	4.63061e+07	2.19296e+07	1.34697e+07
4229	213	12.8213	1	M-H	1-	2-Deoxy-D-ribose 1-phosphate	MS2	NA	C00672	KEGG	214.024	1.93353	mS-score		439287	5.17591e+06	7.56339e+06	9.49466e+06	4.62095e+06	7.28092e+06	9.55466e+06	4.16013e+06	1.54334e+07	4.63312e+06	3.83548e+06	7.81147e+06	4.01956e+06
4249	693.84	9.70243														1.32142e+07	1.80493e+07	7.65193e+06	5.05062e+06	6.04342e+06	3.12885e+06	2.81396e+06	4.615e+06	1.1544e+07	3.35647e+07	7.9416e+06	8.58308e+06
4263	211.2	9.17191	1	M-2H	2-	Mycocerosic acid (C28)	MS1	NA		KEGG	424.428	0.0134852	DaError		52921744	4.51645e+07	5.44233e+06	2.6075e+07	4.06762e+07	5.88995e+07	5.81541e+07	1.24512e+08	6.1734e+06	1.03985e+07	3.07366e+07	4.4836e+07	6.92224e+07
4268	233.16	25.2906	1	2M-H	1-	5-Aminovaleric acid	MS1	NA	C00431	KEGG	117.079	0.00466125	DaError		138	4.13215e+07	3.64557e+06	5.88363e+06	9.76297e+06	5.13539e+07	1.19587e+07	1.86236e+07	2.67801e+07	2.32539e+07	1.69642e+07	2.38769e+07	2.30607e+07
4270	397.2	22.9917	1	2M+FA-H	1-	L-citrulline	MS2	CID000927	L-CITRULLINE	BioCyc	176.104	0.175423	mS-score	HMDB00904	25244873	7.26119e+06	8.92768e+06	1.23397e+07	8.38651e+06	5.33688e+06	3.01488e+06	3.16555e+06	1.16093e+07	1.25329e+07	4.99226e+06	4.48597e+06	8.68451e+06
4271	211.2	17.2438	1	M-2H	2-	Mycocerosic acid (C28)	MS1	NA		KEGG	424.428	0.0134852	DaError		52921744	2.35669e+07	5.94579e+06	4.20606e+06	1.43207e+07	8.7538e+07	3.37767e+07	3.56263e+07	6.12723e+06	7.63573e+06	3.50573e+07	1.11712e+08	3.3338e+07
4298	134.76	12.5823														2.1052e+07	3.05272e+07	4.57065e+07	3.93908e+07	3.00593e+07	3.59185e+07	1.44877e+07	8.87315e+06	2.56811e+07	1.95379e+07	7.70138e+07	5.49867e+07
4305	163.2	7.21709														2.3612e+07	2.04419e+07	3.6589e+06	3.82163e+07	1.56794e+07	1.52489e+07	3.47719e+07	2.69247e+06	2.46541e+07	1.23228e+07	1.60794e+07	1.03948e+07
4309	134.76	20.8537														2.29865e+07	2.91744e+07	1.93828e+07	1.87913e+07	8.15381e+07	1.35285e+07	1.73928e+07	1.43951e+07	1.17396e+07	8.31829e+06	2.00783e+07	2.72263e+07
4346	175.08	24.6129	1	M-H	1-	Serotonin	MS1	NA	C00780	KEGG	176.095	0.0076852	DaError		5202	3.70196e+07	1.25099e+07	1.83132e+07	7.61606e+06	3.16215e+07	1.20686e+07	2.26732e+07	3.95258e+06	3.67162e+06	2.54704e+07	7.18359e+06	3.11282e+06
4369	328.08	2.87519	1	M-3H	3-	S-[2-[3-[[4-[[[(2R,3S,4R,5R)-5-(6-Aminopurin-9-yl)-4-hydroxy-3-phosphonooxyoxolan-2-yl]methoxy-hydroxyphosphoryl]oxy-hydroxyphosphoryl]oxy-2-hydroxy-3,3-dimethylbutanoyl]amino]propanoylamino]ethyl] 4-[(1S,2S)-3-oxo-2-[(Z)-pent-2-enyl]cyclopentyl]butanethioate	MS1	NA	C16335	KEGG	987.262	0.0002518	DaError			3.95754e+07	3.85578e+07	6.09652e+07	2.22476e+07	1.21325e+07	1.17427e+07	2.62019e+07	2.36496e+07	1.22977e+07	1.57748e+07	1.83191e+07	1.78675e+07
4371	211.08	5.64174	1	M+FA-H	1-	3-(3-Hydroxyphenyl)propanoic acid	MS2	NA	C11457	KEGG	166.063	0.859465	mS-score		91	5.63382e+06	2.89713e+07	2.06827e+07	8.46452e+06	2.09746e+07	8.87888e+06	5.24283e+07	5.30447e+06	2.14666e+07	8.03532e+06	1.65724e+07	4.14701e+06
4394	131.16	14.3073														8.40948e+06	1.53596e+07	1.24336e+07	4.95764e+06	4.80944e+07	5.4881e+06	6.5093e+06	3.31576e+07	2.78124e+06	1.02767e+07	9.49344e+06	8.11557e+06
4397	485.04	4.52066	1	2M+FA-H	1-	3-(Imidazol-4-yl)-2-oxopropyl phosphate	MS2	NA	C01267	KEGG	220.025	-2.43515	mS-score		792	3.73491e+07	3.66321e+07	7.95904e+06	6.05839e+07	4.01352e+07	2.78515e+07	6.37301e+06	3.90902e+06	3.49379e+07	2.34473e+07	4.00087e+07	6.74173e+07
4414	579.84	8.2679														895103	3.36504e+06	2.47283e+06	1.35956e+06	1.80668e+06	5.19582e+06	2.06422e+06	1.27221e+07	3.76664e+06	7.61682e+06	1.20589e+07	8.35869e+06
4418	337.32	27.7872	1	2M+FA-H	1-	4-Trimethylammoniobutanoate	MS1	NA	C01181	KEGG	146.118	0.0427993	DaError		134	5.07714e+06	6.38631e+06	7.76548e+06	8.57924e+06	6.08258e+06	1.72751e+07	8.69421e+06	1.41094e+07	5.14035e+06	3.42198e+06	7.62385e+06	2.63855e+06
4428	163.2	15.9076														4.32098e+07	2.0313e+07	2.50575e+07	2.12454e+08	5.47826e+07	1.97991e+07	3.87695e+07	3.9503e+07	3.68199e+07	9.39405e+06	1.23952e+07	1.69778e+07
4445	498.12	27.3391														3.08909e+07	4.21291e+07	1.60914e+07	1.34678e+07	9.85249e+06	1.04686e+07	1.05293e+07	3.55897e+06	7.81351e+07	7.63716e+06	1.36115e+07	5.94089e+06
4448	133.2	15.8137														1.71877e+07	7.15545e+07	4.6481e+07	4.59794e+07	5.64677e+07	7.82469e+07	2.51551e+07	5.28054e+06	3.36559e+07	1.90877e+07	4.34032e+07	4.40399e+07
4450	133.2	15.4606														1.71877e+07	4.42196e+07	1.76433e+07	4.59794e+07	5.64677e+07	9.10231e+06	3.22328e+07	5.28054e+06	4.88659e+06	1.90877e+07	4.34032e+07	2.14545e+07
4457	205.08	8.99513	1	2M-H	1-	Benzonitrile	MS1	NA	C09814	KEGG	103.042	0.0014397	DaError		7505	5.98852e+06	7.34604e+06	1.76438e+07	1.20572e+07	1.39359e+07	1.10025e+07	1.28836e+07	3.34008e+06	1.36293e+07	738375	1.51955e+07	1.61075e+07
4458	426.96	15.9913	1	2M-H	1-	(3R)-3-Hydroxy-2-oxo-4-phosphonooxybutanoate	MS1	NA	C06054	KEGG	213.988	0.00421945	DaError		21145142	1.83827e+07	1.59723e+07	2.01425e+07	3.40559e+07	1.74547e+07	1.14926e+07	7.94657e+06	2.88438e+07	2.45685e+07	1.86197e+07	3.33121e+07	3.80903e+07
4461	426.96	15.6788	1	2M-H	1-	(3R)-3-Hydroxy-2-oxo-4-phosphonooxybutanoate	MS1	NA	C06054	KEGG	213.988	0.00421945	DaError		21145142	9.47168e+06	1.59723e+07	1.05255e+07	3.40559e+07	1.74547e+07	6.5319e+06	2.82753e+07	2.88438e+07	2.45685e+07	1.86197e+07	1.30006e+07	3.80903e+07
4490	131.04	12.1546	1	M-H	1-	3-Hydroxy-3-methyl-2-oxobutanoic acid	MS1	NA	C04181	KEGG	132.042	0.0050106	DaError		440248	3.45957e+06	1.17202e+07	8.35033e+06	6.50154e+06	1.2703e+07	2.5995e+07	1.7421e+07	1.2998e+07	9.6429e+06	1.33013e+07	1.53901e+07	1.05802e+07
4493	79.92	3.5652	1	M+Na-2H	1-	Co2+	MS1	CID001226	CO+2	BioCYC	58.9332	0.012132	DaError	HMDB00608	104729	4.98564e+06	4.30998e+06	3.61886e+06	4.3138e+06	7.39016e+06	3.03315e+06	2.89405e+06	4.30067e+07	7.21255e+06	9.73722e+06	7.12829e+06	1.02367e+07
4500	134.76	16.7698														3.77073e+07	2.55857e+07	1.70205e+07	3.69198e+07	4.28976e+07	5.73456e+07	3.3245e+07	4.61538e+06	3.60503e+07	5.04383e+07	1.4948e+07	5.42663e+06
4518	426.72	15.5853														2.59025e+07	2.16791e+07	1.5025e+07	2.08637e+07	9.67627e+06	4.31511e+07	5.54768e+07	5.23477e+06	1.25801e+07	1.71527e+07	3.69664e+07	4.80372e+07
4526	426.72	15.2935														1.37454e+07	1.70594e+07	1.5025e+07	1.96148e+07	9.2625e+06	2.26902e+07	4.32546e+07	5.23477e+06	1.25801e+07	1.25766e+07	1.51921e+07	4.80372e+07
4529	175.08	25.2891	1	M+FA-H	1-	Agmatine	MS2	NA	C00179	KEGG	130.122	2.28167	mS-score		199	3.45847e+07	6.04017e+07	1.83233e+07	2.45795e+07	3.16215e+07	2.42839e+07	4.219e+06	4.47009e+06	1.83886e+07	1.67524e+07	1.97998e+07	1.82535e+07
4552	221.16	23.65	1	2M+FA-H	1-	Putrescine	MS1	NA	C00134	KEGG	88.1	0.019147	DaError		1045	1.50552e+07	1.78418e+07	1.26466e+07	1.75393e+07	5.16485e+06	1.53198e+07	1.91248e+07	6.20047e+06	1.1283e+07	1.96785e+07	2.52314e+07	9.18079e+06
4560	116.88	0.223062	1	M+Na-2H	1-	sulfate	MS1	NA		KEGG	95.9517	0.0463972	DaError		1117	1.05978e+07	2.42424e+07	1.51609e+07	2.02104e+07	1.72439e+07	9.75712e+06	7.83724e+06	1.72038e+07	7.24545e+06	1.21933e+07	1.51451e+07	1.97423e+07
4570	163.2	17.0841														3.26294e+07	4.57937e+07	3.18258e+07	2.73681e+07	1.08414e+07	1.46517e+07	1.28448e+07	8.22326e+06	3.72026e+07	4.03817e+07	2.3252e+07	3.25145e+07
4582	221.16	24.0938	1	2M+FA-H	1-	Putrescine	MS1	NA	C00134	KEGG	88.1	0.019147	DaError		1045	2.37388e+06	1.62096e+07	1.26466e+07	1.94589e+07	3.30645e+06	5.70304e+07	2.11579e+07	6.20047e+06	2.31697e+07	1.96785e+07	2.52314e+07	9.18079e+06
4595	383.28	23.7589	1	M+Na-2H	1-	17-(4-hydroxyphenyl)heptadecanoate	MS1	CID002591	CPD-18623	BioCYC	362.282	0.0232377	DaError		102515148	1.69939e+06	5.34657e+06	1.26778e+07	5.90352e+06	2.04098e+07	1.35775e+07	5.10199e+06	2.85011e+06	9.72356e+06	4.90779e+06	2.24647e+07	2.48609e+07
4605	489	21.0114	1	M+FA-H	1-	GDP	MS1	NA	C00035	KEGG	444.032	0.0303544	DaError		135398619	1.6703e+08	9.23071e+07	6.35251e+07	1.47619e+08	1.27697e+08	1.40039e+08	2.57005e+07	2.21223e+07	7.46067e+06	1.49674e+07	1.28923e+07	9.65561e+06
4618	59.76	0.348438														1.95723e+07	3.94956e+07	1.22486e+07	5.78315e+06	2.50096e+06	1.269e+07	3.83241e+07	1.62306e+07	4.0337e+07	1.00261e+07	1.54323e+07	1.4906e+07
4622	357	5.63892	1	2M+FA-H	1-	Orotic acid	MS1	NA	C00295	KEGG	156.017	0.0162071	DaError		967	5.41017e+07	6.2359e+07	1.36927e+07	5.65816e+07	2.19325e+07	2.95553e+07	8.73749e+07	3.60692e+06	1.04311e+08	5.80094e+07	3.38426e+07	4.93052e+07
4624	331.08	4.92473	1	2M-H	1-	6-Methylmercaptopurine	MS1	NA	C16614	KEGG	166.031	0.0123151	DaError		5778	4.9887e+07	4.45617e+07	3.6396e+07	6.2374e+07	3.32824e+07	3.22259e+07	3.69951e+07	6.57591e+06	7.31424e+07	4.71492e+07	3.83928e+07	3.62521e+07
4653	266.16	3.5854														3.94672e+06	4.43597e+06	3.05476e+06	4.08177e+06	1.58393e+06	2.46947e+06	4.52563e+06	5.12581e+06	5.298e+06	8.3562e+06	4.49209e+06	5.60084e+06
4657	325.32	16.1463														3.98041e+07	4.92307e+07	6.43219e+06	1.19557e+07	5.99742e+06	3.77209e+06	2.42136e+06	2.19316e+07	3.23762e+06	1.9343e+07	1.74142e+07	2.1573e+06
4666	396.96	19.2311	1	2M-H	1-	o-Phosphohomoserine	MS1	NA	C01102	KEGG	199.025	0.0409393	DaError		151187	1.39062e+07	1.41736e+07	1.96977e+07	1.79955e+07	1.89693e+07	9.5553e+06	9.85167e+06	2.50219e+06	1.62075e+07	5.2737e+06	1.04403e+07	7.37254e+06
4694	369	18.0079	1	2M-H	1-	Phosphoserine	MS1	NA	C01005	KEGG	185.009	0.005285	DaError		68841	6.52402e+06	7.78762e+06	1.5226e+07	9.82425e+06	1.28664e+07	9.0011e+06	5.95895e+06	5.07151e+06	3.03801e+06	1.69526e+07	6.73682e+06	4.62922e+06
4720	498.84	21.0825														6.3695e+06	2.11311e+07	9.28939e+06	1.74828e+07	2.27739e+07	1.70465e+07	9.56912e+06	6.8714e+06	8.01421e+06	9.55722e+06	6.83715e+06	3.81539e+06
4746	137.28	15.035														1.06665e+07	2.4432e+07	1.12806e+07	8.34477e+06	6.08076e+06	5.66308e+07	3.47102e+06	2.53179e+07	2.13363e+07	1.57886e+07	8.91286e+06	5.6874e+06
4747	184.2	17.3022														2.97921e+06	5.00035e+06	5.42461e+06	2.29493e+06	6.12688e+06	6.91093e+06	1.45029e+07	5.31681e+06	4.08052e+06	7.02945e+06	1.55359e+06	5.58298e+06
4761	297.12	13.9321	1	2M+FA-H	1-	5-Aminoimidazole-4-carboxamide	MS1	NA	C04051	KEGG	126.054	0.00673625	DaError		9679	1.89813e+06	4.17492e+06	7.26148e+06	1.76277e+06	4.68355e+06	5.87551e+06	2.56773e+06	6.9598e+06	2.56771e+06	3.65109e+06	1.82934e+06	2.81792e+06
4771	175.2	7.25672	1	2M-H	1-	Putrescine	MS1	NA	C00134	KEGG	88.1	0.00358806	DaError		1045	1.08946e+08	9.59618e+06	1.2129e+08	1.00561e+07	1.67137e+07	7.63948e+06	1.40117e+08	6.08997e+06	1.65316e+07	2.60311e+08	6.66387e+06	1.53953e+07
4773	368.88	17.1169														1.23245e+07	1.18017e+07	1.63075e+07	1.37272e+07	3.24993e+06	1.36301e+07	1.0906e+07	6.53839e+06	1.88832e+07	1.90183e+07	1.5459e+07	6.07678e+06
4778	297.24	21.6724	1	M-H	1-	pristanate	MS2	CID001053	PRISTANATE	BioCyc	298.287	-0.635386	mS-score		20849056	1.08196e+07	1.71831e+07	5.31083e+06	1.29865e+07	6.53639e+06	4.77407e+06	4.45985e+06	1.72861e+07	4.28049e+07	1.50193e+07	1.3977e+07	2.09633e+07
4784	326.04	16.3103	1	M+K-2H	1-	N-Succinyl-2-L-amino-6-oxoheptanedioate	MS2	NA	C04462	KEGG	289.08	0.190889	mS-score		440349	1.23578e+07	2.44602e+07	1.40332e+07	1.60491e+07	4.53647e+06	1.05084e+07	5.32544e+06	5.94029e+06	2.35777e+06	1.54751e+07	3.92253e+06	4.45726e+06
4793	265.82	14.8889														0	656867	0	0	0	1.18106e+07	0	2.1359e+06	0	0	0	0
4814	269.28	24.9429	1	M-H	1-	15-methyl-palmitate	MS1	CID002621	CPD-18175	BioCYC	270.256	0.0313945	DaError		86290129	1.55021e+07	8.99331e+06	1.1026e+07	7.63472e+06	5.86814e+06	8.45907e+06	7.23277e+06	7.16039e+06	4.57892e+06	4.16491e+06	1.08591e+07	4.28392e+06
4821	426.84	12.6308														4.94472e+06	9.99794e+06	1.40632e+07	3.24056e+06	1.12118e+07	1.84969e+07	4.52698e+06	2.58395e+07	1.29971e+07	8.37755e+06	5.78613e+06	7.54778e+06
4840	297.24	27.593	1	M-H	1-	18-hydroxyoleate	MS1	CID002329	18-HYDROXYOLEATE	BioCYC	298.251	0.00352876	DaError		86289578	1.81463e+07	1.18674e+07	4.95877e+06	1.83162e+07	5.86393e+06	8.84345e+06	8.43391e+06	7.94037e+06	3.5207e+07	1.04741e+07	8.19278e+06	9.39466e+06
4846	248.28	20.8442														2.40675e+07	1.9359e+07	1.04777e+07	6.48577e+07	1.75063e+07	1.33131e+07	2.65874e+06	3.0889e+07	1.32415e+07	1.07352e+07	1.37742e+07	1.31598e+07
4848	618.84	5.50197														1.0213e+07	8.72002e+06	5.0281e+06	6.93001e+06	6.89875e+06	6.27897e+06	1.12383e+07	8.11274e+06	1.34056e+07	1.78673e+07	1.58026e+07	3.04569e+07
4862	175.2	14.2035	1	2M-H	1-	Putrescine	MS1	NA	C00134	KEGG	88.1	0.00358806	DaError		1045	1.04357e+07	4.99504e+06	1.81757e+07	8.57257e+06	6.99791e+06	4.75797e+06	4.1719e+07	6.57961e+06	1.16029e+07	1.60004e+07	1.22088e+07	2.26767e+07
4866	209.275	18.0452														3.39026e+06	4.53548e+06	5.64785e+06	6.36729e+06	5.42571e+06	927269	8.06158e+06	1.97214e+06	1.03108e+07	8.94574e+06	7.9127e+06	6.92957e+06
4896	339	12.6978	1	2M-H	1-	L-Phospholactate	MS1	NA		KEGG	169.998	0.0056141	DaError		5326965	1.03744e+07	1.85403e+06	3.48473e+06	2.54256e+06	1.41235e+06	4.29186e+06	2.32081e+06	4.09609e+06	9.2175e+06	3.99809e+06	6.01213e+06	2.18257e+06
4900	427.56	22.3978														4.81779e+06	1.32585e+07	9.72534e+06	2.17719e+07	3.12322e+07	1.23054e+07	1.28469e+07	7.29933e+06	2.14129e+07	1.30718e+07	1.09675e+07	1.51963e+07
4939	215.16	15.4496	1	M-H	1-	7-hydroxylaurate	MS2	CID002339	CPD-17637	BioCyc	216.173	0.511236	mS-score		90659904	5.96699e+06	2.47438e+06	6.92463e+06	2.11646e+06	4.9345e+06	5.347e+06	6.70175e+06	2.69644e+06	4.58649e+06	3.0513e+06	5.44414e+06	8.2058e+06
4943	243.24	17.9397														4.65985e+06	4.40406e+06	2.33127e+06	2.88304e+06	1.57787e+06	7.30374e+06	1.41632e+06	3.39313e+06	914428	2.27008e+06	1.07412e+07	6.00902e+06
4956	117.24	16.0526														2.41147e+07	1.33959e+07	5.369e+06	1.43671e+07	4.49111e+07	5.44026e+06	2.96024e+07	2.04595e+06	5.01808e+07	5.69948e+06	5.96609e+06	5.72824e+06
4992	405.96	5.87756														7.53355e+07	4.97478e+07	6.91415e+07	9.01625e+07	1.12926e+08	9.65887e+07	9.72559e+07	1.83225e+06	9.04374e+07	1.75886e+08	1.17723e+08	9.63184e+07
5012	339.12	16.3925	1	2M+FA-H	1-	L-4-Hydroxyglutamate semialdehyde	MS1	NA	C05938	KEGG	147.053	0.00773925	DaError		440851	1.04931e+07	9.41262e+06	1.19501e+07	1.76117e+06	1.32515e+07	8.63724e+06	1.3713e+07	3.84026e+06	4.69867e+06	4.04223e+06	5.70738e+06	1.48221e+07
5031	163.92	16.0325	1	M-H	1-	phosphonatoenolpyruvate	MS1	NA		KEGG	164.959	0.0316246	DaError		3674425	6.00785e+06	5.8688e+06	6.6298e+06	7.79354e+06	4.04831e+06	4.25146e+06	5.44064e+06	1.46488e+06	6.5511e+06	5.55496e+06	2.03455e+06	4.72131e+06
5033	347.04	19.2575	1	2M-H	1-	cis-Aconitic acid	MS1	NA	C00417	KEGG	174.016	0.00720435	DaError		643757	3.86305e+07	3.11598e+07	5.21435e+07	3.57915e+07	5.67057e+07	4.48557e+07	3.50634e+07	1.45452e+06	6.78815e+07	4.39487e+07	5.93185e+07	4.18741e+07
5038	219.36	12.7199														4.05123e+06	5.20107e+06	1.39084e+07	5.39573e+06	7.72874e+06	8.74714e+06	5.41787e+06	6.97373e+06	1.005e+07	4.45729e+06	3.94635e+06	3.12554e+06
5039	241.08	5.92046	1	M-H	1-	Thymidine	MS1	NA	C00214	KEGG	242.09	0.0029938	DaError		5789	1.3075e+06	1.15467e+06	2.46782e+06	4.84822e+06	2.93847e+06	4.29881e+06	2.36484e+06	2.5572e+06	3.3991e+06	2.3466e+06	1.70439e+06	3.33702e+06
5052	357.12	22.2702	1	2M+FA-H	1-	2-Naphthaldehyde	MS1	NA	C14099	KEGG	156.058	0.00338215	DaError		6201	1.67019e+07	1.74794e+07	1.23762e+07	1.68635e+07	6.33679e+06	2.34111e+07	2.14443e+07	1.4622e+06	3.23304e+07	1.06632e+07	3.9353e+06	4.95082e+06
5055	251.16	16.9489	1	2M+FA-H	1-	(R)-3-Amino-2-methylpropanoic acid	MS1	NA	C01205	KEGG	103.063	0.0175729	DaError		5459822	3.84818e+06	2.51796e+06	1.95165e+06	3.32498e+06	5.14267e+06	3.48347e+06	2.30776e+06	6.35448e+06	1.47717e+06	2.65129e+06	8.61062e+06	2.18859e+06
5057	233.52	15.5014	1	M-2H	2-	2-(1-Hydroxyethyl)thiamine diphosphate	MS1	NA	C05125	KEGG	469.071	0.0166201	DaError		440568	8.36235e+06	3.52126e+06	5.64017e+06	4.07773e+06	4.8819e+06	3.98863e+06	6.64337e+06	1.34516e+07	1.66399e+06	3.97645e+06	2.79411e+06	2.57748e+06
5075	97.08	16.9488	1	M-3H	3-	2-methyl-octadec-2,9-dienoate	MS1	CID002606	CPD-18668	BioCYC	294.256	0.00595315	DaError		122706037	9.85205e+06	3.96171e+06	1.02115e+07	1.8526e+07	1.18818e+07	4.27382e+06	1.49807e+07	3.53564e+06	2.01025e+06	1.34724e+07	7.87617e+06	1.10064e+07
5090	339.115	17.9564	1	2M+FA-H	1-	L-4-Hydroxyglutamate semialdehyde	MS1	NA	C05938	KEGG	147.053	0.00523935	DaError		440851	2.69045e+07	3.19865e+07	1.89682e+07	5.45361e+06	1.44803e+07	2.32972e+07	1.25142e+07	1.45087e+06	3.44565e+06	2.28049e+07	5.1803e+06	1.80143e+07
5097	370.32	22.6315														2.03325e+06	7.97169e+06	2.30244e+06	1.28944e+06	6.15877e+06	5.98413e+06	1.77621e+06	1.41895e+06	7.77593e+06	1.95682e+06	2.01474e+06	3.41053e+06
5099	159.12	0.389261	1	M-H	1-	Tryptamine	MS1	NA	C00398	KEGG	160.1	0.0272227	DaError		1150	1.58555e+06	6.30686e+06	5.43785e+06	3.25766e+06	2.46128e+06	5.37355e+06	3.42117e+06	2.48423e+06	840772	2.51508e+06	2.50174e+06	1.48808e+06
5127	325.08	14.1201	1	2M-H	1-	(2S,4R)-2-Amino-4-hydroxypentanedioic acid	MS1	NA	C05947	KEGG	163.048	0.0044411	DaError		440854	3.73953e+06	6.05963e+06	4.93696e+06	7.76291e+06	1.4222e+07	640589	2.17807e+06	1.1378e+06	9.97202e+06	6.28175e+06	8.07045e+06	3.78049e+06
5134	184.2	17.6322														2.97921e+06	4.58133e+06	9.21035e+06	4.43994e+06	5.67469e+06	6.69891e+06	1.45029e+07	2.99825e+06	4.08052e+06	3.24032e+06	2.51772e+06	5.17157e+06
5144	392.88	22.2707	1	2M+FA-H	1-	cis-2-Chloro-4-carboxymethylenebut-2-en-1,4-olide	MS1	NA	C04706	KEGG	173.972	0.0310843	DaError		5280718	2.72887e+06	5.51681e+06	2.49581e+06	6.50682e+06	5.28249e+06	2.63437e+06	5.98585e+06	1.04811e+06	5.12678e+06	6.57931e+06	1.0294e+07	2.92011e+06
5153	269.28	24.1705	1	M-H	1-	15-methyl-palmitate	MS1	CID002621	CPD-18175	BioCYC	270.256	0.0313945	DaError		86290129	5.03648e+06	3.43687e+06	3.83441e+06	3.42486e+06	5.71914e+06	7.69122e+06	6.20924e+06	775067	6.49729e+06	2.54206e+06	1.08591e+07	2.02151e+06
5157	346.92	14.0785	1	2M-H	1-	cis-2-Chloro-4-carboxymethylenebut-2-en-1,4-olide	MS1	NA	C04706	KEGG	173.972	0.0083416	DaError		5280718	7.94779e+06	2.94527e+06	1.08405e+07	3.58205e+06	5.20259e+06	2.01865e+06	6.52607e+06	687970	1.44703e+06	3.50096e+06	4.28362e+06	7.81093e+06
5161	195.36	20.0933	1	M-3H	3-	ADP-glucose	MS1	NA	C00498	KEGG	589.082	0.0195927	DaError		16500	5.03092e+06	4.86404e+06	3.35935e+06	3.74368e+06	4.70005e+06	3.41271e+06	4.43346e+06	518170	6.00889e+06	3.70331e+06	3.38096e+06	4.471e+06
5162	385.08	21.9659	1	2M+FA-H	1-	Thiourocanic acid	MS1	NA	C05571	KEGG	170.015	0.0258954	DaError		5280799	5.88224e+06	4.54951e+06	2.00285e+06	6.54267e+06	1.29814e+07	6.23439e+06	1.13296e+07	735626	3.28965e+07	5.00394e+06	2.8556e+06	7.97184e+06
5164	159.12	2.75503	1	M-H	1-	Tryptamine	MS1	NA	C00398	KEGG	160.1	0.0272227	DaError		1150	3.16456e+06	5.57398e+06	1.22013e+07	3.39648e+06	2.23817e+06	1.28649e+07	3.42228e+06	540249	956311	1.75554e+06	1.19257e+06	2.41042e+06
5166	236.16	13.4538														2.51132e+06	3.59466e+06	5.39057e+06	6.51182e+06	2.7628e+06	1.44354e+06	3.4075e+06	1.01945e+06	1.06964e+06	3.11428e+06	3.5593e+06	336435
5167	131.88	29.3297	1	M+K-2H	1-	Methaneselenol	MS1	NA	C05703	KEGG	94.94	0.0085982	DaError		6327000	5.73068e+06	1.33189e+06	4.10985e+06	4.2796e+06	2.50114e+06	3.49984e+06	2.36735e+06	696392	2.84074e+06	2.86017e+06	1.0705e+06	2.11123e+06
5178	222.84	17.379														4.57724e+06	5.85276e+06	1.09554e+07	3.01948e+06	2.3962e+06	7.93523e+06	5.25613e+06	830738	4.54038e+06	6.65588e+06	5.47623e+06	9.97102e+06
5192	546.84	1.81337	1	2M-H	1-	ribose-1-arsenate	MS1	CID000948	RIBOSE-1-ARSENATE	BioCYC	273.967	0.0433373	DaError	HMDB12285	25201247	1.07958e+09	1.22852e+09	2.10979e+09	2.38048e+09	6.89766e+08	7.13357e+08	1.21433e+09	8.49786e+08	8.40348e+08	1.26074e+09	1.48245e+09	1.6988e+09
5196	321	1.81337	1	M+Na-2H	1-	Cinnabarinic acid	MS1	NA	C05640	KEGG	300.038	0.012902	DaError		114918	5.67618e+08	7.69537e+08	6.59854e+08	1.03686e+09	2.92192e+08	1.73269e+08	9.30109e+08	3.29713e+08	3.178e+08	4.26356e+08	3.61909e+08	1.21966e+09
5198	311.28	25.9967	1	M-H	1-	arachidate	MS1	CID001882	ARACHIDIC_ACID	BioCYC	312.303	0.0155557	DaError	HMDB02212	5461017	2.02588e+09	4.08164e+09	2.03315e+09	2.54382e+09	4.91752e+09	2.59573e+09	4.40104e+09	2.20601e+09	4.63909e+09	2.51946e+09	1.47827e+09	2.44705e+09
5205	968.76	2.20972														4.72919e+08	4.12918e+08	4.12972e+08	5.55926e+08	5.99955e+08	6.24878e+08	2.21116e+08	4.19303e+08	2.4924e+08	6.36894e+08	8.5638e+08	3.42098e+08
5209	146.16	1.19028	1	M-2H	2-	phytenal	MS1	CID000082	CPD-14926	BioCYC	294.292	0.0422936	DaError		14035234	3.14278e+08	2.7618e+08	2.69485e+08	3.21917e+08	3.30017e+08	4.38554e+08	3.33822e+08	2.85581e+08	2.17623e+08	4.73522e+08	4.99658e+08	3.56523e+08
5212	341.04	1.98811	1	2M-H	1-	3-dehydroshikimate	MS1	NA		KEGG	171.029	0.00570605	DaError		439774	3.14763e+08	1.0836e+08	2.09496e+08	1.89876e+08	2.3819e+08	3.11929e+08	1.91616e+08	2.63729e+08	1.23235e+08	1.58466e+08	3.87859e+08	2.02473e+08
5213	522.96	5.6758	1	M+K-2H	1-	[[(2R,3S,5R)-5-(5-Fluoro-2,4-dioxopyrimidin-1-yl)-3-hydroxyoxolan-2-yl]methoxy-hydroxyphosphoryl] phosphono hydrogen phosphate	MS2	NA	C21751	KEGG	485.964	0.912726	mS-score		503023	1.0859e+08	1.02893e+08	6.58641e+07	9.62957e+07	5.43204e+07	4.56861e+07	1.32955e+08	1.83925e+08	1.52384e+08	3.26958e+08	1.40645e+08	2.57353e+08
5227	374.16	19.8712	1	M+FA-H	1-	trilostane	MS2	CID002600	CPD-13682	BioCyc	329.199	-3.06289	mS-score	HMDB15240	656583	7.91832e+07	1.06721e+08	1.32644e+06	1.38233e+08	1.40807e+08	1.11489e+08	8.26999e+07	1.60006e+08	1.86612e+08	1.60927e+08	3.19172e+08	1.18583e+08
5228	894.96	11.926	1	2M+FA-H	1-	ADP(3-)	MS1	NA		KEGG	425.014	0.0328531	DaError		7058055	4.25683e+07	2.32169e+08	2.06095e+07	1.5648e+08	3.451e+08	1.08287e+08	1.4133e+08	1.43876e+08	1.49835e+07	6.38745e+07	3.78962e+07	1.3544e+08
5229	564.96	10.359	1	2M+FA-H	1-	Inositol 1-phosphate	MS2	NA	C01177	KEGG	260.03	-0.512272	mS-score		107737	7.36496e+07	2.55383e+07	8.72064e+07	9.13254e+06	1.74092e+07	2.4674e+07	6.18432e+07	4.31431e+07	6.96319e+07	1.25194e+08	8.4828e+07	9.89945e+07
5230	427.08	9.38975	1	2M-H	1-	2-Deoxy-D-ribose 5-phosphate	MS2	NA	C00673	KEGG	214.024	-2.4037	mS-score		439288	1.68444e+08	8.67904e+07	1.60914e+07	3.97246e+06	4.11218e+07	4.65944e+07	6.72007e+07	4.04641e+07	2.94244e+07	2.19955e+08	1.2293e+08	7.40952e+07
5231	345.96	1.74799														1.31336e+09	1.74884e+09	3.20153e+08	1.91346e+09	1.24436e+08	4.37538e+08	7.45992e+07	4.91258e+08	1.38899e+08	1.09963e+09	1.13109e+09	2.60192e+09
5235	356.88	5.6681														4.42201e+07	5.38784e+07	2.88254e+07	2.10929e+07	5.11642e+07	2.29875e+07	7.56022e+07	7.47229e+07	8.08299e+07	5.12423e+07	5.1097e+07	8.45526e+07
5236	249.24	1.40661	1	2M+FA-H	1-	Cadaverine	MS1	NA	C01672	KEGG	102.116	0.00520375	DaError		273	4.78115e+07	6.29444e+07	4.68967e+07	9.54968e+07	5.50592e+07	6.15206e+07	1.00166e+08	6.58251e+07	3.35457e+07	1.1974e+08	7.08655e+07	4.93075e+07
5237	477	5.46129	1	2M+FA-H	1-	Methyl-D-erythritol Phosphate	MS1	NA	C11434	KEGG	216.04	0.0389893	DaError		443198	5.22703e+07	8.27256e+07	7.03857e+07	2.34996e+08	1.36283e+08	8.72198e+07	6.98593e+07	4.24686e+07	8.68405e+07	1.70508e+08	1.61479e+08	9.99994e+07
5248	219.24	1.40006														6.43697e+07	6.53899e+07	1.08863e+08	1.7537e+07	1.09046e+08	3.44439e+07	9.00548e+07	6.03101e+07	1.65484e+07	9.12668e+07	7.58012e+07	4.97194e+07
5251	753	9.78544														8.80355e+07	7.29114e+07	9.39279e+07	1.24469e+08	1.26086e+08	9.77446e+07	8.30341e+07	7.2994e+07	8.60991e+07	1.00446e+08	1.39377e+08	1.35193e+08
5257	555	10.1335	1	2M-H	1-	2C-Methyl-D-erythritol 2,4-cyclodiphosphate	MS1	NA	C11453	KEGG	277.996	0.007984	DaError		126747	1.36619e+08	5.52958e+07	8.56302e+07	9.99654e+07	6.09256e+07	1.33702e+08	7.13085e+07	3.69583e+07	3.66232e+07	7.78163e+07	1.25954e+08	1.42084e+08
5258	532.92	10.3782	1	2M-H	1-	2-(2-Carboxy-4-methylthiazol-5-yl)ethyl phosphate	MS1	NA	C20247	KEGG	266.997	0.0330135	DaError		46942369	2.18374e+07	4.6652e+06	1.96214e+07	7.30603e+06	9.61916e+06	9.49562e+06	3.20425e+07	1.17154e+07	4.50504e+07	4.8989e+07	2.51316e+07	3.15943e+07
5268	325.44	27.9817														8.76418e+07	1.95219e+08	5.58452e+07	1.37756e+08	1.5442e+08	6.34191e+07	1.29467e+08	9.28929e+07	1.19675e+08	8.98979e+07	1.52352e+08	6.38839e+07
5269	942.84	4.20744														5.93339e+07	8.86783e+07	3.67492e+07	1.44928e+08	7.97583e+07	7.6459e+07	8.37995e+07	5.15672e+07	5.18288e+07	1.89209e+08	9.98538e+07	1.1197e+08
5270	342.96	16.5617	1	2M-H	1-	Sn-Glycerol 3-phosphate	MS1	NA	C00093	KEGG	172.014	0.0300403	DaError		439162	1.27069e+06	2.50522e+07	4.18725e+07	1.79082e+07	7.90715e+06	2.05431e+07	2.89843e+07	2.54164e+07	1.88304e+07	2.11216e+07	4.02724e+07	1.88062e+07
5271	116.16	24.599														7.95796e+08	2.53753e+09	2.92271e+08	7.0199e+08	3.51288e+09	1.33017e+09	1.50932e+09	7.27995e+07	5.23972e+08	3.89257e+08	1.40386e+08	3.44766e+08
5273	325.35	26.2107														8.22345e+07	0	0	0	0	0	2.48551e+07	0	0	0	0	0
5277	381.96	6.0264														2.20313e+07	2.06745e+07	5.14726e+07	1.62766e+07	8.62134e+07	6.33805e+07	2.16774e+07	7.77833e+06	2.47245e+07	6.92291e+07	9.33379e+07	1.03874e+08
5279	426.96	27.2704	1	2M-H	1-	(3R)-3-Hydroxy-2-oxo-4-phosphonooxybutanoate	MS1	NA	C06054	KEGG	213.988	0.00421945	DaError		21145142	9.94327e+07	4.19153e+08	1.37377e+08	1.35238e+09	2.63113e+08	8.8014e+07	4.01015e+08	1.60515e+08	1.79317e+08	8.65392e+07	6.4563e+07	1.49189e+08
5280	325.32	25.9112														1.09221e+08	4.74897e+07	7.75958e+07	5.60422e+07	1.53151e+08	1.73706e+08	1.71775e+07	7.41637e+07	8.79449e+07	1.48711e+08	5.56032e+07	1.87066e+08
5282	840.96	10.2742														5.72462e+07	1.09093e+08	5.62569e+07	6.45596e+07	3.13096e+06	8.74293e+07	5.07625e+07	4.02998e+07	6.41133e+07	1.34759e+08	8.10883e+07	8.63647e+07
5285	179.16	1.05296	1	2M-H	1-	L-alanine	MS1	CID000362	L-ALPHA-ALANINE	BioCYC	90.0555	0.0281363	DaError	HMDB00161	7311724	8.19551e+07	5.52426e+07	1.17847e+07	1.74759e+07	3.64531e+07	3.71146e+07	1.13894e+08	2.29457e+07	9.09589e+07	5.94687e+07	3.33309e+07	9.63075e+07
5288	309.12	19.5506	1	2M-H	1-	Histidine	MS1	NA	C00135	KEGG	155.069	0.00584095	DaError		6274	6.12371e+07	7.40166e+07	8.22285e+07	7.11586e+07	1.50973e+08	1.68092e+08	7.89875e+06	8.39141e+07	1.11742e+08	1.09447e+08	4.35377e+07	6.9636e+07
5289	425.64	3.46385														1.78217e+08	1.93092e+08	2.05219e+08	9.17689e+07	1.92702e+08	1.91405e+08	7.07606e+07	1.30613e+08	8.30591e+07	2.17936e+08	9.96989e+07	1.87188e+08
5290	327.96	4.03411														8.67778e+07	7.62512e+07	5.90815e+07	1.30518e+07	3.03205e+07	1.12457e+07	3.30606e+07	4.84692e+07	1.20282e+08	1.97409e+07	1.34374e+07	1.71402e+07
5291	325.44	25.6361														2.71312e+07	5.12998e+07	5.47657e+07	3.44694e+07	3.66225e+07	3.39007e+07	1.16001e+07	9.27416e+07	7.24657e+07	6.94621e+07	2.12065e+07	1.66205e+07
5301	325.44	24.4331														2.56197e+07	3.89407e+07	3.64895e+07	4.22983e+07	4.35451e+07	6.14689e+07	1.429e+07	5.29532e+07	4.48877e+07	7.10081e+07	7.69571e+07	2.97502e+07
5310	425.64	2.5961														2.11587e+08	2.87846e+08	2.96084e+08	4.17779e+07	9.52044e+08	1.29499e+08	6.6431e+07	1.82924e+08	1.08103e+08	2.52114e+08	1.38948e+08	1.20786e+08
5312	325.44	27.6108														1.80709e+08	1.54996e+08	1.19159e+08	1.67978e+08	1.5442e+08	5.50661e+07	1.61041e+07	9.28929e+07	2.10231e+08	1.0649e+08	1.37412e+08	1.21023e+08
5320	179.16	8.85283	1	2M-H	1-	L-alanine	MS1	CID000362	L-ALPHA-ALANINE	BioCYC	90.0555	0.0281363	DaError	HMDB00161	7311724	4.38742e+07	6.99373e+07	3.76406e+07	9.65008e+07	2.94292e+07	5.91874e+07	5.23338e+08	1.15278e+08	6.11248e+07	5.82592e+07	5.44667e+07	1.03308e+08
5323	211.08	14.5154	1	M+FA-H	1-	3-(3-Hydroxyphenyl)propanoic acid	MS2	NA	C11457	KEGG	166.063	0.874218	mS-score		91	9.76344e+07	1.14787e+08	8.7364e+07	2.65162e+07	3.3608e+07	1.86731e+07	4.94172e+08	4.27461e+07	2.24921e+08	5.91597e+07	6.4268e+07	2.98844e+07
5333	325.44	26.9949														1.80709e+08	1.54996e+08	1.19159e+08	2.69887e+07	6.85755e+07	1.0263e+08	1.36727e+07	9.94704e+07	5.13017e+07	8.34747e+07	7.43857e+07	1.47414e+07
5339	325.44	26.6274														4.94342e+07	3.43816e+07	2.23089e+07	2.69887e+07	4.6394e+07	3.95304e+07	1.43404e+07	9.94704e+07	7.83771e+07	8.34747e+07	7.43857e+07	1.00771e+08
5346	325.44	26.0527														2.71312e+07	4.34843e+07	5.47657e+07	3.19208e+07	8.34401e+07	4.43182e+07	1.19953e+07	7.64864e+07	7.83771e+07	2.33853e+07	2.12065e+07	1.00771e+08
5360	133.2	24.8917														8.5286e+08	1.80769e+08	7.12765e+08	4.91628e+07	5.1951e+07	7.25282e+07	5.96921e+08	1.17405e+08	6.42609e+07	9.95932e+07	1.11717e+08	7.16358e+08
5361	369	19.1332	1	2M-H	1-	Phosphoserine	MS1	NA	C01005	KEGG	185.009	0.005285	DaError		68841	3.42291e+07	1.07076e+08	6.65245e+07	6.10296e+07	5.79205e+07	5.25686e+07	1.18894e+08	4.84845e+07	8.16421e+07	2.52143e+07	4.6207e+07	3.45935e+07
5362	346.68	19.3369														1.97252e+07	5.47808e+07	4.27483e+07	4.24918e+07	4.31426e+07	4.93088e+07	4.881e+07	2.90458e+07	1.8399e+07	5.38109e+07	3.56158e+07	3.88793e+07
5364	427.32	27.9216	1	2M-H	1-	Desthiobiotin	MS1	NA	C01909	KEGG	214.132	0.0318992	DaError		643	7.72704e+07	5.85786e+07	4.82701e+07	8.0628e+07	1.56854e+08	5.64591e+07	1.96786e+08	4.5922e+07	2.80028e+07	5.84176e+07	6.34932e+07	1.52534e+07
5366	135.12	1.09017	1	M-3H	3-	Mycolipenic acid (C27)	MS1	NA		KEGG	408.397	0.0149176	DaError		46176643	6.28333e+07	4.75333e+06	6.32191e+07	2.41541e+07	4.5004e+06	4.06646e+07	3.14092e+07	1.40632e+07	1.78108e+07	1.40233e+07	3.22397e+07	2.71746e+07
5367	259.2	6.78956	1	2M-H	1-	Agmatine	MS1	NA	C00179	KEGG	130.122	0.0182024	DaError		199	5.02547e+07	1.07093e+08	9.84026e+07	6.22668e+07	7.32393e+07	3.70979e+07	1.7871e+07	1.03385e+08	5.1698e+07	2.27932e+08	1.12323e+08	1.62097e+08
5375	801	10.4678	1	2M+FA-H	1-	6-Methylthiopurine 5'-monophosphate ribonucleotide	MS1	NA	C16615	KEGG	378.04	0.0390053	DaError		10091038	1.78298e+07	1.78652e+07	1.94699e+07	4.55991e+07	5.66621e+07	3.24148e+07	1.87811e+07	1.32949e+07	1.13707e+07	3.24899e+07	2.60036e+07	1.5994e+07
5376	134.88	16.385	1	M+K-2H	1-	Trisulfane	MS1	NA		KEGG	97.9319	0.00046116	DaError		166718	6.24266e+07	7.192e+07	4.80491e+07	1.26636e+08	1.00917e+08	3.62516e+07	5.08615e+08	2.29104e+07	9.34631e+07	3.14372e+07	3.5927e+07	2.80645e+07
5381	455.16	25.5543	1	2M-H	1-	2'-deoxyuridine	MS2	CID000077	DEOXYURIDINE	BioCyc	228.075	-0.703909	mS-score	HMDB00012	13712	8.91773e+06	6.48409e+06	3.40559e+06	1.66568e+06	2.13396e+06	3.62647e+06	9.16142e+06	3.70192e+06	3.95489e+06	2.27278e+06	1.24557e+06	2.73769e+06
5383	134.88	14.3487	1	M+K-2H	1-	Trisulfane	MS1	NA		KEGG	97.9319	0.00046116	DaError		166718	1.36905e+08	1.65084e+08	9.03364e+07	9.89484e+07	2.49347e+08	7.74912e+07	5.09898e+08	1.04701e+08	2.54093e+07	1.51596e+08	8.83703e+07	1.02676e+08
5384	134.88	20.9786	1	M+K-2H	1-	Trisulfane	MS1	NA		KEGG	97.9319	0.00046116	DaError		166718	8.87558e+07	5.10945e+07	4.40443e+07	4.10416e+07	4.98344e+07	8.04649e+06	3.61539e+08	9.92088e+07	3.21951e+07	2.13241e+07	3.60861e+07	8.69595e+06
5386	383.16	7.1854	1	2M+FA-H	1-	Norepinephrine	MS1	NA	C00547	KEGG	169.074	0.00700815	DaError		439260	4.24493e+06	1.61389e+07	2.44911e+07	4.1346e+06	1.27696e+07	1.39059e+07	2.23595e+07	9.05657e+06	2.24596e+07	4.04145e+07	2.84406e+07	2.11262e+07
5395	293.4	19.0489														2.78907e+07	9.60443e+06	2.49476e+07	9.90349e+06	1.38398e+07	1.32136e+07	632444	1.57767e+07	1.18287e+07	1.86832e+07	2.0373e+07	2.47714e+07
5399	133.2	14.2239														7.70752e+07	5.975e+07	7.8649e+07	2.68902e+07	6.6366e+06	4.65528e+07	3.98534e+07	1.67396e+07	7.42433e+07	3.39892e+07	1.26573e+07	8.55778e+07
5401	158.16	28.6368	1	M-H	1-	Aminopropylcadaverine	MS1	NA	C16565	KEGG	159.174	0.006268	DaError		65523	8.39957e+07	4.41486e+07	8.20324e+07	3.68735e+07	4.87242e+07	4.2254e+07	8.59318e+07	5.49552e+07	8.94255e+07	6.07509e+07	6.03667e+07	6.09722e+07
5408	135.24	18.9047														6.29675e+07	5.65606e+07	6.49679e+07	4.0549e+08	9.32914e+07	4.17123e+08	1.46494e+08	8.87938e+07	5.45653e+07	2.78795e+07	9.92423e+07	1.25099e+08
5420	325.44	24.9196														1.9538e+07	1.00059e+08	2.84101e+07	8.94247e+07	3.66225e+07	5.89467e+07	1.01806e+07	2.78434e+07	3.73842e+07	3.38533e+07	7.69571e+07	1.08925e+08
5426	227.04	5.1481	1	M+FA-H	1-	cis-3-(3-Carboxyethenyl)-3,5-cyclohexadiene-1,2-diol	MS2	NA	C12622	KEGG	182.058	1.10554	mS-score		5282145	7.26164e+06	1.02049e+07	7.37566e+06	1.03247e+07	1.39119e+07	2.49638e+07	1.72424e+07	6.39871e+06	9.34429e+06	1.44854e+07	1.3123e+07	1.601e+07
5437	467.04	9.24628	1	M+FA-H	1-	Maltose 1-phosphate	MS2	NA		KEGG	422.083	0.317053	mS-score		167489	6.18348e+07	2.58359e+07	2.14294e+07	2.38434e+07	2.00804e+07	2.0932e+07	2.59167e+07	2.91546e+07	1.53254e+07	1.09836e+08	2.6736e+07	4.20306e+07
5439	694.32	26.8826														1.57091e+06	1.67179e+06	1.63161e+06	1.56542e+06	1.48744e+06	2.86983e+06	9.81668e+07	1.56285e+07	1.0139e+07	2.15141e+06	1.3155e+06	0
5441	426.96	22.7043	1	2M-H	1-	(3R)-3-Hydroxy-2-oxo-4-phosphonooxybutanoate	MS1	NA	C06054	KEGG	213.988	0.00421945	DaError		21145142	1.08085e+08	9.63244e+06	8.07415e+07	7.80963e+07	6.03727e+07	7.28018e+07	6.50036e+06	4.02099e+07	6.55263e+07	9.63283e+07	9.37692e+07	3.06923e+07
5447	342.96	6.82851	1	2M-H	1-	Sn-Glycerol 3-phosphate	MS1	NA	C00093	KEGG	172.014	0.0300403	DaError		439162	1.36491e+07	1.56587e+07	9.64878e+06	1.46291e+07	9.746e+06	1.1568e+07	9.14452e+06	1.86154e+07	6.86131e+06	1.02035e+07	1.87083e+07	1.0309e+07
5450	929.04	10.7759														4.61019e+07	3.92223e+07	1.83489e+07	6.18704e+07	4.68118e+07	4.38751e+07	1.65878e+07	3.52392e+07	2.27132e+07	3.93513e+07	5.25757e+07	6.49769e+07
5462	650.76	6.05761														1.27613e+07	2.97716e+07	4.97885e+06	2.81598e+07	9.89883e+07	3.47698e+07	5.09646e+07	4.7239e+07	7.13508e+07	1.5874e+07	1.46119e+07	4.38944e+07
5469	189.12	6.21175	1	M+FA-H	1-	Tiformin	MS1	NA	C03078	KEGG	144.101	0.0206831	DaError		123	1.22645e+07	2.01152e+06	2.59955e+06	1.8242e+07	1.16654e+07	2.03932e+07	6.49126e+06	1.16522e+07	1.32123e+07	1.85626e+07	9.87696e+06	1.39189e+07
5474	271.2	22.6478	1	M-H	1-	16-hydroxypalmitate	MS1	CID002331	16-HYDROXYPALMITATE	BioCYC	272.235	0.0278567	DaError	HMDB06294	7058075	1.2551e+06	9.99601e+06	2.11399e+07	4.56931e+07	9.58225e+06	2.23693e+07	7.1278e+07	1.7189e+07	1.30895e+07	1.59868e+07	2.355e+07	1.45457e+07
5486	135.24	12.3854														6.77871e+07	5.25093e+07	7.44574e+07	1.16579e+08	1.84945e+07	3.6475e+07	2.3389e+08	5.05866e+07	2.85898e+07	3.93427e+07	3.59118e+07	3.16084e+07
5490	135.24	28.9464														2.29847e+08	6.72373e+07	5.30888e+07	7.44398e+07	8.99048e+06	3.98793e+07	4.05439e+07	1.19299e+08	4.05049e+07	3.13712e+07	5.85455e+07	2.91835e+07
5494	233.28	22.6103														3.17386e+06	2.69204e+06	3.0285e+07	2.9202e+07	4.96403e+07	3.62999e+07	2.73503e+06	3.81625e+07	2.73107e+07	4.6176e+07	3.77787e+07	2.31969e+08
5495	326.16	22.6816	1	M-2H	2-	All-trans-heptaprenyl diphosphate	MS1	NA	C04216	KEGG	654.381	0.0468669	DaError		5280658	1.67282e+07	1.0376e+07	2.32767e+07	1.87092e+07	5.46446e+07	2.54421e+07	7.18707e+06	3.59284e+07	2.03659e+07	4.05808e+07	3.58511e+07	1.96259e+07
5498	135.24	26.4138														3.20858e+07	2.64272e+07	1.98635e+08	1.55412e+08	5.61866e+07	5.62323e+07	5.53178e+07	3.89424e+07	5.01737e+07	8.58925e+07	4.37138e+07	4.22282e+07
5503	134.88	7.77857	1	M+K-2H	1-	Trisulfane	MS1	NA		KEGG	97.9319	0.00046116	DaError		166718	2.76451e+07	1.70493e+07	2.78484e+07	7.9621e+06	3.04132e+07	2.25146e+07	1.7844e+07	1.70007e+07	2.17275e+07	3.49284e+07	2.12057e+07	7.92983e+06
5505	210.84	13.1684														4.83437e+07	5.84371e+07	6.56701e+07	5.5655e+07	6.37024e+07	4.55804e+07	9.67207e+07	3.96717e+07	3.04482e+07	8.93982e+07	3.37538e+07	3.32512e+07
5506	210.84	13.4144														5.14099e+07	4.8359e+07	4.49268e+07	5.5655e+07	3.69157e+07	4.55804e+07	9.67207e+07	3.96717e+07	3.04482e+07	6.25791e+07	2.4988e+07	3.32512e+07
5509	357	22.505	1	2M+FA-H	1-	Orotic acid	MS1	NA	C00295	KEGG	156.017	0.0162071	DaError		967	3.87326e+07	2.2369e+07	3.12379e+07	3.53013e+07	7.91766e+06	2.48733e+07	2.13197e+07	4.31969e+07	1.23634e+07	2.60441e+07	2.23866e+07	3.32451e+07
5519	248.28	19.0389														1.96588e+07	1.79706e+07	1.154e+07	6.25971e+07	4.87397e+07	2.34978e+07	2.34372e+07	1.16778e+07	1.63962e+08	1.85674e+07	1.60267e+07	4.22786e+07
5521	207	7.44869	1	M+Na-2H	1-	2-(Carboxymethyl)-5-oxo-2,5-dihydro-2-furoic acid	MS1	NA	C01278	KEGG	186.016	0.0088961	DaError		543	4.25078e+07	6.98156e+06	6.94384e+07	2.04503e+07	8.52513e+07	6.77208e+07	3.50458e+07	3.54556e+07	3.29541e+07	3.99114e+07	3.82209e+07	2.8297e+07
5525	339.36	21.1305	1	M-H	1-	behenate	MS1	CID002605	DOCOSANOATE	BioCYC	340.334	0.0331307	DaError	HMDB00944	5460660	2.79612e+07	2.33334e+07	9.41577e+06	3.45412e+07	7.43822e+07	2.6993e+07	8.9246e+06	5.34611e+07	2.18383e+07	3.76884e+07	1.83571e+07	2.45574e+07
5526	426.96	23.3178	1	2M-H	1-	(3R)-3-Hydroxy-2-oxo-4-phosphonooxybutanoate	MS1	NA	C06054	KEGG	213.988	0.00421945	DaError		21145142	3.32837e+07	1.50666e+07	7.38803e+07	1.1272e+08	6.03727e+07	7.28018e+07	2.98451e+07	3.79779e+07	6.31687e+07	3.16399e+07	4.8595e+07	8.82031e+07
5533	355.08	28.0997	1	2M-H	1-	Cysteinylglycine	MS1	NA	C01419	KEGG	178.041	0.0024191	DaError		439498	2.90122e+07	2.57802e+07	1.83014e+07	1.54284e+07	1.38023e+07	2.03412e+07	2.46172e+07	1.43402e+07	2.70059e+07	1.81454e+07	1.32554e+07	3.70434e+07
5541	311.64	21.0267														2.37139e+07	9.83789e+06	3.07777e+07	1.62634e+07	1.27118e+07	1.22684e+07	1.22577e+07	2.48529e+07	1.0558e+07	1.60222e+07	1.2908e+07	1.79549e+07
5545	137.04	13.9324	1	M+K-2H	1-	Cyclohexanol	MS1	NA	C00854	KEGG	100.089	0.0025729	DaError		7966	2.48185e+07	5.30233e+07	6.3657e+07	3.59056e+07	3.5229e+07	2.90203e+08	7.14832e+06	7.60212e+07	2.53877e+07	2.37806e+07	1.46367e+07	3.20586e+07
5553	207.12	19.4235	1	2M-H	1-	(S)-3-Hydroxyisobutyric acid	MS1	NA	C06001	KEGG	104.047	0.0162914	DaError		440873	6.29742e+07	6.13369e+07	2.75242e+07	4.09132e+07	1.29459e+07	3.72534e+07	1.40222e+08	3.32912e+07	6.44139e+07	1.72481e+07	3.58249e+07	1.3802e+07
5559	207.12	19.6259	1	2M-H	1-	(S)-3-Hydroxyisobutyric acid	MS1	NA	C06001	KEGG	104.047	0.0162914	DaError		440873	4.95915e+07	6.13369e+07	2.75242e+07	1.60234e+07	8.11722e+06	3.08225e+07	1.40222e+08	3.32912e+07	5.62516e+07	8.20942e+07	3.58249e+07	1.3802e+07
5560	133.2	13.6404														8.21968e+07	3.59406e+07	4.1354e+07	5.28956e+07	4.43062e+07	2.95946e+07	6.46844e+07	3.92426e+07	3.07615e+07	5.69867e+07	4.11562e+07	3.60621e+07
5563	211.08	19.3927	1	M-2H	2-	N,N'-Diacetylchitobiose	MS1	NA	C01674	KEGG	424.169	0.0052459	DaError		439544	4.00168e+07	3.88812e+07	5.58715e+07	3.45188e+07	7.75851e+07	2.49153e+07	2.44993e+07	5.9158e+07	2.39864e+07	5.2019e+07	2.41349e+07	4.35944e+07
5585	207	20.0446	1	M+Na-2H	1-	2-(Carboxymethyl)-5-oxo-2,5-dihydro-2-furoic acid	MS1	NA	C01278	KEGG	186.016	0.0088961	DaError		543	1.91669e+07	3.17615e+07	1.53036e+07	2.18901e+07	3.13075e+07	2.16793e+07	5.62619e+07	2.43275e+07	7.90966e+07	6.97971e+07	3.3277e+07	5.38211e+07
5590	426.96	22.2219	1	M+Na-2H	1-	5-Fluorodeoxyuridine diphosphate	MS2	NA		KEGG	405.998	-0.529279	mS-score		53882537	3.02199e+07	8.19958e+07	7.15462e+06	8.66808e+07	7.82926e+07	3.23115e+07	1.44213e+07	4.02099e+07	8.35291e+07	6.42629e+07	4.73021e+07	3.06923e+07
5593	431.04	23.931	1	2M-H	1-	Methyl-D-erythritol Phosphate	MS1	NA	C11434	KEGG	216.04	0.0162466	DaError		443198	1.71385e+07	1.7084e+07	1.33317e+07	7.40393e+06	5.69519e+06	1.73145e+07	1.92619e+07	1.03811e+07	1.24466e+07	1.39666e+07	4.34207e+06	1.12533e+07
5600	316.92	26.3645														3.721e+06	3.95585e+06	5.96665e+06	1.05449e+07	5.70231e+06	3.94085e+06	2.39738e+07	3.07984e+06	5.08519e+06	3.58106e+06	2.26346e+06	6.96965e+06
5601	211.32	15.2119														3.3276e+07	4.33394e+07	1.10213e+07	5.41045e+07	2.33896e+07	3.04712e+07	1.13228e+08	3.59208e+07	1.21031e+07	2.30907e+07	3.30775e+07	2.20302e+07
5603	248.28	19.7341														3.57979e+07	1.38229e+07	2.23888e+07	1.06105e+08	1.73477e+07	1.76216e+07	6.89281e+06	1.16778e+07	2.39083e+07	4.1069e+07	1.55325e+07	3.18389e+07
5616	117	20.3373	1	M+Na-2H	1-	Protoanemonin	MS1	NA	C07090	KEGG	96.0211	0.00420463	DaError		66948	7.66527e+07	1.94677e+07	1.94255e+07	1.10166e+08	4.75316e+07	8.95145e+07	1.86486e+07	5.15883e+07	2.87638e+07	5.1627e+07	7.46898e+07	4.03954e+07
5619	133.2	23.2252														5.09665e+07	7.89125e+07	3.53986e+07	2.83294e+07	9.30996e+07	5.82255e+07	6.76662e+06	4.00887e+07	7.99583e+07	6.13004e+07	3.22316e+07	9.56022e+07
5636	135.24	21.1745														3.16704e+07	5.37843e+07	5.91657e+07	4.30295e+07	3.20289e+07	2.98395e+07	4.57092e+07	3.58204e+07	6.94332e+07	3.57123e+07	2.24566e+07	3.14291e+07
5638	374.04	22.4273	1	M+FA-H	1-	cyclic-AMP	MS2	CID000569	CAMP	BioCyc	329.053	0.349204	mS-score	HMDB00058	7059571	5.97546e+06	1.24757e+07	4.10989e+06	1.08254e+07	1.52817e+07	8.03244e+06	2.75109e+07	9.74441e+06	1.07601e+07	1.96092e+07	1.04194e+07	2.23442e+07
5639	402.12	22.4171	1	M-H	1-	Propanoyl-AMP	MS1	NA	C05983	KEGG	403.089	0.0379725	DaError		440863	1.18741e+06	4.52836e+06	1.11777e+07	2.5492e+06	5.73196e+06	4.71859e+06	1.40875e+07	4.4925e+06	4.46109e+06	9.65653e+06	2.80084e+06	9.27389e+06
5640	586.92	9.89638														1.12861e+07	1.14494e+07	4.45613e+07	8.9523e+06	2.81862e+07	6.25924e+06	1.08856e+07	2.32318e+07	9.89837e+06	2.58068e+07	1.06122e+07	1.39193e+07
5642	339.12	6.40208	1	M+K-2H	1-	tributyrin	MS2	CID000956	CPD-13014	BioCyc	302.173	0.528967	mS-score	HMDB31094	6050	2.5883e+06	2.50225e+07	2.5679e+07	9.61211e+06	2.02874e+07	3.92949e+07	8.92661e+06	9.82044e+06	9.53621e+06	1.40001e+07	2.36472e+07	6.50405e+06
5652	308.88	21.9866	1	M+Na-2H	1-	Lindane	MS1	NA	C06988	KEGG	287.86	0.0452725	DaError		727	3.88358e+07	4.1506e+07	2.47195e+07	5.28461e+07	2.17898e+07	2.16191e+07	5.75343e+06	3.37184e+07	2.81017e+07	2.7433e+07	2.1763e+07	7.41649e+06
5653	207	19.1741	1	M+Na-2H	1-	2-(Carboxymethyl)-5-oxo-2,5-dihydro-2-furoic acid	MS1	NA	C01278	KEGG	186.016	0.0088961	DaError		543	4.75921e+07	7.24764e+07	1.39952e+08	7.80779e+06	3.27333e+07	1.06436e+08	6.96595e+06	2.52171e+07	6.31366e+07	2.53471e+07	2.26768e+07	4.23036e+08
5655	253.08	2.9252	1	M-H	1-	5-L-Glutamyl-taurine	MS2	NA	C05844	KEGG	254.057	0.643018	mS-score		68759	4.49529e+06	5.19989e+06	3.87747e+06	3.16999e+06	2.53007e+06	3.29955e+06	7.54256e+06	5.56536e+06	9.38697e+06	7.58687e+06	5.12768e+06	2.92217e+06
5656	211.08	3.77826	1	M+FA-H	1-	3-(3-Hydroxyphenyl)propanoic acid	MS2	NA	C11457	KEGG	166.063	0.544091	mS-score		91	7.97962e+06	2.75955e+07	6.77059e+07	4.617e+07	3.85596e+07	4.2697e+07	6.48619e+07	9.97569e+07	5.03039e+07	5.46818e+07	4.29776e+07	5.22357e+06
5661	885	10.5174	1	2M-H	1-	GDP	MS1	CID000504	GDP	BioCYC	443.024	0.0206914	DaError	HMDB01201	135398619	5.19463e+07	8.18731e+07	6.51181e+07	4.89242e+07	8.34864e+07	1.15462e+08	5.75111e+06	4.71588e+07	4.55391e+07	6.44698e+07	1.04729e+08	7.48294e+07
5665	297.24	26.9201	1	M-H	1-	18-hydroxyoleate	MS1	CID002329	18-HYDROXYOLEATE	BioCYC	298.251	0.00352876	DaError		86289578	1.69376e+07	5.34293e+06	1.243e+07	7.19284e+06	9.81334e+06	7.55241e+06	7.85433e+06	1.4405e+07	2.17882e+07	6.84657e+06	8.9449e+06	1.46648e+07
5674	223.08	6.77038	1	2M+FA-H	1-	beta-Alanine	MS1	NA	C00099	KEGG	89.0477	0.00677807	DaError		239	1.4321e+07	1.71333e+07	3.15249e+07	2.19259e+07	2.30804e+07	1.17453e+07	6.10271e+06	2.82797e+07	9.5003e+06	5.13205e+07	2.14762e+07	3.09897e+07
5677	173.28	10.3112	1	M-3H	3-	Molybdenum cofactor (dioxyo)	MS1	NA		KEGG	522.892	0.030071	DaError		136033744	1.16348e+07	2.47503e+06	6.2784e+06	1.22226e+07	7.08098e+06	1.1853e+07	664763	7.28221e+06	5.2012e+06	7.70874e+06	1.53221e+07	1.41301e+07
5692	309.12	22.1526	1	2M-H	1-	Histidine	MS1	NA	C00135	KEGG	155.069	0.00584095	DaError		6274	1.13765e+07	1.16641e+07	1.15863e+07	3.7632e+07	2.52432e+07	2.68795e+07	2.50801e+07	3.11164e+07	2.07934e+07	1.28052e+07	3.8213e+07	2.19834e+07
5696	957	11.1671														1.51927e+07	2.93463e+07	1.8589e+07	2.13576e+07	4.99668e+06	1.27294e+07	1.35743e+07	1.45721e+07	9.71777e+06	1.7672e+07	3.44879e+07	1.10497e+07
5710	311.64	21.6084														2.34674e+07	1.07018e+07	1.02931e+07	1.62634e+07	1.27118e+07	1.33316e+07	1.26573e+07	2.26328e+07	4.00652e+06	1.60222e+07	8.41396e+06	2.18095e+07
5711	219.24	27.1386														593120	2.13818e+07	1.14947e+07	8.37364e+06	6.38736e+06	1.48659e+07	5.06991e+07	1.29397e+07	2.85001e+07	1.51398e+07	1.40448e+07	2.87239e+06
5716	174.96	13.8491	1	M+Na-2H	1-	Propanoyl phosphate	MS1	NA	C02876	KEGG	154.003	0.0177686	DaError		1034	8.3344e+06	2.42876e+07	2.99088e+07	3.04802e+07	3.66385e+06	1.8716e+07	1.77711e+07	1.16213e+07	1.33065e+07	1.83472e+07	1.46574e+07	4.10681e+06
5722	236.04	2.94975	1	M+K-2H	1-	gamma-Glutamyl-beta-aminopropiononitrile	MS2	NA	C06114	KEGG	199.096	0.556903	mS-score		440920	8.3795e+06	6.04877e+06	588896	4.02443e+06	2.83194e+06	5.60444e+06	1.14249e+07	1.12602e+07	6.15485e+06	5.78412e+06	3.06056e+06	4.94155e+06
5725	183	15.3155	1	M-H	1-	3-Phosphonooxypyruvate	MS2	NA	C03232	KEGG	183.977	1.26632	mS-score		105	1.66145e+07	2.96243e+07	8.95581e+06	3.65682e+07	6.23847e+07	2.65969e+07	6.48657e+07	1.49301e+07	1.6902e+07	2.62832e+07	1.82532e+07	2.56288e+07
5728	133.2	10.2387														1.37433e+07	4.8604e+07	3.71363e+07	1.80829e+07	5.53159e+07	5.17581e+07	5.75815e+06	2.40736e+07	3.009e+07	5.7757e+07	1.35808e+07	5.13701e+06
5730	283.08	4.87752	1	M-H	1-	Xanthosine	MS1	NA	C01762	KEGG	284.076	0.0115785	DaError		64959	8.08045e+06	7.66089e+06	4.11867e+06	9.6923e+06	2.48069e+06	1.58275e+06	1.10512e+07	2.27774e+07	1.67997e+07	3.27858e+07	1.77469e+07	2.13731e+07
5735	210.84	18.4994														2.04018e+07	3.07701e+07	2.23779e+07	2.02255e+07	1.4608e+07	1.58178e+07	3.72612e+06	1.03281e+07	3.91478e+07	1.67327e+07	1.26886e+07	2.73704e+07
5743	248.28	20.0168														2.65135e+07	1.38229e+07	2.23888e+07	1.74692e+07	1.36954e+07	1.76216e+07	3.98805e+06	1.16778e+07	2.39083e+07	4.53597e+07	1.55325e+07	1.59133e+07
5763	479.28	25.1315	1	M-H	1-	1-18:1-lysophosphatidylethanolamine	MS2	CID000850	CPD-8355	BioCyc	480.309	1.25778	mS-score	HMDB11506	25244076	5.76432e+06	2.71804e+06	3.74215e+06	3.60228e+06	3.69903e+06	2.55426e+06	8.30425e+06	1.41514e+06	4.82138e+06	868368	1.24557e+06	6.27516e+06
5774	425.88	12.1194														1.7106e+07	2.32955e+07	1.2982e+07	1.52468e+07	1.8145e+07	2.46079e+07	7.09995e+07	2.56709e+07	8.46088e+06	8.67437e+06	9.61317e+06	1.08568e+07
5775	387.12	23.0276	1	M+FA-H	1-	alpha,alpha-trehalose	MS1	NA		KEGG	342.116	0.0055826	DaError		7427	2.44336e+06	3.88401e+06	3.00565e+06	1.39501e+06	1.10369e+06	4.62234e+06	7.37199e+06	2.10893e+06	3.45533e+06	2.35952e+06	2.01474e+06	4.13472e+06
5800	395.4	27.6303	1	M-H	1-	2S,4S-Dimethyl-tetracosanoic acid	MS2	NA		KEGG	396.397	0.699856	mS-score		52921728	1.75178e+06	3.16536e+06	1.75439e+06	5.62866e+06	1.47412e+06	1.58876e+06	6.09363e+06	4.34776e+06	4.90135e+06	4.70715e+06	2.63087e+06	1.32192e+06
5812	419.88	27.7313														8.98265e+06	4.86511e+06	5.11912e+06	1.61289e+06	4.49825e+06	1.56038e+06	7.72173e+06	1.60409e+06	6.72664e+06	2.69699e+06	7.28051e+06	1.32192e+06
5836	183	14.5365	1	M-H	1-	3-Phosphonooxypyruvate	MS2	NA	C03232	KEGG	183.977	1.26632	mS-score		105	1.7727e+07	5.67041e+06	2.95403e+07	1.5449e+07	3.14008e+07	2.01083e+07	2.06638e+07	1.49301e+07	1.72581e+07	4.13869e+07	1.26369e+07	2.10387e+07
5857	210.84	18.0737														6.15306e+06	4.20121e+07	2.88721e+07	3.28484e+07	5.1972e+07	1.58178e+07	2.57394e+06	2.63765e+07	3.91478e+07	1.63e+07	2.85823e+07	4.02674e+07
5866	397.08	19.2509	1	2M+FA-H	1-	N-Carbamoyl-L-aspartate	MS1	NA	C00438	KEGG	176.043	0.0024286	DaError		93072	2.38673e+07	1.58536e+07	1.43022e+07	1.6061e+07	1.78584e+07	1.92833e+07	1.9229e+07	1.64185e+07	1.53382e+06	1.58458e+07	1.66813e+07	1.3241e+07
5882	175.2	16.9871	1	2M-H	1-	Putrescine	MS1	NA	C00134	KEGG	88.1	0.00358806	DaError		1045	1.93861e+07	4.01084e+06	4.25724e+07	3.82461e+07	1.78834e+07	3.53535e+07	4.14081e+06	4.26389e+07	1.3596e+07	2.05593e+07	4.91755e+07	4.05785e+07
5891	209.16	19.4041	1	2M-H	1-	L-serine zwitterion	MS1	NA		KEGG	105.043	0.0410467	DaError		6857581	648648	1.16469e+07	1.81165e+07	1.11973e+07	1.14117e+07	1.30994e+07	1.28596e+07	3.96445e+06	2.76143e+06	6.29152e+06	4.31491e+06	9.81248e+06
5904	147.12	28.3393	1	M+FA-H	1-	Cadaverine	MS1	NA	C01672	KEGG	102.116	0.0060956	DaError		273	2.85577e+07	3.06267e+07	3.46619e+07	8.6263e+06	3.21787e+07	1.88211e+07	2.28359e+07	2.55196e+07	2.60444e+07	8.89534e+06	1.17139e+07	3.25637e+07
5924	117.24	0.233447														2.60647e+07	1.71456e+07	1.05432e+07	1.36723e+07	2.20342e+07	1.0366e+07	1.92247e+07	1.90921e+07	8.59694e+06	1.02653e+07	1.40454e+07	8.94458e+06
5934	117	19.4798	1	M+Na-2H	1-	Protoanemonin	MS1	NA	C07090	KEGG	96.0211	0.00420463	DaError		66948	6.39731e+07	2.66202e+07	2.55806e+07	1.10166e+08	6.31801e+06	6.48123e+07	1.41975e+07	1.46584e+07	3.06744e+07	4.78817e+07	1.67433e+07	2.26139e+07
5943	248.28	19.4575														3.57979e+07	1.38229e+07	2.23888e+07	5.02317e+07	2.23044e+07	2.34978e+07	1.6943e+07	1.16778e+07	2.10617e+07	5.8246e+06	1.55325e+07	3.83494e+07
5944	297.24	21.9562	1	M-H	1-	pristanate	MS2	CID001053	PRISTANATE	BioCyc	298.287	-0.635386	mS-score		20849056	3.65648e+07	1.71831e+07	5.31083e+06	2.49645e+07	1.64531e+07	7.3044e+06	4.45985e+06	1.92389e+07	4.28049e+07	1.34232e+07	2.4842e+07	2.09633e+07
5949	248.28	20.4968														1.47896e+07	1.9359e+07	1.04777e+07	9.31675e+06	1.75063e+07	2.06209e+07	3.76379e+06	1.04257e+07	2.39083e+07	2.93389e+07	1.37742e+07	1.59133e+07
5955	347.04	14.5048	1	2M-H	1-	cis-Aconitic acid	MS1	NA	C00417	KEGG	174.016	0.00720435	DaError		643757	3.93392e+06	4.83847e+06	5.85714e+06	5.79533e+06	1.59415e+06	3.685e+06	3.62985e+06	4.70527e+06	3.85841e+06	5.64111e+06	4.73485e+06	6.96393e+06
5960	190.8	29.2879	1	2M-H	1-	sulfate	MS1	NA		KEGG	95.9517	0.0480889	DaError		1117	9.96772e+06	8.7774e+06	1.09985e+07	1.27148e+07	5.89025e+06	5.57377e+06	5.78477e+06	5.77763e+06	5.19369e+06	4.17726e+06	1.04795e+07	3.87884e+06
5961	624.96	9.17853														9.50094e+06	2.18289e+07	5.58595e+07	6.75341e+07	9.08152e+07	2.85491e+06	6.69574e+06	2.68132e+07	2.33867e+07	2.05494e+07	6.44881e+07	5.90929e+07
5982	219.24	15.7208														2.64875e+07	6.05525e+06	1.3017e+07	9.54709e+06	7.25204e+06	1.34553e+07	1.93211e+06	2.84232e+07	9.33062e+06	1.99924e+07	5.26232e+06	2.42564e+06
5988	297.24	27.2684	1	M-H	1-	18-hydroxyoleate	MS1	CID002329	18-HYDROXYOLEATE	BioCYC	298.251	0.00352876	DaError		86289578	1.89183e+07	1.18674e+07	2.1098e+07	7.19284e+06	9.81334e+06	8.84345e+06	8.43391e+06	1.15838e+07	2.13951e+07	1.04741e+07	8.9449e+06	1.46648e+07
6001	346.92	18.5695	1	2M-H	1-	cis-2-Chloro-4-carboxymethylenebut-2-en-1,4-olide	MS1	NA	C04706	KEGG	173.972	0.0083416	DaError		5280718	6.93256e+06	2.20196e+06	5.08762e+06	6.26901e+06	2.84341e+06	7.51166e+06	3.48399e+07	5.23936e+06	5.61618e+06	1.10893e+07	7.3455e+06	3.62237e+06
6003	131.16	14.8993														3.19213e+07	2.19025e+07	4.03571e+07	2.15299e+07	4.80944e+07	1.02703e+07	1.50503e+07	7.977e+06	1.03413e+07	1.94094e+07	2.3469e+07	1.57205e+07
6013	339.72	25.7205														3.40547e+08	2.22687e+07	3.87744e+07	3.20526e+07	1.89217e+07	2.92331e+07	3.05781e+06	1.81127e+07	6.32957e+07	6.38917e+07	2.81132e+07	2.0797e+07
6022	347.64	21.6998														5.47261e+06	5.82702e+06	6.06656e+06	9.04238e+06	3.82612e+06	8.04323e+06	1.39439e+07	1.0596e+07	2.88088e+06	4.6108e+06	5.91965e+06	2.69149e+06
6028	117.24	14.12														2.25588e+07	9.04393e+06	4.8016e+07	2.7713e+07	1.81709e+07	4.00547e+06	4.75411e+07	6.28973e+06	6.40663e+06	1.83099e+07	1.20376e+07	8.99785e+06
6029	179.28	4.27724	1	2M-H	1-	putrescine	MS1	CID000128	PUTRESCINE	BioCYC	90.1157	0.0279389	DaError	HMDB01414	1045	1.25046e+07	7.15186e+07	2.48551e+07	1.48111e+07	1.26401e+07	2.49662e+07	4.18356e+06	1.71763e+07	1.17684e+07	2.15234e+07	1.54998e+07	1.92766e+07
6031	364.92	16.6824														5.76536e+06	5.14268e+06	1.88791e+06	3.55457e+06	1.47262e+06	1.4263e+06	3.34389e+06	3.40012e+06	4.73016e+06	4.34687e+06	5.89961e+06	5.31795e+06
6033	104.04	0.79265	1	M-H	1-	L-serine zwitterion	MS1	NA		KEGG	105.043	0.0046838	DaError		6857581	8.64545e+06	8.20852e+06	5.78627e+06	1.02954e+07	7.90377e+06	8.0617e+06	1.27563e+07	2.68201e+06	4.40781e+06	6.10618e+06	7.07152e+06	1.32841e+06
6045	401.04	22.3701	1	M-H	1-	(R)-4'-Phosphopantothenoyl-L-cysteine	MS2	NA	C04352	KEGG	402.086	1.54361	mS-score		440304	1.36698e+07	3.35129e+07	3.20351e+07	1.64392e+07	1.20588e+07	3.38367e+07	2.80142e+06	4.83496e+07	3.25118e+07	8.30902e+06	2.03006e+07	2.32865e+07
6053	125.16	12.2728														6.54674e+06	6.91182e+06	3.66861e+06	4.46378e+06	9.18909e+06	4.77776e+06	7.8307e+06	7.84815e+06	4.11727e+06	4.14532e+06	4.31938e+06	3.33748e+06
6059	219.24	20.7254														2.05293e+07	1.57838e+07	2.84738e+07	6.5823e+06	1.52152e+07	1.29966e+07	1.85459e+07	2.75698e+07	5.20901e+06	2.27398e+07	1.71803e+07	8.15938e+06
6070	233.28	19.2933														2.3746e+07	3.64514e+06	1.4694e+07	1.51413e+07	1.58498e+07	5.41016e+06	2.839e+06	1.41694e+07	3.50068e+07	7.04524e+06	3.3605e+07	1.193e+07
6146	233.04	21.6507	1	M+FA-H	1-	cis-2-Methylaconitate	MS1	NA	C04225	KEGG	188.032	0.0097043	DaError		3080625	1.4668e+07	1.41016e+07	2.98103e+07	1.35831e+08	2.98551e+07	9.91595e+06	6.9725e+06	9.58476e+06	1.30135e+07	8.86121e+06	1.03846e+07	1.44104e+07
6147	219.24	15.0036														6.44355e+06	1.62615e+07	7.47597e+06	1.13003e+07	1.0495e+07	1.44969e+07	2.87295e+06	1.17786e+07	1.89189e+07	1.99924e+07	1.31504e+07	1.36371e+07
6149	131.16	27.6134														1.61819e+07	1.4501e+07	4.48182e+07	1.46736e+07	2.99811e+07	1.30994e+07	2.63413e+06	2.23817e+07	3.96678e+07	1.44385e+07	1.26787e+07	6.08316e+07
6150	131.16	27.3406														3.27707e+07	1.12976e+07	2.65644e+07	1.39491e+07	3.25982e+07	1.30994e+07	2.63413e+06	2.23817e+07	3.96678e+07	1.9648e+07	1.26787e+07	1.42144e+07
6153	513	13.4342	1	M+FA-H	1-	Deoxyuridine triphosphate	MS1	NA	C00460	KEGG	467.974	0.0281878	DaError		65070	1.67173e+07	4.38901e+06	6.5271e+06	9.62377e+06	2.07725e+07	2.18688e+07	7.64321e+06	2.69096e+06	1.23759e+07	1.14747e+07	4.22871e+07	7.6838e+07
6158	329.28	16.188	1	M+FA-H	1-	stearate	MS2	CID000860	STEARIC_ACID	BioCyc	284.272	0.903274	mS-score	HMDB00827	3033836	4.42318e+06	2.50183e+06	1.31098e+06	2.99254e+06	9.12386e+06	7.50308e+06	7.68308e+06	5.73194e+06	5.46602e+06	5.79283e+06	2.41077e+06	6.08251e+06
6169	131.04	13.0214	1	M-H	1-	3-Hydroxy-3-methyl-2-oxobutanoic acid	MS1	NA	C04181	KEGG	132.042	0.0050106	DaError		440248	6.85688e+06	1.46231e+06	6.95051e+06	1.38244e+07	6.49944e+06	1.6902e+07	6.70409e+06	1.14694e+07	1.5157e+07	5.13016e+06	2.43403e+07	6.02261e+06
6174	131.04	17.1532	1	M-H	1-	3-Hydroxy-3-methyl-2-oxobutanoic acid	MS1	NA	C04181	KEGG	132.042	0.0050106	DaError		440248	1.6417e+07	3.00539e+06	1.76538e+07	1.73224e+07	2.86761e+07	1.85899e+07	1.28471e+07	1.15703e+07	1.86404e+07	2.27188e+07	1.71741e+07	1.84732e+07
6179	183	16.6065	1	2M-H	1-	cis-3-Chloroallyl alcohol	MS1	NA	C06612	KEGG	92.0029	0.00074552	DaError		643775	1.98469e+07	2.27546e+07	1.21955e+07	3.18916e+07	2.29024e+07	1.96551e+07	3.01353e+06	1.59784e+07	1.17436e+07	1.7e+07	1.67509e+07	3.2413e+07
6198	347.16	17.134	1	M-H	1-	(1E,2Z)-3-Hydroxy-5,9,17-trioxo-4,5:9,10-disecoandrosta-1(10),2-dien-4-oic acid	MS1	NA	C04844	KEGG	348.157	0.0099912	DaError		25244777	6.30753e+06	3.64285e+06	5.03866e+06	4.09426e+06	2.55138e+06	6.72246e+06	4.46103e+06	4.48724e+06	5.6143e+06	5.67484e+06	4.04358e+06	3.12666e+06
6207	257.04	29.1836	1	2M+FA-H	1-	(2R)-2,3-Dihydroxypropanoic acid	MS1	NA	C00258	KEGG	106.027	0.00570495	DaError		439194	5.56555e+06	8.76847e+06	2.6294e+06	5.74596e+06	7.82701e+06	3.29493e+06	1.03472e+07	1.5072e+06	1.77976e+06	3.45835e+06	5.4836e+06	4.22246e+06
6213	116.88	14.795	1	M+Na-2H	1-	sulfate	MS1	NA		KEGG	95.9517	0.0463972	DaError		1117	2.31523e+07	5.08452e+06	8.56792e+06	1.47935e+07	4.25087e+07	6.96067e+06	2.55984e+06	1.11877e+07	1.02451e+07	9.93019e+06	8.66743e+06	3.15551e+06
6230	353.16	16.5704	1	M+K-2H	1-	3,4-dihydroxy-9,10-secoandrosta-1,3,5(10)-triene-9,17-dione	MS2	CID001298	CPD-13709	BioCyc	316.167	0.461843	mS-score		440483	5.25655e+06	7.63592e+06	8.87743e+06	4.85701e+06	2.42483e+06	5.95067e+06	2.39944e+06	7.99802e+06	8.0111e+06	7.69598e+06	3.10246e+06	4.93726e+06
6274	427.08	13.5069	1	2M+FA-H	1-	5-Hydroxyindole-3-acetic acid	MS1	NA	C05635	KEGG	191.058	0.0173504	DaError		1826	1.28684e+07	2.64617e+06	1.5425e+07	8.25406e+06	5.90849e+06	4.5008e+06	5.52589e+06	6.28858e+06	6.97713e+06	5.42075e+06	1.29844e+07	2.34883e+06
6281	219.24	20.491														5.16241e+06	1.57838e+07	2.07134e+07	1.14823e+07	1.52152e+07	1.5479e+07	4.60524e+06	3.24482e+07	1.40667e+07	7.75226e+06	2.15135e+07	1.1766e+07
6311	183	13.7568	1	2M-H	1-	cis-3-Chloroallyl alcohol	MS1	NA	C06612	KEGG	92.0029	0.00074552	DaError		643775	1.7727e+07	1.97803e+07	2.32348e+07	1.5449e+07	1.04725e+07	1.45852e+07	2.96153e+06	2.61291e+07	1.16376e+07	1.31062e+07	3.80628e+06	8.03455e+06
6323	608.76	4.94899														9.82798e+07	1.23526e+08	1.13565e+08	7.2202e+07	9.80351e+07	4.50794e+07	3.9294e+06	7.75175e+07	1.09176e+08	4.4535e+07	7.90384e+07	7.04783e+07
6340	283.32	23.3559														3.52095e+06	3.85738e+06	5.61886e+06	1.19351e+07	6.75454e+06	3.82387e+06	1.36111e+06	6.2322e+07	3.71663e+06	2.83937e+07	1.46671e+06	4.31642e+06
6341	314.64	25.9861														1.44397e+07	2.00737e+07	1.47095e+07	8.30549e+06	1.87417e+07	1.23747e+07	2.14742e+06	1.495e+07	1.11065e+07	9.25372e+06	1.7159e+07	1.13006e+07
6343	311.4	16.4445	1	M-3H	3-	3-Hydroxydecanoyl-coenzyme A	MS1	NA	C05264	KEGG	937.246	0.0240762	DaError		440605	3.9009e+06	2.50876e+06	7.37287e+06	5.55896e+06	4.70124e+06	1.14947e+07	1.90116e+06	9.68781e+06	1.01675e+07	4.15542e+06	6.7351e+06	6.18528e+06
6348	327.96	3.7537														8.67778e+07	7.62512e+07	5.90815e+07	1.71595e+07	3.03205e+07	1.5599e+07	5.67334e+06	4.84692e+07	6.58359e+07	2.31371e+07	1.92518e+07	1.50683e+07
6373	466.92	9.22674	1	M-H	1-	Deoxyuridine triphosphate	MS1	NA	C00460	KEGG	467.974	0.0463218	DaError		65070	5.9445e+07	3.1631e+07	1.97899e+07	2.07003e+07	1.93654e+07	2.80444e+07	1.74911e+06	1.28773e+07	1.74535e+07	8.14385e+07	2.25732e+07	2.85108e+07
6374	150	14.2342	1	M+K-2H	1-	1-Pyrroline-2-carboxylic acid	MS1	NA	C03564	KEGG	113.048	0.0037155	DaError		440046	3.01768e+06	5.75676e+06	5.217e+06	3.09945e+06	4.61552e+06	4.61543e+06	1.67012e+06	5.81543e+06	4.25075e+06	3.36788e+06	5.91546e+06	5.15365e+06
6384	455.64	29.5794														4.35631e+06	607934	3.02085e+06	2.64914e+06	2.40943e+06	1.28219e+06	3.41768e+06	9.03301e+06	5.0146e+06	3.14608e+06	2.06601e+06	1.15489e+06
6385	515.16	8.76065	1	M-H	1-	S-hydroxymethylmycothiol	MS2	CID002483	S-HYDROXYMETHYLMYCOTHIOL	BioCyc	516.163	1.06989	mS-score		49787034	1.85475e+07	5.04746e+07	4.44513e+07	5.06363e+07	8.68583e+07	6.33e+07	1.86382e+06	4.41966e+07	2.75052e+07	1.77534e+07	5.52807e+07	8.27081e+07
6388	315.235	21.514	1	M+Na-2H	1-	(12Z,15Z)-9,10-epoxyoctadeca-12,15-dienoate	MS2	CID002459	CPD-13089	BioCyc	294.219	2.14423	mS-score		52940134	2.06871e+07	1.26749e+07	4.04006e+07	2.12967e+07	2.34976e+07	8.31659e+06	4.13105e+06	1.25848e+07	1.34788e+07	3.26001e+07	1.08778e+07	3.59868e+07
6389	96.96	12.7804	1	M-H	1-	Sulfuric acid	MS1	NA	C00059	KEGG	97.9674	0.00010346	DaError		1118	5.47927e+06	6.62602e+06	5.42431e+06	1.78244e+07	1.02616e+07	4.49752e+06	2.10778e+06	1.63292e+07	5.80422e+06	1.08667e+07	1.48101e+07	7.13314e+06
6392	60	4.86183	1	M-3H	3-	7-Amino-1,3,6,8-tetraazaspiro[4.4]non-6-ene-2,4,9-trione	MS1	NA		KEGG	183.039	0.017411	DaError		71362816	9.89873e+06	1.13419e+07	9.21379e+06	3.18623e+06	2.25893e+06	5.54301e+06	1.67398e+06	1.54277e+07	6.05025e+06	1.23412e+06	2.13594e+06	1.29715e+06
6396	314.16	26.0602														3.64537e+07	7.51063e+07	2.79105e+07	5.5085e+07	1.16005e+08	5.72637e+07	1.77494e+06	4.26207e+07	3.01258e+07	4.91719e+07	2.58711e+07	5.78638e+07
6416	201.12	14.0472	1	M-H	1-	N,N-Dimethylarginine	MS1	NA		KEGG	202.143	0.0157047	DaError		123831	6.19964e+06	6.94352e+06	3.48833e+06	4.65665e+06	3.57693e+06	1.99289e+06	2.55598e+06	3.85123e+06	3.1261e+06	4.16132e+06	2.54225e+06	2.40964e+06
6417	147.24	14.2241														9.71041e+06	1.19769e+07	3.82879e+06	2.73154e+06	3.86654e+06	4.14226e+06	5.6148e+06	3.68178e+06	9.93818e+06	2.40083e+06	3.48517e+06	5.71567e+06
6418	96.96	12.2084	1	M-H	1-	Sulfuric acid	MS1	NA	C00059	KEGG	97.9674	0.00010346	DaError		1118	1.6977e+06	9.0566e+06	7.93398e+06	4.50375e+06	6.85147e+06	7.77849e+06	3.24552e+06	1.78539e+07	4.80011e+06	7.91991e+06	3.24816e+06	3.43515e+06
6426	147.12	23.1305	1	M+FA-H	1-	Cadaverine	MS1	NA	C01672	KEGG	102.116	0.0060956	DaError		273	5.94027e+06	7.26086e+06	8.76709e+06	1.21565e+07	8.31047e+06	7.22266e+06	4.07469e+06	7.5807e+06	1.79534e+07	4.97014e+06	8.13467e+06	6.57851e+06
6427	159.24	15.0086														1.92191e+06	4.35237e+06	2.38504e+06	2.18366e+06	2.14121e+06	0	8.30458e+06	3.64556e+06	3.98396e+06	2.01424e+06	3.47517e+06	1.74974e+06
6428	96.96	17.5569	1	M-H	1-	Sulfuric acid	MS1	NA	C00059	KEGG	97.9674	0.00010346	DaError		1118	1.07549e+07	6.49058e+06	4.23322e+06	5.03874e+06	1.41032e+07	1.63682e+06	1.58229e+06	1.50411e+07	7.39694e+06	2.07492e+07	2.64983e+06	6.27154e+06
6448	409.08	10.5903	1	2M+FA-H	1-	(E)-3-[(5S,6R)-5,6-Dihydroxycyclohexa-1,3-dienyl]acrylic acid	MS1	NA	C12622	KEGG	182.058	0.017016	DaError		5282145	5.17133e+06	0	3.55296e+06	7.35535e+06	5.39865e+06	1.01316e+07	1.58777e+06	3.30547e+06	2.69588e+06	1.4262e+07	4.20219e+06	1.53152e+07
6451	193.32	17.7408														1.22109e+07	1.01773e+07	1.30225e+07	1.60039e+07	1.57604e+07	2.26531e+07	3.31975e+06	1.63e+07	2.07404e+07	2.16982e+07	1.33037e+07	1.68178e+07
6485	96.96	18.1531	1	M-H	1-	Sulfuric acid	MS1	NA	C00059	KEGG	97.9674	0.00010346	DaError		1118	2.05244e+06	6.49058e+06	1.29045e+07	1.86722e+06	1.87952e+06	2.42965e+06	1.7157e+06	1.08292e+07	3.34974e+06	5.15634e+06	7.89161e+06	7.10232e+06
6500	320.88	13.3936														749194	1.73098e+06	852400	2.13452e+06	529469	1.4435e+06	3.05492e+06	1.62676e+06	3.71611e+06	3.91981e+06	1.27751e+06	3.76566e+06
6503	485.04	7.08783	1	2M+FA-H	1-	3-(Imidazol-4-yl)-2-oxopropyl dihydrogen phosphate	MS1	NA	C01267	KEGG	220.025	0.00400365	DaError		792	4.15996e+06	7.37245e+06	1.17084e+07	1.40541e+07	1.18186e+07	1.5437e+07	1.40582e+06	9.94282e+06	1.13746e+07	6.26022e+06	2.10723e+07	1.52473e+07
6531	125.28	4.27818														8.33504e+06	6.5782e+06	4.14533e+06	4.36711e+06	3.39915e+06	2.3466e+06	4.52861e+06	1.58289e+07	5.45669e+06	8.34535e+06	2.06326e+06	7.06413e+06
6547	219.24	26.2767														2.82066e+07	1.26205e+07	1.28667e+07	1.62534e+07	6.10198e+06	1.69126e+07	1.48182e+06	2.07389e+07	8.50818e+06	1.51398e+07	1.05851e+07	1.0642e+07
6563	130.2	2.66605														2.33341e+07	2.8688e+07	1.51819e+07	7.83667e+06	2.75228e+07	1.29299e+07	860798	3.82927e+07	3.60399e+07	5.96178e+07	8.33511e+07	5.08074e+07
6568	134.155	6.71094														2.62945e+07	8.74457e+06	5.99131e+06	3.61655e+07	1.28045e+07	2.53674e+07	3.0032e+06	1.88341e+07	1.83417e+07	2.18426e+07	3.15734e+07	2.52729e+07
6571	251.04	18.3562	1	M-H	1-	2'-deoxyinosine	MS2	CID000031	DEOXYINOSINE	BioCyc	252.086	1.86946	mS-score	HMDB00071	135398593	3.20482e+06	4.69971e+06	7.90579e+06	1.19775e+06	5.56917e+06	8.52829e+06	1.29015e+06	5.20691e+06	3.74701e+06	7.54682e+06	5.16502e+06	1.49736e+06
6588	347.04	14.1093	1	2M-H	1-	cis-Aconitic acid	MS1	NA	C00417	KEGG	174.016	0.00720435	DaError		643757	3.95132e+06	2.27808e+06	5.76234e+06	808638	3.35834e+06	4.57868e+06	1.01369e+06	3.53588e+06	3.85841e+06	5.64111e+06	6.59398e+06	2.65056e+06
6593	304.92	28.1288	1	M+FA-H	1-	2,3,5-Trichloromaleylacetic acid	MS1	NA		KEGG	259.905	0.0172061	DaError		9543107	1.30039e+07	5.74542e+06	4.99928e+06	1.04525e+07	9.19978e+06	1.51377e+07	2.39507e+06	7.60998e+06	8.11605e+06	7.50699e+06	1.23982e+07	2.70356e+06
6594	664.92	9.02325														5.06468e+06	7.93319e+07	6.16082e+07	5.33221e+07	8.34405e+07	9.09948e+07	1.49327e+06	4.39904e+07	6.26414e+07	1.26876e+08	8.60031e+07	8.03578e+07
6600	128.04	4.50654	1	M-H	1-	1-Pyrroline-4-hydroxy-2-carboxylate	MS1	NA	C04282	KEGG	129.043	0.0046762	DaError		440282	1.24842e+08	1.17358e+08	2.00563e+06	6.57534e+06	1.01276e+06	1.83675e+08	1.82403e+06	5.54669e+07	2.07371e+06	3.69797e+06	3.13855e+09	2.12885e+09
6601	320.88	12.9105														2.74647e+06	2.52795e+06	2.48299e+06	2.13452e+06	529469	583943	986637	1.62676e+06	1.71686e+06	3.91981e+06	2.11414e+06	3.76566e+06
6612	402.84	0.929644														6.2008e+06	1.08962e+08	3.81962e+07	6.72775e+07	6.05885e+07	1.21909e+08	1.45714e+06	1.78183e+08	1.02802e+08	1.22914e+08	1.89423e+08	9.43955e+07
6627	329.28	4.72703	1	M+FA-H	1-	stearate	MS2	CID000860	STEARIC_ACID	BioCyc	284.272	1.25279	mS-score	HMDB00827	3033836	9.19247e+06	7.8039e+06	6.71295e+06	6.35941e+06	8.33269e+06	2.1294e+07	1.20933e+06	4.88623e+06	3.30975e+06	9.23259e+06	1.43481e+07	1.29353e+07
6628	248.04	13.7342	1	M-H	1-	Pyridoxine phosphate	MS1	NA	C00627	KEGG	249.04	0.0070462	DaError		1055	1.45968e+06	1.70011e+06	1.80104e+06	4.15318e+06	2.22288e+06	3.47276e+06	3.1574e+06	1.66817e+06	3.38949e+06	1.34514e+06	1.50892e+06	2.62101e+06
6633	392.64	0.910297														4.03293e+07	696320	1.60517e+07	619866	5.838e+07	3.862e+07	906474	1.66517e+07	9.99349e+06	634790	8.46125e+07	2.51286e+06
6637	160.32	17.9845	1	M-3H	3-	Uridine 5'-triphosphate	MS1	NA	C00075	KEGG	483.969	0.0133241	DaError		6133	5.06697e+06	5.30302e+06	2.9451e+06	1.008e+07	4.86414e+06	3.65294e+06	1.37552e+06	4.16266e+06	1.59884e+06	4.0463e+06	2.34983e+06	1.26793e+06
6656	295.08	7.62521	1	2M-H	1-	D-Citramalic acid	MS1	NA	C02612	KEGG	148.037	0.0064579	DaError		439766	1.81675e+07	2.8449e+07	359555	5.1589e+07	5.64109e+07	3.54686e+07	428664	4.68375e+07	5.12333e+07	1.17053e+08	1.01302e+08	1.42583e+08
6657	114.96	7.57908	1	M+Na-2H	1-	Chloroacetic acid	MS1	NA	C06755	KEGG	93.9822	0.00317606	DaError		300	4.85318e+06	1.21448e+07	1.31676e+07	1.60136e+07	9.12464e+06	8.98042e+06	428664	3.87041e+06	5.18189e+06	2.30281e+07	3.92115e+06	6.2868e+06
6665	341.04	1.28331	1	2M-H	1-	3-dehydroshikimate	MS1	NA		KEGG	171.029	0.00570605	DaError		439774	7.04517e+08	7.61568e+08	5.6012e+08	4.09001e+08	4.6823e+08	6.58862e+08	4.87003e+08	3.86361e+08	7.07179e+08	6.32865e+08	1.00152e+09	6.03059e+08
6669	539.76	1.78763														1.97343e+08	1.73061e+08	2.831e+08	1.46867e+07	0	3.8613e+07	5.43158e+07	9.70723e+07	3.99625e+07	1.49942e+07	1.15353e+07	0
6670	587.76	1.37247														4.27703e+08	4.48215e+08	3.81326e+08	3.55294e+08	4.54344e+08	4.60088e+08	8.315e+07	2.18905e+08	2.1805e+08	1.71831e+08	2.37035e+08	4.20622e+08
6671	386.88	1.30322														2.33682e+08	3.08785e+08	1.66427e+08	2.71991e+08	1.10352e+08	3.80357e+08	2.21703e+08	2.14024e+08	1.33261e+08	2.12575e+08	5.39091e+08	3.0957e+08
6675	762.72	1.48335														7.03828e+07	2.13876e+08	7.93651e+07	1.21862e+08	3.63567e+07	1.4621e+08	9.21562e+07	1.66653e+08	1.79976e+08	1.01292e+08	3.19433e+07	6.88902e+07
6677	482.76	2.14693	1	2M-H	1-	2,3,5-Trichlorodienelactone	MS2	NA		KEGG	241.894	-0.479911	mS-score		14951695	1.5934e+08	1.40995e+08	1.96841e+08	2.75937e+08	3.25125e+08	2.06923e+08	1.29069e+08	1.4217e+08	3.974e+07	4.06886e+08	8.346e+07	3.68743e+08
6680	441.84	5.15545														2.30965e+08	1.48198e+08	3.76905e+08	2.25376e+08	4.77635e+08	1.13599e+08	2.80386e+08	3.0369e+08	3.69308e+08	1.41158e+09	1.53483e+09	6.27997e+08
6681	455.04	8.00832	1	M+K-2H	1-	5'-Butyrylphosphoinosine	MS2	NA	C06435	KEGG	418.089	-0.154759	mS-score		135398730	1.24264e+08	1.54528e+08	2.29689e+08	1.91548e+08	2.17333e+08	1.59593e+08	2.00977e+08	1.31141e+08	1.19718e+08	2.79385e+08	2.78418e+08	2.01694e+08
6682	651.72	5.91201														1.17273e+08	1.1276e+08	5.26711e+07	2.94201e+07	7.68121e+07	5.95934e+07	9.99193e+07	1.22822e+08	8.16546e+07	1.70983e+08	7.29598e+07	2.40106e+08
6685	96.84	1.3026														4.92656e+08	5.68027e+08	5.8246e+08	6.29091e+06	5.34653e+08	4.46425e+08	3.00598e+08	3.23825e+08	3.44313e+08	1.37233e+08	1.93502e+08	2.19825e+08
6686	241.2	4.9709	1	2M-H	1-	Phenethylamine	MS1	NA	C05332	KEGG	121.089	0.014487	DaError		1001	8.89822e+07	1.00749e+08	3.24266e+08	5.9094e+07	5.01946e+07	2.00619e+08	9.14527e+07	7.6055e+07	7.42305e+07	1.08667e+08	1.93383e+08	1.00558e+08
6687	325.2	27.9363	1	M+Na-2H	1-	Arachidonic acid	MS1	NA	C00219	KEGG	304.24	0.0148841	DaError		444899	1.11204e+09	1.29312e+09	5.33171e+08	5.88938e+08	2.97299e+08	5.98326e+08	4.57498e+08	2.1123e+08	4.92994e+08	4.65709e+08	3.71346e+08	4.49873e+08
6689	448.68	1.61866														7.85967e+07	1.10139e+08	1.2937e+08	8.07722e+07	9.35992e+07	1.29462e+08	8.25823e+07	5.49224e+07	4.05842e+07	1.0979e+08	9.66594e+07	1.05378e+08
6700	116.4	25.9384														2.18826e+08	1.78347e+09	2.08815e+08	1.53223e+08	2.73126e+08	3.79592e+08	1.92874e+08	1.04908e+08	9.78097e+07	3.5564e+08	5.69996e+08	1.40542e+09
6701	675	10.6007														5.80607e+07	6.13276e+07	5.41815e+07	4.67501e+06	3.78672e+07	3.37981e+07	1.59317e+07	1.03986e+08	4.30609e+07	3.26078e+07	5.50647e+07	5.72884e+07
6703	402.72	1.62816														8.16037e+07	1.55483e+08	8.954e+07	1.33981e+08	6.54632e+07	4.56974e+08	9.16111e+07	6.62059e+07	1.45973e+08	2.92101e+08	1.34193e+08	2.78513e+08
6704	511.08	9.69584	1	2M-H	1-	D-Ribosylnicotinic acid	MS1	NA	C05841	KEGG	256.082	0.0384809	DaError		161234	4.28771e+07	5.4643e+07	5.55981e+07	2.087e+07	5.33569e+07	2.12248e+07	1.43455e+07	6.15567e+07	4.94953e+07	8.14986e+07	4.5123e+07	5.53115e+07
6705	731.04	11.4014	1	2M-H	1-	Faicar	MS1	NA	C04734	KEGG	366.058	0.0340371	DaError		166760	6.83913e+07	5.74983e+07	9.4238e+07	1.2419e+08	1.10913e+08	5.55828e+07	1.03643e+08	2.78762e+07	1.08542e+08	8.81077e+07	9.28764e+07	1.39641e+08
6706	237.24	1.41885														1.34858e+07	4.67293e+07	4.14704e+07	4.35438e+07	3.59419e+07	3.16876e+07	4.20471e+07	3.31156e+07	1.91905e+07	1.02204e+07	5.29635e+07	2.6242e+07
6710	939	12.137														2.41009e+07	2.77367e+07	1.13127e+07	3.3456e+07	1.30374e+08	5.45456e+07	8.71005e+06	3.57458e+07	2.77298e+07	4.52618e+07	2.49642e+07	3.18237e+07
6711	195.84	28.5851														1.27998e+08	1.51644e+08	1.23845e+08	1.03274e+08	1.11996e+08	1.16833e+08	7.83067e+07	9.63489e+07	9.81844e+07	9.59609e+07	1.0488e+08	1.23373e+08
6713	132.96	25.0535	1	2M+FA-H	1-	carbon dioxide	MS1	NA		KEGG	43.9898	0.00892639	DaError		280	1.50921e+08	1.02823e+09	8.66538e+07	1.99799e+08	2.41145e+08	1.64305e+08	9.81311e+07	1.27619e+08	6.01553e+08	1.52459e+08	1.25562e+08	2.01011e+08
6716	133.2	1.55132														2.71998e+07	4.83355e+07	5.0016e+07	5.27222e+07	2.65638e+07	3.37179e+07	1.9193e+07	1.41044e+07	3.33526e+06	1.31919e+07	8.27493e+06	1.61464e+07
6717	173.04	1.71645	1	M+FA-H	1-	2-Hydroxy-cis-hex-2,4-dienoate	MS1	NA	C11354	KEGG	128.047	0.0055518	DaError		11953951	1.4194e+06	5.48154e+07	5.06244e+07	6.91736e+07	6.21339e+07	3.85753e+07	1.97538e+07	2.69417e+07	3.53516e+07	3.9325e+07	1.74896e+07	6.08793e+07
6718	482.88	4.39796	1	2M-H	1-	2,3,5-Trichlorodienelactone	MS2	NA		KEGG	241.894	-1.55509	mS-score		14951695	4.0807e+07	2.20297e+07	2.70235e+07	2.01981e+07	4.3242e+07	2.3235e+07	1.38915e+07	2.89247e+07	1.71467e+07	2.08598e+07	5.34769e+06	3.21943e+07
6735	245.04	8.98657	1	M+Na-2H	1-	L-cystathionine	MS2	CID001101	L-CYSTATHIONINE	BioCyc	224.083	2.04403	mS-score	HMDB00099	439258	1.14497e+07	3.67013e+07	3.70113e+07	5.2792e+07	4.29631e+07	5.04153e+07	6.09612e+07	2.65766e+07	3.76484e+07	1.03617e+07	6.74577e+07	5.69617e+07
6744	330.84	4.97068	1	2M-H	1-	3-bromopyruvate	MS1	CID002672	3-BROMOPYRUVATE	BioCYC	165.927	0.00292041	DaError		6994776	3.8137e+07	5.62907e+07	5.87178e+07	7.76963e+07	2.21489e+07	5.53052e+07	4.7822e+07	3.5706e+07	6.84261e+07	2.03409e+07	4.08771e+07	2.87024e+07
6745	311.04	23.8427	1	M+Na-2H	1-	Sedoheptulose 7-phosphate	MS2	NA	C05382	KEGG	290.04	0.126168	mS-score		616	2.14916e+08	4.1775e+07	2.27839e+08	2.23042e+08	2.21443e+08	2.41222e+08	2.03076e+08	2.10156e+08	1.37034e+08	1.87268e+08	2.35195e+08	2.58086e+08
6753	179.04	0.979133	1	M-H	1-	5-Methylthio-D-ribose	MS1	NA	C03089	KEGG	180.046	0.0016404	DaError		439904	1.37586e+08	1.35607e+08	4.65753e+07	8.76849e+06	5.30805e+07	6.28743e+07	4.10437e+07	6.84861e+07	4.40385e+07	5.76889e+07	4.88427e+07	2.80214e+07
6758	174.96	28.1564	1	M+Na-2H	1-	Propanoyl phosphate	MS1	NA	C02876	KEGG	154.003	0.0177686	DaError		1034	4.16073e+07	1.48905e+08	9.0145e+07	2.01414e+08	1.30697e+08	1.0447e+08	1.1385e+08	7.02915e+07	9.13265e+07	9.88369e+07	1.03202e+08	4.898e+07
6769	199.68	28.5845														3.81735e+07	4.4086e+07	4.52561e+07	2.90269e+07	3.8505e+07	3.48014e+07	1.97287e+07	3.40918e+07	2.52507e+07	3.51022e+07	2.6524e+07	3.23923e+07
6801	323.01	5.4774	1	M-H	1-	5-O-(1-Carboxyvinyl)-3-phosphoshikimate	MS2	NA		KEGG	324.025	2.57167	mS-score		439463	0	1.20661e+07	0	0	0	0	0	0	1.60394e+06	0	0	0
6802	309.12	27.0155	1	M+Na-2H	1-	2-Polyprenyl-3-methyl-6-methoxy-1,4-benzoquinone	MS2	NA		KEGG	288.173	1.18581	mS-score		10902296	6.32022e+07	8.70522e+07	6.00927e+07	7.07886e+07	7.22299e+07	4.14793e+07	6.88748e+07	7.45366e+07	7.22292e+07	8.58222e+07	5.56e+07	5.78164e+07
6803	328.92	4.88294	1	2M-H	1-	phosphonatoenolpyruvate	MS1	NA		KEGG	164.959	0.0047459	DaError		3674425	3.43152e+07	7.67086e+07	1.41187e+07	1.35766e+07	3.03411e+07	1.55513e+07	1.19643e+07	1.36078e+07	1.53511e+07	1.87239e+07	4.07439e+07	3.65784e+07
6804	426.96	23.0178	1	2M-H	1-	(3R)-3-Hydroxy-2-oxo-4-phosphonooxybutanoate	MS1	NA	C06054	KEGG	213.988	0.00421945	DaError		21145142	1.08085e+08	1.50666e+07	4.09908e+07	2.70375e+07	6.03727e+07	7.28018e+07	4.4483e+07	6.1159e+07	7.43908e+07	3.16399e+07	4.8595e+07	2.41507e+07
6809	339.24	22.4565	1	M-2H	2-	Mannosyl-1beta-phosphomycoketide C30	MS1	NA		KEGG	680.499	0.0046875	DaError		52929802	7.00478e+07	1.22074e+07	5.01495e+07	7.39398e+07	1.03209e+08	7.2784e+07	6.21237e+07	1.34074e+08	7.58196e+07	1.3211e+08	1.60061e+08	6.97473e+07
6810	339.24	22.7608	1	M-2H	2-	Mannosyl-1beta-phosphomycoketide C30	MS1	NA		KEGG	680.499	0.0046875	DaError		52929802	6.17776e+07	7.29768e+07	8.76608e+07	5.57877e+07	4.05751e+07	1.03688e+08	4.49442e+07	1.19911e+08	1.32654e+07	1.06833e+08	1.22282e+08	6.59343e+07
6814	339.24	21.6314	1	M+FA-H	1-	(9Z,15Z)-12,13-epoxy-octadeca-9,15-dienoate	MS2	CID002458	CPD-13090	BioCyc	294.219	0.845585	mS-score		52940266	6.61983e+07	4.85169e+07	3.41903e+07	8.46812e+07	7.50349e+07	5.95805e+07	3.87907e+07	9.43699e+07	4.86534e+07	7.34832e+07	2.67852e+08	4.63628e+07
6821	339.24	27.5838	1	M-2H	2-	Mannosyl-1beta-phosphomycoketide C30	MS1	NA		KEGG	680.499	0.0046875	DaError		52929802	4.77853e+07	2.4788e+07	4.78057e+07	3.34249e+07	7.83388e+07	3.37232e+07	2.46266e+07	4.65537e+07	1.29291e+07	1.01953e+08	6.46448e+07	6.11361e+07
6824	311.04	21.7887	1	2M-H	1-	Orotic acid	MS1	NA	C00295	KEGG	156.017	0.00653565	DaError		967	1.75748e+08	2.2394e+07	1.74111e+08	8.89906e+07	8.49061e+07	1.78109e+08	5.58923e+07	7.56276e+07	8.79895e+07	1.23007e+08	1.38464e+08	9.40112e+07
6841	339.12	27.6914	1	2M+FA-H	1-	L-4-Hydroxyglutamate semialdehyde	MS1	NA	C05938	KEGG	147.053	0.00773925	DaError		440851	5.765e+07	6.02227e+07	1.34884e+08	6.5903e+07	8.80816e+07	1.40701e+08	1.4706e+08	1.46476e+08	1.16057e+08	7.07127e+07	9.83272e+07	1.02921e+08
6849	311.04	21.5223	1	2M-H	1-	Orotic acid	MS1	NA	C00295	KEGG	156.017	0.00653565	DaError		967	1.67929e+08	3.74533e+07	1.01099e+08	8.89906e+07	1.07147e+08	1.88908e+08	4.58031e+07	5.48157e+07	1.33938e+08	1.47438e+08	1.38464e+08	1.19871e+08
6867	518.76	4.53819	1	2M-H	1-	2,3,5-Trichloromaleylacetic acid	MS1	NA		KEGG	259.905	0.0209634	DaError		9543107	2.18192e+07	2.89356e+07	9.95073e+06	5.24452e+06	1.63452e+07	2.13572e+07	1.45267e+07	1.26123e+07	3.10866e+06	2.87046e+07	0	9.84288e+06
6868	179.16	12.7582	1	2M-H	1-	L-alanine	MS1	CID000362	L-ALPHA-ALANINE	BioCYC	90.0555	0.0281363	DaError	HMDB00161	7311724	3.36706e+07	1.53628e+08	1.08957e+08	4.63121e+07	6.1501e+07	5.7938e+07	9.44789e+07	1.36243e+08	7.54779e+07	2.02184e+08	3.75469e+07	2.14066e+07
6869	179.16	14.8377	1	2M-H	1-	L-alanine	MS1	CID000362	L-ALPHA-ALANINE	BioCYC	90.0555	0.0281363	DaError	HMDB00161	7311724	1.03128e+08	7.02355e+07	8.50482e+07	8.00577e+07	1.11647e+08	6.99436e+07	1.05982e+08	1.45427e+08	1.20439e+08	7.69807e+07	3.16267e+07	1.70662e+08
6874	338.995	22.7741	1	2M-H	1-	L-Phospholactate	MS1	NA		KEGG	169.998	0.0031142	DaError		5326965	2.43831e+07	1.14401e+07	7.69439e+07	6.34965e+07	1.5593e+07	7.62209e+07	9.21744e+07	5.04888e+07	8.80667e+07	2.39199e+07	8.70221e+07	9.3522e+07
6879	426.9	21.9637														0	1.56903e+07	0	0	0	0	0	0	0	0	0	0
6880	134.88	17.3824	1	M+K-2H	1-	Trisulfane	MS1	NA	C19692	KEGG	97.9319	0.00046116	DaError		166718	4.10816e+07	2.59611e+08	7.88362e+07	1.91757e+08	1.18219e+08	1.24117e+08	2.54129e+07	5.44938e+07	5.71258e+07	3.28736e+07	7.71962e+07	2.6771e+07
6883	822.84	6.16412														3.40206e+06	2.65009e+07	1.45406e+07	1.93324e+07	1.89802e+07	2.61997e+07	1.95277e+07	1.22556e+07	1.46933e+07	1.5462e+07	2.94736e+07	2.07148e+07
6886	624.12	7.96454														3.38154e+07	3.32588e+07	4.21559e+07	7.25873e+07	8.39886e+07	5.08331e+07	1.27889e+07	1.3835e+07	1.06229e+07	4.88321e+07	3.10735e+07	3.42124e+07
6898	297	11.7242	1	M+K-2H	1-	glycerophosphoserine	MS2	CID001107	CPD0-2030	BioCyc	260.054	2.48653	mS-score		46173312	3.21157e+07	5.99365e+07	4.86896e+07	5.94498e+06	1.25208e+07	1.75354e+07	2.11936e+07	2.59089e+07	2.46596e+07	1.52939e+07	6.6625e+06	1.05593e+07
6902	134.88	13.5795	1	M+K-2H	1-	Trisulfane	MS1	NA		KEGG	97.9319	0.00046116	DaError		166718	7.81349e+08	4.25718e+08	8.46295e+07	1.80877e+08	1.45797e+08	5.15159e+07	1.21195e+08	2.41042e+07	6.99334e+07	7.03986e+07	7.9995e+07	1.41515e+08
6904	179.16	7.49438	1	2M-H	1-	L-alanine	MS1	CID000362	L-ALPHA-ALANINE	BioCYC	90.0555	0.0281363	DaError	HMDB00161	7311724	3.4214e+07	8.29909e+07	2.40163e+07	2.43792e+07	5.19991e+07	1.35749e+07	1.45225e+07	5.42745e+07	4.71686e+07	2.89395e+07	4.28617e+07	2.70056e+07
6915	210.96	8.57846	1	2M-H	1-	trans-3-Chloroacrylic acid	MS1	NA	C06614	KEGG	105.982	0.00148435	DaError		638124	7.79027e+07	1.15272e+08	4.44131e+07	3.86886e+07	1.38563e+08	8.70849e+07	7.07323e+07	1.22263e+08	8.50891e+07	7.76267e+07	3.09389e+07	5.86465e+07
6916	560.76	6.3939	1	2M+FA-H	1-	Triphosphoric acid	MS1	NA	C00536	KEGG	257.91	0.02865	DaError		983	1.74039e+07	1.0747e+07	9.17759e+06	1.01036e+07	1.98562e+06	0	5.28152e+06	5.33021e+06	1.95169e+07	1.8518e+07	1.13346e+07	9.32925e+06
6917	412.2	24.125	1	M-3H	3-	(2R,3R,4S,5R)-2-(6-Aminopurin-9-yl)-5-methanidyloxolane-3,4-diolcobalt(3+)3-[(1R,2S,3S,4Z,7S,8S,9Z,13S,14Z,17R,18R)-2,7,18-tris(2-amino-2-oxoethyl)-3,13-bis(3-amino-3-oxopropyl)-17-[3-[[(2R)-2-hydroxypropyl]amino]-3-oxopropyl]-1,2,5,7,12,12,15,17-octamethyl-8,13,18,19-tetrahydro-3H-corrin-21-id-8-yl]propanamide	MS1	NA	C06508	KEGG	1239.58	0.0381166	DaError			2.06826e+07	3.58297e+07	2.2326e+07	5.23542e+06	2.41678e+07	8.93864e+06	2.33291e+07	9.91993e+06	7.59312e+06	1.53939e+07	4.13245e+06	1.34177e+07
6924	339	23.4464	1	2M-H	1-	L-Phospholactate	MS1	NA		KEGG	169.998	0.0056141	DaError		5326965	5.33783e+08	1.17009e+07	8.25315e+08	1.03871e+09	5.33115e+08	6.0364e+07	4.86389e+08	3.56406e+08	5.35852e+08	3.75152e+08	6.29718e+07	4.66877e+08
6940	179.16	14.0473	1	2M-H	1-	L-alanine	MS1	CID000362	L-ALPHA-ALANINE	BioCYC	90.0555	0.0281363	DaError	HMDB00161	7311724	6.48266e+07	1.45884e+08	3.3471e+07	2.27104e+07	3.91605e+07	5.41453e+07	2.79496e+07	6.41924e+07	5.06491e+07	1.2879e+08	3.74554e+07	3.73347e+07
6949	359.88	3.05975														1.21212e+07	2.58031e+07	2.99603e+07	3.68689e+07	2.12999e+07	2.93427e+07	1.46608e+07	1.55196e+07	2.93243e+07	4.66225e+07	5.257e+07	2.7473e+07
6958	179.16	7.72591	1	2M-H	1-	L-alanine	MS1	CID000362	L-ALPHA-ALANINE	BioCYC	90.0555	0.028136	DaError	HMDB00161	7311724	3.4214e+07	8.29909e+07	2.40163e+07	2.43792e+07	1.0082e+07	3.0451e+07	2.21072e+07	4.29925e+07	3.55082e+07	2.89395e+07	2.98216e+07	5.48906e+07
6960	132.96	14.3492	1	2M+FA-H	1-	carbon dioxide	MS1	NA		KEGG	43.9898	0.00892639	DaError		280	3.49257e+07	8.88645e+07	2.78408e+08	1.05662e+08	1.26459e+08	8.72126e+07	7.87549e+07	1.72961e+07	9.50105e+07	5.33521e+07	5.12918e+07	3.80965e+07
6969	368.64	27.5938														3.13438e+07	2.32718e+07	1.81005e+07	4.54198e+07	1.48684e+07	3.42356e+07	7.32759e+06	2.53157e+07	1.21169e+07	1.72856e+07	4.96992e+07	1.30967e+07
6982	249.12	18.1833	1	2M-H	1-	N-Methylhistamine	MS2	NA	C05127	KEGG	125.095	-0.383502	mS-score		3614	5.82041e+07	2.04429e+06	1.99755e+06	3.36292e+07	1.53357e+07	5.17876e+07	3.74073e+07	2.77118e+07	2.35592e+07	1.3937e+07	1.0415e+07	3.02645e+07
6993	132.84	18.5898														1.0766e+07	4.92276e+07	1.18518e+07	1.4892e+07	4.39188e+07	1.44024e+07	4.45088e+07	3.0493e+07	9.23817e+07	2.13342e+07	1.89735e+07	4.13199e+07
7004	426.36	6.03018														1.2032e+07	1.84586e+07	1.95457e+07	1.1358e+07	1.16401e+07	1.20218e+07	1.99894e+07	9.5099e+06	2.75189e+07	2.12936e+07	8.73661e+06	1.48524e+07
7005	426.72	21.4869														6.08895e+07	2.24792e+07	3.31515e+07	5.70985e+07	9.35101e+07	4.29389e+07	5.0609e+07	2.66899e+07	5.44837e+07	3.65536e+07	5.12019e+07	3.27167e+07
7011	150.12	28.1833	1	M-2H	2-	icosapentaenoate	MS1	CID000885	5Z8Z11Z14Z17Z-EICOSAPENTAENOATE	BioCYC	302.225	0.029962	DaError	HMDB01999	25245749	2.88415e+07	1.33974e+08	9.83262e+06	2.14651e+07	3.02214e+07	1.39711e+07	1.93953e+07	4.87487e+07	1.14491e+08	2.3819e+07	1.72689e+07	5.79346e+07
7015	132.96	14.661	1	2M+FA-H	1-	carbon dioxide	MS1	NA		KEGG	43.9898	0.00892639	DaError		280	3.49257e+07	5.50419e+07	6.16468e+07	8.21282e+07	9.62409e+07	6.39391e+07	4.41532e+07	1.72961e+07	5.31411e+07	1.30318e+08	1.98164e+07	6.55972e+07
7021	311.28	21.0315	1	M-H	1-	arachidate	MS2	CID001882	ARACHIDIC_ACID	BioCyc	312.303	-0.251707	mS-score	HMDB02212	5461017	1.65501e+07	6.70583e+07	3.93829e+07	2.94979e+07	5.73043e+07	3.72066e+07	6.18072e+07	8.97422e+07	9.77734e+07	3.90498e+07	2.36943e+07	9.6178e+07
7027	132.96	19.8366	1	2M+FA-H	1-	carbon dioxide	MS1	NA		KEGG	43.9898	0.00892639	DaError		280	2.29907e+07	1.59554e+07	9.0052e+07	4.39156e+07	2.48541e+07	8.53178e+07	5.55159e+07	6.20559e+07	8.83879e+07	6.63155e+07	2.36826e+07	9.78108e+07
7071	137.04	25.397	1	M+K-2H	1-	Cyclohexanol	MS1	NA	C00854	KEGG	100.089	0.0025729	DaError		7966	1.86173e+07	6.90648e+06	8.88879e+06	2.33207e+07	2.37299e+07	5.93351e+07	1.46532e+07	9.74132e+06	1.55291e+07	3.23948e+07	5.45903e+07	3.28773e+07
7073	134.88	21.3501	1	M+K-2H	1-	Trisulfane	MS1	NA		KEGG	97.9319	0.00046116	DaError		166718	8.87558e+07	1.58239e+07	6.86171e+07	6.25891e+06	8.45425e+07	2.1227e+07	4.42748e+07	9.92088e+07	6.703e+07	2.13241e+07	1.46644e+07	3.07721e+07
7074	207	5.52517	1	M+Na-2H	1-	2-(Carboxymethyl)-5-oxo-2,5-dihydro-2-furoic acid	MS1	NA	C01278	KEGG	186.016	0.0088961	DaError		543	3.91822e+07	1.34321e+07	2.33806e+07	4.09627e+07	5.41515e+07	1.47961e+07	5.29962e+07	5.51684e+07	8.14682e+07	3.12036e+07	3.97305e+07	3.9388e+07
7078	213.12	5.0925	1	M-H	1-	Desthiobiotin	MS1	NA	C01909	KEGG	214.132	0.0044713	DaError		643	9.52889e+06	1.33486e+07	8.57663e+06	7.58919e+06	6.55645e+06	1.58723e+07	2.51494e+06	1.47492e+07	5.85163e+06	1.33475e+07	1.52124e+07	1.8096e+07
7082	207	8.17115	1	M+Na-2H	1-	2-(Carboxymethyl)-5-oxo-2,5-dihydro-2-furoic acid	MS1	NA	C01278	KEGG	186.016	0.0088961	DaError		543	9.3852e+07	2.93997e+07	1.01686e+08	1.27039e+08	5.92467e+07	6.77208e+07	3.7444e+07	8.02466e+07	1.12158e+08	3.80258e+07	4.23031e+07	5.24185e+07
7083	210.96	7.79988	1	2M-H	1-	trans-3-Chloroacrylic acid	MS1	NA	C06614	KEGG	105.982	0.00148435	DaError		638124	1.85571e+07	1.04976e+08	6.49089e+07	6.83303e+06	2.85805e+07	2.53198e+07	2.69257e+07	5.44379e+07	6.25754e+07	1.69522e+07	2.76651e+07	1.27503e+07
7103	132.84	20.2696														3.23965e+07	1.55543e+07	1.29169e+07	3.54536e+07	3.51396e+07	4.39655e+07	2.31927e+07	1.79387e+07	4.30115e+07	1.4375e+07	1.6348e+07	5.31403e+07
7108	369	24.5155	1	2M-H	1-	Phosphoserine	MS1	NA	C01005	KEGG	185.009	0.005285	DaError		68841	1.28121e+07	5.78967e+07	2.78207e+07	1.32409e+07	2.34332e+07	2.02475e+07	1.00755e+07	9.34494e+06	1.60391e+07	3.12965e+07	1.2999e+07	7.45315e+06
7117	499.92	22.6569														2.3165e+07	1.85224e+07	2.66712e+07	1.18644e+07	8.53349e+06	2.41758e+07	7.72567e+06	1.50802e+07	8.95206e+06	5.59465e+06	7.16259e+06	6.351e+06
7118	311.76	23.0348	1	M-3H	3-	Cobyrinic acid	MS1	NA	C05773	KEGG	938.336	0.0341202	DaError		11953856	1.80403e+07	5.71743e+07	1.82593e+07	1.63012e+07	5.97113e+07	7.34312e+06	2.03586e+07	1.71761e+07	4.7337e+07	2.06731e+07	4.19821e+07	3.51716e+07
7119	362.04	1.79587	1	M-H	1-	Cyclic pyranopterin monophosphate	MS1	NA		KEGG	363.058	0.0107139	DaError		135463437	2.42345e+08	8.34987e+06	2.33822e+08	5.0119e+08	1.54656e+08	1.31574e+08	8.77186e+07	7.86883e+07	2.82744e+08	9.767e+07	1.0165e+08	2.94513e+08
7120	481.2	25.4407														0	1.16357e+07	5.29695e+06	4.19619e+06	2.84065e+06	1.48304e+06	5.33041e+06	7.28976e+06	4.62792e+06	1.29948e+06	2.88578e+06	7.50841e+06
7126	533.04	7.92243	1	2M+FA-H	1-	L-Fuculose 1-phosphate	MS1	NA	C01099	KEGG	244.035	0.0139149	DaError		6857415	1.39573e+07	1.64922e+07	2.08736e+07	1.04845e+07	2.50249e+07	1.52651e+07	9.87762e+06	1.76694e+07	1.40518e+07	4.58875e+06	2.03829e+07	2.32138e+07
7130	135.24	20.4864														7.45329e+06	2.22403e+08	6.01617e+07	2.58988e+07	6.73594e+06	7.30592e+07	3.0292e+07	5.98178e+07	5.73003e+07	2.44926e+07	7.7955e+07	4.24189e+07
7141	174.96	0.223328	1	M+Na-2H	1-	Propanoyl phosphate	MS1	NA	C02876	KEGG	154.003	0.0177686	DaError		1034	1.49882e+07	5.40755e+07	2.41848e+07	1.86954e+07	3.0164e+07	4.27132e+07	2.3901e+07	4.39207e+07	4.02211e+07	2.12467e+07	4.8823e+07	4.0918e+07
7146	207	18.7913	1	M+Na-2H	1-	2-(Carboxymethyl)-5-oxo-2,5-dihydro-2-furoic acid	MS1	NA	C01278	KEGG	186.016	0.0088961	DaError		543	4.75921e+07	1.66314e+07	1.39952e+08	6.50266e+07	3.05114e+07	1.06436e+08	4.17678e+07	5.63337e+07	6.31366e+07	1.77505e+07	2.26768e+07	4.23036e+08
7175	339.36	19.5599	1	M-H	1-	behenate	MS2	CID002605	DOCOSANOATE	BioCyc	340.334	0.167966	mS-score	HMDB00944	5460660	1.02712e+07	1.65524e+06	8.32088e+06	1.34595e+07	1.81374e+07	1.23826e+07	6.29185e+06	1.41954e+07	1.71389e+07	1.4158e+07	1.33226e+07	2.59968e+07
7178	309.24	23.2664	1	2M+FA-H	1-	L-Ornithine	MS1	NA	C00077	KEGG	132.09	0.031017	DaError		6262	6.92558e+06	2.17135e+07	8.24489e+06	1.2956e+07	9.59305e+06	8.68969e+06	2.20919e+07	1.19362e+07	9.60962e+06	1.45674e+07	1.81559e+07	5.94036e+06
7179	356.04	27.2235	1	M+Na-2H	1-	S-Formylglutathione	MS2	NA	C01031	KEGG	335.079	0.525276	mS-score		189122	1.03638e+07	6.70879e+06	1.78899e+06	6.22689e+06	5.8704e+06	1.63527e+06	3.64911e+06	6.50194e+06	5.30142e+06	1.07503e+07	5.54934e+06	3.76578e+06
7181	508.2	27.5875	1	M+FA-H	1-	gamma-L-glutamyl-S-(hercyn-2-yl)-L-cysteine S-oxide	MS1	CID002610	CPD-15279	BioCYC	463.174	0.0281276	DaError		86289929	6.02679e+06	1.70521e+07	9.82131e+06	1.38139e+06	5.42154e+06	4.87613e+06	3.72674e+06	5.71309e+06	6.15185e+06	4.49856e+06	3.82997e+06	2.58792e+06
7195	207	6.96829	1	M+K-2H	1-	3,4-dihydroxyphenylglycol	MS2	CID001528	CPD-11878	BioCyc	170.058	0.480359	mS-score	HMDB00318	91528	3.37775e+07	6.41223e+06	4.56081e+07	2.04503e+07	9.0904e+07	5.06004e+07	1.60392e+07	6.42855e+07	8.42536e+06	9.81022e+06	2.84052e+07	2.8297e+07
7204	136.92	18.875	1	2M+FA-H	1-	formic acid	MS1	NA		KEGG	46.0055	0.0445807	DaError		284	1.73403e+07	4.0887e+06	4.05966e+07	2.85337e+07	3.14428e+07	2.52948e+07	1.14803e+07	1.52761e+07	2.33051e+07	2.4583e+07	1.36309e+07	1.93241e+07
7205	207	5.08827	1	M+Na-2H	1-	2-(Carboxymethyl)-5-oxo-2,5-dihydro-2-furoic acid	MS1	NA	C01278	KEGG	186.016	0.0088961	DaError		543	5.7074e+07	6.41358e+06	5.16944e+06	4.09627e+07	5.41515e+07	1.47961e+07	1.69044e+07	2.96005e+07	8.72956e+06	2.80463e+07	1.97028e+07	3.26343e+07
7210	346.92	26.7461	1	2M-H	1-	cis-2-Chloro-4-carboxymethylenebut-2-en-1,4-olide	MS1	NA	C04706	KEGG	173.972	0.0083416	DaError		5280718	3.9067e+07	2.28771e+07	2.05298e+07	2.19734e+07	2.24848e+07	2.61435e+07	2.06009e+07	3.67155e+07	3.0791e+07	1.90321e+07	2.01684e+07	2.11269e+07
7212	205.08	4.05739	1	2M-H	1-	Benzonitrile	MS1	NA	C09814	KEGG	103.042	0.0014397	DaError		7505	8.55239e+06	8.59483e+06	2.87979e+06	5.75421e+06	4.93641e+06	3.48655e+06	5.33822e+06	4.8774e+06	6.38298e+06	1.28251e+07	7.36914e+06	8.65574e+06
7226	133.2	9.98542														3.29741e+07	4.8604e+07	2.14275e+07	1.1866e+07	4.02783e+07	3.30391e+07	1.71801e+07	2.40736e+07	3.009e+07	6.54195e+07	1.35808e+07	2.49166e+07
7232	231	19.3631	1	2M-H	1-	Fumaric acid	MS1	NA	C00122	KEGG	116.011	0.0073206	DaError		444972	9.27663e+06	5.15327e+06	1.324e+07	5.92998e+06	4.84259e+06	8.53911e+06	3.41422e+06	4.90004e+06	6.67662e+06	6.60669e+06	7.21918e+06	4.76962e+06
7244	481.68	6.88138														3.52454e+06	5.24448e+06	2.05957e+06	1.3782e+06	1.98562e+06	2.09161e+06	6.04353e+06	5.5107e+06	1.73768e+06	6.05787e+06	2.21918e+06	2.11262e+06
7248	369	24.8821	1	2M-H	1-	Phosphoserine	MS1	NA	C01005	KEGG	185.009	0.005285	DaError		68841	1.51509e+07	2.15198e+07	2.78207e+07	1.32409e+07	2.34332e+07	3.9871e+07	3.15712e+07	2.57565e+07	1.60391e+07	3.12965e+07	1.85941e+07	1.50002e+07
7249	371.88	15.6263														5.30295e+06	7.7641e+06	5.04104e+06	9.49485e+06	3.90848e+06	4.90305e+06	4.0271e+06	5.42897e+06	1.54565e+06	3.76583e+06	1.62507e+06	2.04472e+06
7267	357.12	22.4971	1	2M+FA-H	1-	2-Naphthaldehyde	MS1	NA	C14099	KEGG	156.058	0.00338215	DaError		6201	1.67019e+07	2.46859e+07	2.30454e+07	1.68635e+07	6.16386e+06	2.34111e+07	2.14443e+07	1.47963e+07	3.18377e+07	1.06632e+07	2.65346e+07	1.72549e+07
7271	321.12	17.5165	1	2M-H	1-	O-Acetyl-L-homoserine	MS1	NA	C01077	KEGG	161.069	0.00517225	DaError		439389	4.2152e+06	6.09617e+06	8.87554e+06	2.52205e+06	8.92984e+06	6.16639e+06	5.56615e+06	1.0283e+07	4.32532e+06	2.71912e+06	8.19879e+06	4.17225e+06
7274	209.4	19.6741														2.57416e+06	956746	2.96332e+06	6.65093e+06	1.19051e+07	7.83766e+06	2.44833e+06	8.04965e+06	6.99757e+06	9.77317e+06	5.05647e+06	8.377e+06
7275	500.04	23.8045	1	M+K-2H	1-	Adenylosuccinic acid	MS1	NA	C03794	KEGG	463.074	0.0173601	DaError		440122	6.01629e+06	2.10672e+07	1.49521e+07	1.36807e+07	6.53095e+06	3.6874e+06	3.09626e+06	4.29929e+06	6.37105e+06	5.59446e+06	4.46602e+06	3.94985e+06
7276	461.16	20.3251	1	M-H	1-	gamma-L-Glutamyl-S-(hercyn-2-yl)-L-cysteine S-oxide	MS1	NA	C20995	KEGG	462.166	0.0014218	DaError		86289929	7.84672e+06	1.57229e+07	9.78927e+06	2.59782e+07	2.73954e+07	2.3295e+07	8.15199e+06	3.55284e+06	3.21251e+06	8.33053e+06	4.67076e+06	8.13944e+06
7291	175.08	7.59775	1	M-H	1-	(2R,3S)-3-Isopropylmalate	MS2	NA	C04411	KEGG	176.068	0.60995	mS-score		5462261	1.46921e+08	6.24877e+06	2.04194e+08	1.78824e+08	2.36178e+08	1.64878e+08	9.97718e+07	8.79558e+07	4.93325e+07	3.00208e+08	1.08332e+08	5.33968e+06
7297	266.19	20.6417														0	4.77171e+06	0	1.27306e+07	0	0	0	0	0	0	0	0
7299	132.84	16.3414														3.30052e+07	5.90349e+06	2.95963e+07	1.12839e+07	3.11226e+07	1.46373e+07	1.97393e+07	1.80089e+07	2.66581e+07	1.86852e+07	4.00174e+07	2.1034e+07
7301	132.84	15.7515														3.30052e+07	5.90349e+06	2.52535e+07	7.34085e+06	5.71043e+07	2.5285e+07	2.88196e+07	9.0607e+06	3.04545e+07	2.59114e+07	4.05911e+07	2.9803e+07
7302	132.84	15.9912														3.30052e+07	5.90349e+06	1.77544e+07	1.53842e+07	5.19769e+07	7.66015e+06	2.39562e+07	2.00789e+07	2.03694e+07	1.86852e+07	9.67696e+06	2.9803e+07
7303	498.12	25.399														1.34221e+07	1.09904e+07	2.45809e+07	1.38577e+07	6.47423e+06	7.94581e+06	1.58283e+07	2.82997e+07	3.30574e+06	4.40756e+06	1.00774e+07	5.47774e+06
7315	498	20.1089	1	M-H	1-	5-hydroxy-CTP	MS1	CID000184	5-HYDROXY-CTP	BioCYC	498.979	0.0278496	DaError		25202584	2.67123e+06	1.24816e+07	1.93284e+07	1.95313e+07	4.32478e+07	3.18442e+07	6.57102e+06	5.04327e+06	3.7925e+06	8.47158e+06	2.25962e+06	4.2647e+06
7316	498	19.8324	1	M-H	1-	5-hydroxy-CTP	MS1	CID000184	5-HYDROXY-CTP	BioCYC	498.979	0.0278496	DaError		25202584	2.52045e+06	1.24816e+07	1.06496e+07	2.71193e+07	2.90376e+07	3.18442e+07	6.57102e+06	1.23511e+06	4.43333e+06	2.81583e+06	2.25962e+06	4.2647e+06
7328	426.96	7.35059	1	2M-H	1-	(3R)-3-Hydroxy-2-oxo-4-phosphonooxybutanoate	MS1	NA	C06054	KEGG	213.988	0.00421945	DaError		21145142	1.23e+07	1.53735e+07	1.60363e+07	2.48836e+07	1.9202e+07	6.64989e+07	9.93568e+06	1.9365e+07	2.24699e+07	9.86645e+06	3.31437e+07	9.08328e+06
7344	251.16	17.6162	1	2M+FA-H	1-	(R)-3-Amino-2-methylpropanoic acid	MS1	NA	C01205	KEGG	103.063	0.0175729	DaError		5459822	7.15661e+06	1.68906e+07	1.57452e+07	1.08673e+07	1.1019e+07	1.61804e+07	1.02394e+07	7.97547e+06	1.16614e+06	1.19985e+07	8.51464e+06	1.30667e+07
7359	151.08	15.4607	1	M+Na-2H	1-	Agmatine	MS1	NA	C00179	KEGG	130.122	0.0165107	DaError		199	1.5809e+07	7.18015e+06	1.05697e+07	5.03445e+06	8.16654e+06	6.75041e+06	3.38363e+06	7.36746e+06	4.98387e+06	7.46346e+06	7.0848e+06	3.94118e+06
7371	147	15.9594	1	2M-H	1-	Glyoxylic acid	MS1	NA	C00048	KEGG	74.0004	0.00324408	DaError		760	1.03002e+07	1.09181e+08	7.55875e+06	1.05932e+07	6.17732e+06	1.42081e+07	2.19268e+07	8.70402e+06	9.29275e+06	5.09999e+06	8.43292e+06	7.82215e+06
7372	147	16.177	1	2M-H	1-	Glyoxylic acid	MS1	NA	C00048	KEGG	74.0004	0.00324408	DaError		760	1.03002e+07	1.09181e+08	8.55113e+06	6.77051e+06	1.08157e+07	2.24306e+07	2.19268e+07	8.70402e+06	1.25177e+07	6.81407e+06	6.38976e+06	7.82215e+06
7401	480.24	26.5404														1.73539e+07	9.71551e+06	7.99991e+06	3.14169e+06	1.08312e+07	5.65845e+06	7.61059e+06	2.96206e+06	5.44614e+06	3.03486e+06	1.34517e+06	4.62497e+06
7413	149.28	17.4176														6.37998e+06	6.79869e+06	6.76806e+06	6.83559e+06	8.0415e+06	7.72335e+06	3.43269e+06	5.00164e+06	9.57525e+06	5.43626e+06	2.80045e+06	7.09565e+06
7418	499.92	23.0818														2.3165e+07	7.619e+06	2.66712e+07	1.59994e+07	1.72012e+07	2.41758e+07	1.30184e+07	1.44678e+07	6.6707e+06	5.20519e+06	7.16259e+06	6.351e+06
7424	346.92	26.1801	1	2M-H	1-	cis-2-Chloro-4-carboxymethylenebut-2-en-1,4-olide	MS1	NA	C04706	KEGG	173.972	0.0083416	DaError		5280718	1.08962e+07	8.1238e+06	2.82124e+07	1.87481e+07	1.83695e+07	3.01524e+07	2.06009e+07	8.89303e+06	1.57344e+07	3.25899e+07	2.01684e+07	2.11269e+07
7427	490.68	26.7701														6.86976e+06	3.38013e+06	5.44824e+06	7.76949e+06	6.55262e+06	3.27054e+06	8.91131e+06	2.23641e+06	3.80157e+06	1.7289e+06	2.58061e+06	4.17039e+06
7430	147	19.6178	1	2M-H	1-	Glyoxylic acid	MS1	NA	C00048	KEGG	74.0004	0.00324408	DaError		760	2.32114e+07	6.82001e+07	8.58199e+06	1.71638e+07	6.51673e+06	1.07874e+07	7.09441e+06	1.96147e+07	8.94549e+06	1.59228e+07	7.62531e+06	6.55426e+06
7472	136.92	16.9452	1	2M+FA-H	1-	formic acid	MS1	NA		KEGG	46.0055	0.0445807	DaError		284	1.5757e+07	8.84198e+06	1.72163e+07	4.30275e+07	4.90115e+07	1.05194e+07	1.22231e+07	8.24251e+06	1.27047e+07	2.01779e+07	8.1681e+06	2.24565e+07
7473	241.08	12.1179	1	M-H	1-	Thymidine	MS1	NA	C00214	KEGG	242.09	0.0029938	DaError		5789	5.46338e+06	1.63149e+07	6.19649e+06	4.13206e+06	1.33801e+07	1.69906e+07	5.6442e+06	6.99398e+06	1.91298e+07	1.1927e+07	1.80055e+07	3.69193e+07
7475	96.84	0.4828														1.83826e+07	2.00496e+07	8.082e+06	3.80741e+06	1.72765e+07	9.11169e+06	1.90007e+07	7.81104e+06	1.45668e+07	1.1393e+07	1.30955e+07	1.52067e+07
7487	208.08	16.2714	1	M+Na-2H	1-	8-Amino-7-oxononanoic acid	MS1	NA	C01092	KEGG	187.121	0.0155076	DaError		173	8.67148e+06	2.16901e+07	1.13596e+07	1.34262e+07	7.43223e+06	6.97038e+06	4.46995e+06	1.26412e+07	6.23529e+06	3.5044e+06	3.97708e+06	3.39529e+06
7494	201.24	17.6731														3.84303e+06	2.70514e+06	3.45639e+06	504747	2.75782e+06	3.4795e+06	5.69938e+06	2.24506e+06	2.81146e+06	3.69291e+06	3.46007e+06	2.59179e+06
7520	340.32	25.0836														2.56614e+07	3.99335e+06	4.34973e+07	2.68608e+07	1.71335e+07	2.71439e+07	2.83536e+07	4.54431e+07	3.3629e+07	2.3768e+07	1.35005e+07	2.20204e+07
7527	158.28	18.0621														3.16006e+06	7.48611e+06	3.86477e+06	7.42377e+06	3.48965e+06	2.63651e+06	5.52665e+06	1.68568e+06	6.11999e+06	2.24019e+06	2.44973e+06	1.72793e+06
7538	461.16	19.6001	1	M-H	1-	gamma-L-Glutamyl-S-(hercyn-2-yl)-L-cysteine S-oxide	MS1	NA		KEGG	462.166	0.0014218	DaError		86289929	1.21212e+07	2.93692e+06	2.60566e+06	1.60443e+07	3.89353e+06	1.56166e+07	3.13404e+06	3.84144e+06	2.67736e+06	2.22195e+06	2.33613e+06	3.81248e+06
7543	233.28	23.3619														9.52514e+06	2.69204e+06	1.32849e+07	1.66016e+07	3.64459e+07	1.22183e+07	2.14607e+07	5.17923e+07	1.40088e+07	1.85029e+07	2.35683e+07	9.77511e+06
7549	201.24	14.0053														2.08283e+06	5.56077e+06	1.80983e+06	3.85867e+06	5.90468e+06	7.10924e+06	1.47383e+06	2.53673e+06	3.2947e+06	2.8455e+06	1.19898e+06	2.09562e+06
7552	256.92	14.5048	1	M-H	1-	Triphosphoric acid	MS1	NA	C00536	KEGG	257.91	0.017735	DaError		983	1.01231e+07	3.11201e+06	8.46192e+06	1.38593e+07	1.03487e+07	5.91407e+06	7.32027e+06	1.01621e+07	5.58362e+06	5.04407e+06	6.90109e+06	1.03907e+07
7562	117	14.4112	1	M+Na-2H	1-	Protoanemonin	MS1	NA	C07090	KEGG	96.0211	0.00420463	DaError		66948	3.69324e+07	9.79928e+06	1.01084e+08	5.75219e+07	1.93795e+07	2.34828e+07	1.42759e+07	1.21048e+07	1.29532e+07	6.26465e+06	9.12035e+06	1.02583e+07
7569	366.96	20.0534	1	2M-H	1-	Phosphohydroxypyruvic acid	MS1	NA	C03232	KEGG	183.977	0.00634525	DaError		105	3.11997e+06	9.29368e+06	3.93156e+06	4.39521e+06	3.15617e+06	3.76286e+06	5.35811e+06	4.2391e+06	3.91104e+06	5.60856e+06	3.13248e+06	3.42911e+06
7572	499.92	22.2112														1.32118e+07	2.6782e+06	1.80758e+07	1.18644e+07	8.53349e+06	3.4985e+07	9.15285e+06	1.50802e+07	6.01816e+06	8.74497e+06	7.16259e+06	5.86834e+06
7620	116.88	19.0372	1	M+Na-2H	1-	sulfate	MS1	NA	C00059	KEGG	95.9517	0.0463972	DaError		1117	3.99003e+07	2.09363e+07	2.27177e+07	3.75482e+07	4.53344e+07	3.57823e+07	1.67254e+07	1.53715e+07	1.12202e+07	1.89895e+07	9.77969e+06	6.17599e+06
7621	116.88	19.2922	1	M+Na-2H	1-	sulfate	MS1	NA		KEGG	95.9517	0.0463972	DaError		1117	4.67181e+07	2.09363e+07	1.77769e+07	3.75482e+07	4.53344e+07	3.33622e+07	1.02964e+07	1.53715e+07	4.62316e+07	1.89895e+07	9.77969e+06	2.44203e+07
7626	426.6	15.4816														6.37477e+06	6.98963e+06	1.63733e+07	2.75901e+07	1.3267e+07	1.11547e+07	2.93682e+07	2.74158e+07	1.02627e+07	2.15934e+07	4.03751e+07	8.21248e+06
7637	211.68	12.7662														1.25546e+07	1.24884e+07	1.57656e+07	5.31164e+06	1.7403e+07	7.96434e+06	1.91061e+07	7.17981e+06	1.7262e+07	1.63979e+07	5.94574e+06	9.23933e+06
7656	346.8	16.7514														1.16719e+07	1.12004e+07	4.55813e+06	1.65448e+07	9.20722e+06	8.24466e+06	4.40012e+06	6.07698e+06	7.84063e+06	7.41709e+06	6.52534e+06	7.55819e+06
7664	255.24	21.6918	1	M-H	1-	Palmitic acid	MS1	NA	C00249	KEGG	256.24	0.0070512	DaError		985	5.24623e+06	5.58773e+06	9.84902e+06	9.88613e+06	3.6022e+06	6.65042e+06	6.37058e+06	6.38433e+06	5.59712e+06	1.17826e+07	1.35476e+07	8.75619e+06
7671	402.96	13.9221	1	2M-H	1-	Benzoyl phosphate	MS1	NA	C06206	KEGG	202.003	0.0194756	DaError		151426	4.66853e+06	7.78756e+06	6.27362e+06	5.02992e+06	6.77882e+06	6.06938e+06	4.61779e+06	5.85191e+06	8.52492e+06	6.70754e+06	3.37733e+06	2.84995e+07
7676	159.12	15.0348	1	M-H	1-	Tryptamine	MS1	NA	C00398	KEGG	160.1	0.0272227	DaError		1150	3.25082e+06	6.28218e+06	4.7903e+06	6.83434e+06	2.45654e+06	2.90299e+06	2.89544e+06	3.72837e+06	5.63495e+06	6.59315e+06	3.84306e+06	1.45691e+06
7679	175.32	12.7391														1.4145e+07	2.16667e+06	6.41231e+06	9.40084e+06	1.43393e+07	7.32983e+06	1.60399e+07	9.23209e+06	1.73306e+07	7.93527e+06	5.52085e+06	1.06027e+07
7681	175.32	12.48														1.4145e+07	2.16667e+06	2.08916e+06	9.40084e+06	3.40526e+06	7.32983e+06	1.60399e+07	9.23209e+06	6.85658e+06	6.09564e+06	1.71433e+07	6.81519e+06
7687	128.16	6.4994														6.15381e+07	3.0879e+06	4.64002e+07	1.26354e+08	1.90178e+08	9.19338e+07	7.23483e+07	4.32018e+06	1.40047e+07	3.54233e+08	6.58681e+06	2.4674e+08
7701	402.96	12.8705	1	2M-H	1-	Benzoyl phosphate	MS1	NA	C06206	KEGG	202.003	0.0194756	DaError		151426	7.55104e+06	1.80734e+06	6.44162e+06	1.43274e+07	1.67314e+07	6.29248e+06	3.13353e+06	3.87256e+06	1.15067e+07	9.69859e+06	3.28376e+06	4.52897e+06
7703	97.08	13.076	1	M-3H	3-	2-methyl-octadec-2,9-dienoate	MS1	CID002606	CPD-18668	BioCYC	294.256	0.00595315	DaError		122706037	2.10623e+06	1.01142e+07	1.3348e+07	1.05994e+07	2.52545e+07	6.45644e+06	1.90707e+07	2.13475e+07	9.36404e+06	1.72213e+07	6.92713e+06	2.95108e+06
7748	97.08	16.6597	1	M-3H	3-	2-methyl-octadec-2,9-dienoate	MS1	CID002606	CPD-18668	BioCYC	294.256	0.00595315	DaError		122706037	1.8486e+06	1.80162e+07	2.14089e+07	2.51627e+07	2.23965e+07	7.7919e+06	2.26241e+07	1.30831e+07	2.28656e+07	2.18135e+07	9.08572e+06	1.3506e+07
7749	97.08	16.3402	1	M-3H	3-	2-methyl-octadec-2,9-dienoate	MS1	CID002606	CPD-18668	BioCYC	294.256	0.00595315	DaError		122706037	1.29996e+07	1.80162e+07	2.48186e+07	1.26392e+07	1.7099e+07	1.03188e+07	2.59212e+07	1.64153e+07	1.39879e+07	2.30333e+07	9.08572e+06	1.3506e+07
7752	97.08	13.953	1	M-3H	3-	2-methyl-octadec-2,9-dienoate	MS1	CID002606	CPD-18668	BioCYC	294.256	0.00595315	DaError		122706037	2.54349e+06	2.42653e+07	2.03737e+07	1.94081e+07	2.52545e+07	1.94626e+06	1.36787e+07	9.86153e+06	1.58565e+06	1.39532e+07	1.65097e+07	7.80174e+06
7776	297	14.6296	1	M+Na-2H	1-	6-Phosphogluconic acid	MS1	NA	C00345	KEGG	276.025	0.0007014	DaError		91493	3.46502e+06	4.93228e+06	4.9548e+06	3.6574e+06	6.84884e+06	4.68033e+06	9.75731e+06	6.27847e+06	9.56461e+06	7.34496e+06	6.99788e+06	5.49767e+06
7784	297	14.5879	1	M+Na-2H	1-	6-Phosphogluconic acid	MS1	NA	C00345	KEGG	276.025	0.0007014	DaError		91493	3.46502e+06	3.43205e+06	4.9548e+06	3.6574e+06	6.84884e+06	4.68033e+06	9.75731e+06	6.27847e+06	9.56461e+06	7.34496e+06	6.99788e+06	5.49767e+06
7785	151.08	16.0322	1	M+Na-2H	1-	Agmatine	MS1	NA	C00179	KEGG	130.122	0.0165107	DaError		199	5.0058e+06	1.65287e+06	1.18876e+07	8.01667e+06	5.11655e+06	6.75041e+06	3.38363e+06	4.42203e+06	4.91672e+06	7.28346e+06	7.0848e+06	6.56813e+06
7787	97.08	17.3503	1	M-3H	3-	2-methyl-octadec-2,9-dienoate	MS1	CID002606	CPD-18668	BioCYC	294.256	0.00595315	DaError		122706037	1.37064e+07	3.96171e+06	1.43906e+07	1.95156e+07	1.24246e+07	1.68725e+07	9.905e+06	1.92199e+07	1.51671e+06	2.98575e+07	3.18182e+06	9.81659e+06
7798	131.04	16.8096	1	M-H	1-	3-Hydroxy-3-methyl-2-oxobutanoic acid	MS1	NA	C04181	KEGG	132.042	0.0050106	DaError		440248	1.6417e+07	1.36717e+06	1.76538e+07	1.51887e+07	2.86761e+07	9.69041e+06	1.56708e+07	1.15703e+07	6.29223e+06	1.32232e+07	1.71741e+07	2.43878e+07
7808	253.2	15.377	1	2M-H	1-	N-ethylsuccinimide	MS1	NA		KEGG	127.063	0.0403079	DaError		16842	5.43905e+06	4.41615e+06	3.51838e+06	3.62489e+06	2.78767e+06	851041	7.1014e+06	2.02959e+06	2.19999e+06	1.33422e+06	5.68633e+06	5.18776e+06
7809	352.92	22.7791	1	2M+FA-H	1-	Propanoyl phosphate	MS1	NA	C02876	KEGG	154.003	0.0422031	DaError		1034	4.06651e+06	1.54959e+06	7.26723e+06	6.09808e+06	9.38282e+06	1.12966e+07	5.19029e+06	7.62889e+06	4.07934e+06	7.05112e+06	4.86216e+06	2.70275e+06
7815	175.32	13.4127														3.55268e+06	1.31265e+06	2.39319e+06	6.10297e+06	1.00671e+07	1.14388e+07	8.40363e+06	9.58013e+06	1.44023e+07	7.93527e+06	1.45852e+07	4.99505e+06
7826	402.96	13.1152	1	2M-H	1-	Benzoyl phosphate	MS1	NA	C06206	KEGG	202.003	0.0194756	DaError		151426	7.55104e+06	1.51949e+06	6.53959e+06	9.18732e+06	3.93482e+06	7.71044e+06	2.79497e+06	3.87256e+06	1.15067e+07	9.69859e+06	4.7298e+06	4.52897e+06
7839	297	14.0784	1	M+Na-2H	1-	6-Phosphogluconic acid	MS1	NA	C00345	KEGG	276.025	0.0007014	DaError		91493	4.88484e+06	1.19694e+06	5.13668e+06	3.6574e+06	1.14151e+06	5.12922e+06	5.46762e+06	3.41108e+06	9.56461e+06	6.58746e+06	6.99788e+06	5.49767e+06
7847	97.08	15.1485	1	M-3H	3-	2-methyl-octadec-2,9-dienoate	MS1	CID002606	CPD-18668	BioCYC	294.256	0.00595315	DaError		122706037	4.86387e+06	1.78475e+06	1.88811e+07	9.24701e+06	8.11834e+06	1.27638e+07	4.55667e+06	4.05771e+06	1.60194e+06	1.24457e+07	6.67867e+06	1.53157e+07
7861	219.36	14.1199														3.51654e+06	2.35774e+06	3.74963e+06	6.35834e+06	7.39906e+06	5.57059e+06	9.66257e+06	1.00208e+07	1.08823e+07	4.34619e+06	1.08508e+07	6.10592e+06
7867	297	15.2733	1	M+Na-2H	1-	6-Phosphogluconic acid	MS1	NA	C00345	KEGG	276.025	0.0007014	DaError		91493	3.46502e+06	1.13573e+06	4.72507e+06	7.77842e+06	1.18314e+06	3.12432e+06	7.16804e+06	5.46967e+06	9.94002e+06	6.6051e+06	9.90551e+06	5.71509e+06
7873	368.88	15.3566														1.05847e+07	943492	8.1102e+06	1.74105e+06	3.93743e+06	2.99804e+06	1.05175e+07	3.7257e+06	6.44933e+06	2.93399e+06	1.12213e+07	4.47646e+06
7875	368.88	15.6888														4.2053e+06	943492	2.67729e+06	7.66566e+06	3.93743e+06	2.99804e+06	1.05175e+07	3.7257e+06	4.03288e+06	1.70819e+07	1.12213e+07	6.25601e+06
7881	346.8	16.0848														8.09418e+06	909323	9.16553e+06	7.56893e+06	9.20722e+06	4.75023e+06	6.16152e+06	1.04154e+07	1.11389e+07	3.66155e+06	6.52534e+06	9.22785e+06
7885	199.2	23.5833	1	M-H	1-	laurate	MS2	CID000511	DODECANOATE	BioCyc	200.178	-0.461556	mS-score	HMDB00638	4149208	7.20784e+06	1.19829e+06	8.09293e+06	1.19187e+07	1.56288e+07	1.12592e+07	4.95612e+06	8.57984e+06	2.77102e+06	1.0913e+07	5.22691e+06	5.09317e+06
7893	489.12	18.424	1	2M+FA-H	1-	L-Cystathionine	MS1	NA	C02291	KEGG	222.067	0.00652985	DaError		439258	7.39637e+06	684022	1.16759e+07	1.14417e+07	2.22839e+07	3.21526e+07	3.54113e+06	3.55775e+06	2.71296e+06	1.50164e+06	863017	1.23929e+06
7901	352.92	14.4841	1	2M+FA-H	1-	Propanoyl phosphate	MS1	NA	C02876	KEGG	154.003	0.0422031	DaError		1034	3.68808e+06	1.41699e+06	1.70472e+06	4.31104e+06	2.84516e+06	3.94368e+06	2.76364e+06	3.05127e+06	1.66962e+06	1.35457e+07	1.88283e+06	4.6653e+06
7906	186.24	9.58456														1.40718e+07	941109	4.203e+06	4.43908e+06	4.28144e+06	5.00738e+06	5.17149e+06	5.46034e+06	2.20393e+06	3.8306e+06	3.0748e+06	5.30379e+06
7916	582.84	1.22858														1.50519e+09	7.99717e+08	1.39484e+09	9.92455e+08	3.92838e+08	5.4863e+08	7.90735e+08	6.90852e+08	9.48664e+08	7.78003e+08	8.01898e+08	1.49773e+09
7923	361.92	1.81337														2.49411e+08	3.08886e+08	2.01227e+08	3.88937e+08	1.4343e+08	1.6736e+08	1.76746e+08	1.31155e+08	2.47881e+08	2.39549e+08	1.0165e+08	1.61912e+08
7926	539.88	1.94414														2.47806e+08	9.72209e+07	1.85994e+08	2.81807e+07	1.42067e+07	8.86636e+06	2.70019e+07	3.14843e+07	6.91973e+07	1.79604e+07	0	3.95047e+07
7927	600.72	2.44235														1.72145e+08	9.8404e+07	3.14295e+08	2.55277e+08	3.84842e+08	1.8777e+08	1.59929e+08	9.02822e+07	8.8817e+07	4.00559e+08	2.8228e+08	2.00696e+08
7928	128.04	6.81469	1	M-H	1-	1-Pyrroline-4-hydroxy-2-carboxylate	MS1	NA	C04282	KEGG	129.043	0.0046762	DaError		440282	6.08203e+07	1.10758e+08	1.75619e+08	8.93151e+07	1.17062e+06	1.04679e+08	2.93219e+08	2.58008e+08	9.05992e+07	3.3258e+08	2.09253e+08	2.70626e+08
7929	191.16	2.07713	1	M-2H	2-	Mycolipanolic acid (C24)	MS1	NA		KEGG	384.36	0.025786	DaError		52921763	2.3612e+08	2.18629e+08	2.35202e+08	8.26061e+07	3.47314e+08	1.89971e+08	1.05551e+08	7.66641e+07	1.43876e+08	2.49087e+08	1.39095e+08	1.72742e+08
7930	461.76	4.53114														2.78461e+08	3.02296e+08	2.86599e+08	4.39319e+08	2.94302e+08	3.38479e+08	3.40418e+07	4.8895e+07	5.30261e+07	1.2696e+08	6.6605e+07	6.69032e+07
7933	402.96	1.52854	1	2M-H	1-	Benzoyl phosphate	MS1	NA	C06206	KEGG	202.003	0.0194756	DaError		151426	1.35639e+08	9.56115e+07	5.86265e+08	7.37459e+07	1.58151e+08	2.42701e+08	9.04444e+07	1.19536e+08	1.00694e+08	9.68483e+07	9.44071e+07	1.02512e+08
7934	807	11.4485	1	2M-H	1-	Uridine-5'-diphosphate	MS1	NA	C00015	KEGG	404.002	0.0014421	DaError		6031	1.0898e+08	3.20368e+08	1.42347e+08	1.06029e+08	1.74879e+08	1.81915e+08	7.08154e+07	1.81102e+08	4.23147e+07	2.0181e+08	7.62039e+07	3.50306e+08
7935	221.04	17.4176	1	M-2H	2-	1D-myo-inositol 2-(L-cysteinylamino)-2-deoxy-?-D-glucopyranoside	MS2	NA		KEGG	444.141	0.738631	mS-score			1.07919e+08	1.70239e+08	1.88962e+08	1.6502e+08	2.09883e+08	2.28486e+08	1.24708e+08	9.64769e+07	1.51244e+08	1.91351e+08	1.13568e+08	1.22268e+08
7937	426.24	1.65353														9.47209e+07	9.15823e+07	9.86517e+07	2.09614e+08	3.1857e+08	1.80712e+08	2.51754e+08	9.31904e+07	2.02479e+08	2.38885e+08	2.50832e+08	7.88206e+07
7938	325.2	20.3609	1	M+K-2H	1-	5alpha-androstane-3,17-dione	MS2	CID000549	CPD-342	BioCyc	288.209	0.00913385	mS-score	HMDB00899	439289	5.83187e+08	5.71877e+08	1.82698e+09	5.63494e+08	6.02436e+08	6.27636e+08	6.7329e+08	5.5598e+08	1.97939e+09	7.5959e+08	5.08345e+08	6.73477e+08
7941	219.12	1.39327	1	2M+FA-H	1-	4-Aminobutanal	MS1	NA	C00555	KEGG	87.0684	0.00751686	DaError		118	5.27801e+07	7.76213e+07	6.35044e+07	9.99561e+07	8.5872e+07	5.75163e+07	1.17903e+08	8.30913e+07	5.58924e+07	9.79867e+07	6.73252e+07	6.58151e+07
7963	115.92	24.9415	1	M+Na-2H	1-	Methaneselenol	MS1	NA	C05703	KEGG	94.94	0.0053351	DaError		6327000	4.83791e+08	4.37862e+08	1.8317e+09	5.3078e+08	7.63088e+08	9.75011e+08	8.60825e+07	1.51719e+08	2.39424e+08	1.9524e+08	5.41063e+08	1.34257e+09
7964	324.96	19.0922	1	2M+FA-H	1-	Acetylphosphate	MS1	NA	C00227	KEGG	139.987	0.00656405	DaError		186	3.45249e+08	1.82784e+08	8.459e+08	3.20851e+08	4.39519e+08	2.74586e+08	3.08062e+08	3.12948e+08	8.14535e+07	3.05147e+08	3.49277e+08	4.20719e+08
7966	324.96	18.4784	1	2M+FA-H	1-	Acetylphosphate	MS1	NA	C00227	KEGG	139.987	0.00656405	DaError		186	5.63383e+08	1.05166e+08	8.10402e+08	5.92614e+08	3.94028e+08	2.74481e+08	1.10184e+08	4.81189e+08	8.14535e+07	4.70239e+08	1.46196e+08	6.66552e+08
7967	113.04	1.69012	1	M-H	1-	1-Methylhydantoin	MS1	NA		KEGG	114.043	0.0043495	DaError		69217	5.33077e+07	8.55741e+07	7.78955e+07	8.98879e+07	8.26689e+07	8.06895e+07	4.65536e+07	4.54354e+07	8.18971e+07	7.2346e+07	4.61673e+07	6.56488e+07
7968	673.8	5.80412														5.37136e+07	8.34423e+07	3.75348e+07	2.39101e+06	0	3.83209e+06	1.48493e+07	1.37704e+07	1.29382e+07	6.44549e+06	7.37827e+06	9.29082e+06
7969	402.84	2.30685														3.36504e+08	1.28905e+08	4.81209e+08	4.91658e+08	1.1002e+08	1.85131e+08	7.82349e+07	9.09761e+07	3.69949e+08	7.46019e+07	1.19293e+08	9.0307e+07
7979	624.6	5.72034														2.49101e+07	1.11217e+08	3.34021e+08	2.50921e+08	2.04587e+08	4.62249e+08	2.66449e+07	3.87489e+07	7.35436e+07	5.43048e+08	2.30842e+08	3.43884e+08
7981	624.36	5.93118														1.36197e+08	1.65121e+08	4.83613e+08	2.45182e+08	6.90824e+08	1.63231e+08	2.75043e+07	4.34571e+07	2.14651e+08	3.65093e+08	2.56602e+08	3.61101e+08
7985	325.2	26.4612	1	M+Na-2H	1-	Arachidonic acid	MS1	NA	C00219	KEGG	304.24	0.0148841	DaError		444899	1.1058e+08	2.21216e+08	3.34699e+08	2.71976e+08	3.14303e+08	1.35387e+08	2.26924e+08	3.70941e+08	1.31776e+08	6.9851e+07	1.5736e+08	1.18159e+08
7987	128.28	7.69386														9.63108e+07	1.08048e+08	3.05314e+07	1.44917e+08	6.98591e+07	1.34281e+08	5.35187e+07	1.66251e+08	7.59227e+07	1.44259e+08	2.36475e+08	2.10811e+08
7988	426.72	27.6854														9.92223e+07	1.89718e+08	5.45479e+08	4.52055e+08	4.97002e+08	1.5748e+08	1.93805e+08	6.83701e+07	2.0806e+08	1.01181e+08	1.50095e+08	2.0358e+08
7990	774.96	11.6676	1	2M-H	1-	Deoxyuridine-5'-diphosphate	MS1	NA	C01346	KEGG	388.007	0.0236323	DaError		145729	7.29031e+07	1.46312e+08	7.07502e+07	9.25439e+07	1.37548e+08	9.05534e+07	2.91726e+07	7.7623e+07	9.28626e+07	3.7049e+07	1.57035e+08	1.75744e+08
7991	324.96	25.8093	1	M+K-2H	1-	2-Dehydro-3-deoxy-D-arabino-heptonate 7-phosphate	MS2	NA	C04691	KEGG	288.025	-0.760901	mS-score		160647	1.0623e+08	8.40557e+07	1.10342e+08	4.85125e+07	1.04817e+08	4.50376e+07	4.12875e+07	9.9734e+07	3.10473e+07	1.66129e+08	5.21501e+07	1.72582e+07
7992	325.2	26.6848	1	M+Na-2H	1-	Arachidonic acid	MS1	NA	C00219	KEGG	304.24	0.0148841	DaError		444899	1.78323e+08	1.29846e+08	3.34699e+08	6.94804e+07	2.05136e+08	5.98326e+08	5.14623e+07	3.70941e+08	1.11238e+08	5.62041e+07	1.5736e+08	1.01381e+08
8007	245.16	8.98657	1	M+FA-H	1-	laurate	MS2	CID000511	DODECANOATE	BioCyc	200.178	0.753027	mS-score	HMDB00638	4149208	7.70804e+06	2.03399e+07	4.57647e+07	5.40935e+07	4.04999e+07	3.77188e+07	4.81402e+07	1.9753e+07	2.71523e+07	8.14747e+06	5.1027e+07	4.89081e+07
8014	427.08	7.6615	1	M+FA-H	1-	2-cis,6-trans-Farnesyl diphosphate	MS2	NA		KEGG	382.131	0.681666	mS-score		445683	1.83763e+06	3.08661e+07	8.35023e+07	5.83417e+06	2.38268e+07	4.70027e+06	4.21224e+07	3.31091e+07	3.85145e+07	7.32011e+07	2.54915e+07	2.71096e+07
8023	426.72	25.6193														1.48932e+08	6.08499e+07	5.83574e+08	1.13989e+08	1.22544e+08	5.02785e+07	9.58056e+07	5.10246e+07	1.30861e+08	6.15581e+07	1.6269e+08	1.34615e+08
8026	325.2	25.5847	1	M+Na-2H	1-	Arachidonate	MS2	NA	C00219	KEGG	304.24	-0.576405	mS-score		444899	1.78469e+08	2.48832e+08	1.21783e+08	1.4167e+08	1.97989e+08	1.00795e+08	2.9934e+08	1.3271e+08	2.79616e+07	7.29158e+07	8.89172e+07	1.37317e+08
8042	188.04	2.40064	1	M+Na-2H	1-	Oxfenicine	MS1	NA	C12323	KEGG	167.058	0.0070841	DaError		36143	4.27007e+07	3.861e+07	4.26797e+07	5.04625e+07	6.10792e+07	1.48624e+07	6.25955e+07	8.94605e+07	4.21893e+07	8.69317e+07	1.03973e+08	5.56664e+07
8043	426.24	2.02418														6.25133e+07	9.15823e+07	1.94836e+07	4.28167e+07	1.06237e+08	8.73252e+07	9.08549e+07	1.09431e+08	9.55357e+07	1.79604e+07	8.08206e+07	1.66591e+08
8046	175.2	28.2459	1	2M-H	1-	Putrescine	MS1	NA	C00134	KEGG	88.1	0.00358806	DaError		1045	1.06158e+08	6.9781e+07	1.03589e+08	5.1838e+07	6.41507e+07	7.83941e+07	8.51329e+07	7.57695e+07	1.44266e+08	8.88848e+07	8.54927e+07	6.03812e+07
8053	160.92	28.5376	1	M+Na-2H	1-	Acetylphosphate	MS1	NA	C00227	KEGG	139.987	0.0421271	DaError		186	9.79148e+07	1.11251e+08	1.01393e+08	6.83901e+07	7.8806e+07	7.62216e+07	1.07471e+08	9.75437e+07	9.52285e+07	8.67398e+07	9.19987e+07	8.96882e+07
8055	133.32	27.1637	1	M-3H	3-	Cytidine-5'-diphosphate	MS1	NA	C00112	KEGG	403.018	0.0363304	DaError		6132	7.12472e+07	4.16077e+07	5.05346e+08	2.24152e+08	5.21184e+07	7.04634e+08	2.43822e+07	4.16858e+07	1.53706e+07	8.37356e+07	3.27834e+07	5.85827e+07
8056	426.72	24.877														1.50028e+08	6.96041e+07	5.738e+08	9.91148e+07	1.28627e+08	1.58361e+08	3.70711e+07	9.00791e+07	1.00077e+08	8.1669e+07	1.05769e+08	5.42713e+07
8058	822.72	6.21457														2.33448e+07	2.57016e+07	3.24312e+07	2.31828e+07	3.19218e+07	4.06423e+07	1.33859e+07	1.37842e+07	6.36903e+06	1.77769e+07	4.0543e+07	4.04762e+07
8059	403.44	2.22113														7.94111e+06	6.34849e+06	6.47651e+07	2.95151e+07	2.20807e+07	2.43549e+07	2.89045e+07	2.74939e+07	4.76506e+07	3.59208e+07	8.26691e+07	1.51309e+07
8077	135	15.4391	1	M+Na-2H	1-	cis-2-Hydroxypenta-2,4-dienoic acid	MS1	NA	C00596	KEGG	114.032	0.0063601	DaError		5280361	1.76781e+08	1.83988e+08	8.10871e+08	1.32146e+08	1.82157e+08	1.19422e+08	6.88548e+07	1.11371e+08	1.19786e+08	1.66541e+08	3.69613e+07	1.39857e+08
8078	928.92	10.7563														4.39392e+07	6.40636e+07	6.00169e+07	3.7951e+06	5.07096e+07	5.85761e+07	1.67097e+07	3.2807e+07	2.88112e+07	6.57817e+07	8.71029e+07	1.00227e+08
8079	383.04	7.23425	1	M+FA-H	1-	1-(5'-Phosphoribosyl)-5-amino-4-imidazolecarboxamide	MS2	NA	C04677	KEGG	338.063	1.02468	mS-score		65110	1.63045e+07	1.94723e+07	3.754e+07	1.02006e+07	1.48202e+07	9.99348e+06	2.01831e+07	2.6127e+07	9.11447e+06	1.3587e+07	1.59684e+07	3.81691e+07
8097	255.24	22.3904	1	M-H	1-	Palmitic acid	MS1	NA	C00249	KEGG	256.24	0.0070512	DaError		985	1.03793e+08	8.02386e+07	1.6021e+08	1.11384e+08	1.75565e+06	1.37237e+08	7.4519e+07	8.63217e+07	1.02931e+08	8.06134e+07	7.23123e+07	7.63018e+07
8099	624	6.44194	1	M+K-2H	1-	GDP-4-keto-6-deoxymannose	MS1	NA	C01222	KEGG	587.067	0.0151931	DaError		135398621	3.0898e+07	3.20506e+07	1.56747e+08	1.59463e+08	9.8538e+07	1.58229e+08	1.39524e+07	1.8559e+07	1.64964e+07	4.06996e+07	4.38955e+07	8.82105e+07
8102	625.68	5.98204														1.45879e+07	1.51212e+07	6.5595e+07	5.29329e+07	6.15258e+07	8.53829e+07	1.07747e+07	2.77579e+07	1.35151e+07	1.14453e+08	1.00982e+08	5.4235e+07
8103	179.04	17.6167	1	M-H	1-	5-Methylthio-D-ribose	MS1	NA	C03089	KEGG	180.046	0.0016404	DaError		439904	1.58984e+08	1.23596e+08	8.68097e+08	1.23629e+08	5.48641e+07	5.98679e+08	4.7909e+07	9.57089e+07	9.28068e+07	1.45999e+08	5.03183e+07	7.41698e+07
8105	325.2	23.1817	1	M+Na-2H	1-	Arachidonic acid	MS1	NA	C00219	KEGG	304.24	0.0148841	DaError		444899	5.13359e+07	1.54278e+08	2.23337e+07	7.57086e+07	1.52659e+08	1.30658e+08	6.77355e+07	1.01116e+08	2.41635e+07	4.57026e+07	1.23654e+08	2.71165e+07
8122	550.92	6.76963														1.62858e+07	1.03019e+07	1.97561e+07	2.72319e+06	2.7785e+06	6.27483e+06	1.95384e+07	2.28839e+07	2.25306e+07	1.0646e+07	1.14785e+07	2.97433e+06
8166	179.04	16.2401	1	M-H	1-	5-Methylthio-D-ribose	MS1	NA	C03089	KEGG	180.046	0.0016404	DaError		439904	1.23846e+08	9.47316e+07	8.61452e+08	2.70266e+07	1.74694e+08	3.90518e+07	4.8549e+07	1.18418e+08	7.68879e+07	1.2077e+08	4.33991e+07	4.01631e+07
8173	325.2	24.2296	1	M+FA-H	1-	linoleate	MS2	CID001074	LINOLEIC_ACID	BioCyc	280.24	-0.190111	mS-score	HMDB00673	5460332	6.84911e+07	1.72042e+08	2.01666e+07	4.52787e+07	1.38734e+08	4.07681e+07	7.62205e+07	1.38438e+08	2.08278e+07	1.76213e+08	9.69968e+07	1.40141e+08
8200	207	0.254939	1	M+Na-2H	1-	2-(Carboxymethyl)-5-oxo-2,5-dihydro-2-furoic acid	MS1	NA	C01278	KEGG	186.016	0.0088961	DaError		543	1.05691e+08	6.65149e+07	1.06292e+08	1.71855e+08	1.37924e+08	8.74542e+07	1.00341e+08	1.1432e+08	5.84567e+07	6.92169e+07	8.21333e+07	9.80836e+07
8205	207.12	14.9516	1	M+FA-H	1-	L-2-aminoadipate	MS2	CID000597	CPD-468	BioCyc	162.077	-0.774027	mS-score	HMDB00510	6992111	6.49311e+07	4.00371e+07	1.12559e+08	1.90774e+08	2.3279e+08	3.81808e+07	5.95871e+07	7.21362e+07	2.64417e+07	8.05223e+07	2.49004e+07	1.02097e+08
8219	428.04	27.0928	1	M+FA-H	1-	[1-(2-amino-7-methyl-4-oxo-7,8-dihydro-3H-pteridin-6-yl)]ethyl diphosphate	MS1	CID002342	CPD-16954	BioCYC	383.04	0.002222	DaError		136630900	2.51919e+07	4.95168e+07	1.42399e+08	2.4101e+07	5.08233e+07	2.48675e+07	3.6626e+07	1.63277e+07	1.26997e+07	5.89996e+06	2.74249e+07	1.82458e+07
8224	387.005	6.17022	1	M-H	1-	Deoxyuridine-5'-diphosphate	MS1	NA	C01346	KEGG	388.007	0.0049945	DaError		145729	1.0602e+07	1.07406e+07	2.73005e+07	1.38879e+07	2.19394e+07	2.41876e+07	3.24968e+07	2.12768e+07	8.88959e+06	3.86942e+07	6.06805e+07	5.44249e+07
8233	135	17.6328	1	M+Na-2H	1-	cis-2-Hydroxypenta-2,4-dienoic acid	MS1	NA	C00596	KEGG	114.032	0.0063601	DaError		5280361	6.80106e+07	1.25701e+08	2.75337e+08	4.77904e+07	7.64704e+07	1.05227e+08	2.50566e+08	1.26175e+08	1.36672e+08	1.45491e+08	8.05309e+07	3.40833e+08
8234	489.96	26.531	1	M-H	1-	2'-Deoxyadenosine 5'-triphosphate	MS1	NA	C00131	KEGG	491.001	0.0335615	DaError		15993	7.5774e+06	2.77516e+07	9.26924e+07	8.32166e+06	1.63823e+07	2.71913e+07	1.88705e+07	1.66132e+07	7.59396e+06	4.84848e+06	1.36058e+07	8.70113e+06
8262	950.88	12.5167														1.36098e+07	8.84783e+06	1.84082e+07	4.08813e+07	2.09744e+07	1.71089e+07	9.33939e+06	9.29082e+06	2.99703e+06	2.45583e+07	6.2678e+06	2.78661e+06
8272	487.8	27.0159														1.68186e+07	2.48564e+07	4.84588e+07	1.60603e+07	1.78449e+07	8.75396e+06	9.34765e+06	1.43407e+07	4.2866e+06	1.59691e+06	5.49262e+06	5.17585e+06
8273	135	25.634	1	M+Na-2H	1-	cis-2-Hydroxypenta-2,4-dienoic acid	MS1	NA	C00596	KEGG	114.032	0.0063601	DaError		5280361	1.42289e+08	1.34934e+08	2.01898e+07	1.79474e+08	6.59688e+07	1.9597e+08	1.17573e+08	5.1181e+07	1.23135e+08	1.9765e+08	7.56433e+07	4.72355e+08
8283	324.96	24.7999	1	2M+FA-H	1-	Acetylphosphate	MS1	NA	C00227	KEGG	139.987	0.00656405	DaError		186	4.80028e+07	1.15661e+08	1.20327e+07	5.06167e+07	8.21562e+07	7.40135e+07	4.19023e+07	3.7871e+07	3.0614e+07	1.03909e+08	4.27692e+07	4.27115e+07
8284	135	20.636	1	M+Na-2H	1-	cis-2-Hydroxypenta-2,4-dienoic acid	MS1	NA	C00596	KEGG	114.032	0.0063601	DaError		5280361	9.44821e+07	1.699e+08	4.73944e+07	8.14936e+07	1.4077e+08	3.67378e+07	3.92354e+07	1.52563e+08	4.19148e+07	7.74421e+07	1.29716e+08	1.32967e+08
8309	158.04	28.6163	1	M+K-2H	1-	Phenethylamine	MS1	NA	C05332	KEGG	121.089	0.0022379	DaError		1001	7.02588e+07	8.06031e+07	1.62611e+08	4.75543e+07	8.48324e+07	7.31132e+07	8.94005e+07	9.33859e+07	6.63345e+07	7.21082e+07	5.70018e+07	8.3339e+07
8325	374.76	3.26001														7.50603e+06	8.31808e+06	1.16053e+07	7.53836e+06	5.07791e+06	8.63358e+06	4.31513e+06	6.33423e+06	5.85741e+06	1.76158e+07	1.96568e+07	1.17578e+07
8327	135	25.0784	1	M+Na-2H	1-	cis-2-Hydroxypenta-2,4-dienoic acid	MS1	NA	C00596	KEGG	114.032	0.0063601	DaError		5280361	2.75277e+07	5.86809e+07	8.72275e+06	2.38993e+08	4.14477e+07	1.62747e+08	2.91841e+07	5.1181e+07	7.86921e+07	1.0415e+08	1.10886e+08	1.18435e+08
8328	207.12	9.05292	1	M+FA-H	1-	L-carnitine	MS2	CID000920	CARNITINE	BioCyc	162.113	0.645672	mS-score	HMDB14721	10917	2.60361e+07	3.05168e+07	4.81369e+07	8.5774e+06	8.60384e+07	3.03902e+07	9.40545e+07	2.0517e+07	3.25322e+07	9.39449e+07	4.49821e+07	4.70763e+07
8329	207.12	9.26117	1	M+FA-H	1-	L-carnitine	MS2	CID000920	CARNITINE	BioCyc	162.113	0.645672	mS-score	HMDB14721	10917	2.51264e+07	4.30228e+07	4.81369e+07	2.37998e+08	5.62097e+07	5.98832e+07	7.46651e+07	2.0517e+07	2.00214e+07	9.39449e+07	4.49821e+07	4.17007e+07
8337	179.04	18.9151	1	M-H	1-	5-Methylthio-D-ribose	MS1	NA	C03089	KEGG	180.046	0.0016404	DaError		439904	4.64621e+07	7.03523e+07	3.57504e+07	8.24206e+07	3.76093e+07	4.81535e+07	5.72897e+07	3.49663e+07	1.22936e+08	3.07331e+07	7.71643e+07	4.40069e+07
8346	461.16	28.519	1	M-H	1-	gamma-L-Glutamyl-S-(hercyn-2-yl)-L-cysteine S-oxide	MS1	NA		KEGG	462.166	0.0014218	DaError		86289929	1.45633e+07	7.13371e+06	1.73707e+07	1.09659e+07	8.08291e+06	8.46879e+06	7.53644e+06	949850	1.08372e+07	1.18258e+06	2.51027e+06	3.09141e+06
8357	150.12	27.6704	1	M-2H	2-	icosapentaenoate	MS1	CID000885	5Z8Z11Z14Z17Z-EICOSAPENTAENOATE	BioCYC	302.225	0.029962	DaError	HMDB01999	25245749	4.21422e+07	2.34079e+07	1.83406e+08	1.93563e+07	3.65098e+07	2.44573e+07	3.04202e+07	5.97852e+07	1.97442e+07	2.3819e+07	2.28554e+07	6.52405e+07
8359	207.12	16.5655	1	2M-H	1-	(S)-3-Hydroxyisobutyric acid	MS1	NA	C06001	KEGG	104.047	0.0162914	DaError		440873	9.99821e+07	9.52693e+07	4.34831e+07	7.20779e+07	6.67813e+07	8.24384e+07	7.64681e+07	5.29213e+07	2.06588e+07	4.59383e+07	6.19369e+07	3.83534e+07
8371	135.24	8.29054														2.19707e+07	1.69854e+07	4.80519e+07	4.45719e+07	2.58274e+07	5.50645e+07	5.8295e+07	1.11304e+07	2.08526e+07	5.36382e+07	7.34305e+07	4.80351e+07
8374	247.92	19.9112														2.29654e+07	2.88628e+07	3.48149e+07	2.49435e+07	1.09998e+08	1.19338e+07	1.21533e+07	1.74879e+07	7.3439e+06	1.61079e+07	6.00644e+06	1.67433e+07
8385	313.2	6.86895	1	M-H	1-	(9Z)-12,13-dihydroxyoctadeca-9-enoate	MS2	CID002460	CPD-13086	BioCyc	314.246	1.24859	mS-score		52940209	2.26956e+07	1.7204e+07	1.62251e+07	8.43801e+06	8.84252e+06	8.36644e+06	2.61886e+07	3.41849e+07	2.79864e+07	2.71815e+07	1.73659e+07	1.95508e+07
8399	536.88	8.37742														1.77204e+07	3.59531e+07	7.28182e+06	2.411e+07	3.26651e+07	2.76517e+07	1.24071e+07	2.49601e+07	2.32132e+07	1.57561e+07	5.47732e+07	6.35986e+07
8401	490.08	26.6506	1	M+Na-2H	1-	2-(1-Hydroxyethyl)thiamine diphosphate	MS1	NA	C05125	KEGG	469.071	0.0341399	DaError		440568	2.02115e+07	2.25244e+07	6.85247e+07	1.06601e+07	1.33305e+07	9.30953e+06	2.93412e+07	1.44682e+07	1.80208e+07	3.47834e+06	6.43746e+06	5.92162e+06
8403	135	20.1866	1	M+Na-2H	1-	cis-2-Hydroxypenta-2,4-dienoic acid	MS1	NA	C00596	KEGG	114.032	0.0063601	DaError		5280361	1.17548e+08	7.62656e+07	4.97956e+07	1.14428e+08	5.17905e+07	2.15389e+07	9.98439e+07	6.80393e+07	1.15978e+08	1.33454e+08	1.95266e+08	9.98359e+07
8418	364.08	4.61512														1.72658e+07	1.3931e+07	1.48935e+07	2.26689e+07	1.32476e+07	1.51396e+07	2.20234e+06	9.14234e+06	1.14613e+07	8.70577e+06	1.07636e+07	8.96124e+06
8427	315.24	26.1239	1	M-H	1-	pregnenolone	MS1	CID001110	PREGNENOLONE	BioCYC	316.24	0.00703593	DaError	HMDB00253	8955	1.88952e+07	1.77666e+07	2.01332e+07	1.39179e+07	2.7571e+07	1.42605e+07	1.08472e+07	1.4542e+07	2.3059e+07	9.58857e+06	2.11718e+07	4.3258e+06
8438	179.04	7.38087	1	M-H	1-	5-Methylthio-D-ribose	MS1	NA	C03089	KEGG	180.046	0.0016404	DaError		439904	4.64709e+07	7.14446e+07	4.39381e+07	7.95092e+07	6.18641e+07	5.53315e+07	7.46007e+07	3.59252e+07	4.52255e+07	2.64752e+07	4.57671e+07	2.56824e+07
8448	427.44	23.7393	1	M-H	1-	24,25-dihydrolanosterol	MS1	CID002693	CPD-8606	BioCYC	428.402	0.0454621	DaError	HMDB06839	6708537	2.16794e+07	1.33054e+07	7.22216e+07	3.73519e+07	1.5714e+07	1.62537e+07	1.17137e+07	1.42744e+07	1.54551e+07	1.29713e+07	1.66213e+07	6.25022e+06
8455	179.04	8.27122	1	M-H	1-	5-Methylthio-D-ribose	MS1	NA	C03089	KEGG	180.046	0.0016404	DaError		439904	1.83919e+08	4.32337e+07	3.77789e+07	4.22254e+07	1.45391e+08	3.96075e+07	9.73565e+07	4.79903e+07	8.97054e+07	3.83653e+07	3.25722e+07	3.81373e+07
8481	179.04	19.128	1	M-H	1-	5-Methylthio-D-ribose	MS1	NA	C03089	KEGG	180.046	0.0016404	DaError		439904	4.64621e+07	7.03523e+07	3.57504e+07	3.13019e+07	1.28391e+08	4.81535e+07	5.72897e+07	8.47406e+07	8.55159e+07	2.74446e+07	4.32223e+07	3.98293e+07
8514	232.2	6.8604														5.31566e+06	1.5468e+07	7.44872e+06	3.71598e+06	7.09981e+06	5.13411e+06	5.74737e+06	4.75756e+06	5.16539e+06	2.33014e+07	3.68741e+06	1.63054e+07
8515	469.92	26.3903														1.29322e+07	1.18592e+07	5.23347e+07	7.05535e+06	3.99116e+06	7.10139e+06	1.23149e+07	8.19758e+06	3.38581e+06	1.60986e+06	4.4738e+06	5.58904e+06
8526	135.24	6.45684														8.47008e+06	2.67869e+07	2.06907e+07	2.24066e+07	1.62414e+07	6.80421e+06	1.92181e+07	2.63061e+07	3.43073e+07	1.94881e+07	3.424e+07	4.67087e+07
8555	117	14.6816	1	M+Na-2H	1-	Protoanemonin	MS1	NA	C07090	KEGG	96.0211	0.00420463	DaError		66948	3.56094e+06	1.26467e+07	1.01084e+08	4.86857e+07	1.93795e+07	2.34828e+07	1.84911e+07	7.33812e+06	1.74148e+07	6.26465e+06	9.12035e+06	2.52077e+06
8566	957.84	11.2109														1.05511e+07	2.20896e+07	1.01386e+07	1.71952e+07	8.88891e+06	1.64695e+07	7.53231e+06	5.46455e+06	5.39176e+06	1.86494e+07	1.18118e+07	1.03823e+07
8572	207.12	13.402	1	2M-H	1-	(S)-3-Hydroxyisobutyric acid	MS1	NA	C06001	KEGG	104.047	0.0162914	DaError		440873	6.67841e+07	5.29699e+07	1.59606e+07	4.53336e+07	2.28963e+07	4.82314e+07	5.42333e+07	1.77095e+07	1.99153e+07	1.98459e+07	1.53727e+07	2.64939e+07
8589	310.92	21.0929	1	M+FA-H	1-	3-Phospho-D-glyceroyl dihydrogen phosphate	MS1	NA	C00236	KEGG	265.959	0.0374561	DaError		439191	2.9364e+07	6.67621e+07	6.51354e+06	2.94431e+07	6.49475e+07	4.03954e+07	1.28978e+07	4.85374e+07	3.48357e+07	4.70085e+07	4.3961e+07	2.29115e+07
8611	310.92	19.2466	1	M+FA-H	1-	3-Phospho-D-glyceroyl dihydrogen phosphate	MS1	NA	C00236	KEGG	265.959	0.0374561	DaError		439191	3.98597e+06	3.24363e+07	1.8613e+07	3.69935e+07	4.99821e+07	3.01654e+07	2.03174e+07	1.79914e+07	1.51108e+07	1.79977e+07	1.30703e+07	3.4908e+07
8613	310.92	18.8675	1	M+FA-H	1-	3-Phospho-D-glyceroyl dihydrogen phosphate	MS1	NA	C00236	KEGG	265.959	0.0374561	DaError		439191	3.98597e+06	3.29949e+07	1.8613e+07	4.05864e+07	8.10076e+07	3.05003e+07	8.26375e+06	1.79914e+07	4.08006e+07	1.11609e+07	1.30703e+07	3.73174e+07
8616	347.52	26.4719														5.88623e+06	1.23103e+07	3.78194e+07	1.36018e+07	9.66967e+06	1.02835e+07	4.50661e+06	1.41829e+07	1.23527e+07	5.79376e+06	1.36046e+07	5.28337e+06
8628	150.12	5.31947	1	M-2H	2-	icosapentaenoate	MS1	CID000885	5Z8Z11Z14Z17Z-EICOSAPENTAENOATE	BioCYC	302.225	0.029962	DaError	HMDB01999	25245749	1.41644e+07	8.8334e+06	5.91223e+06	4.2785e+06	1.00268e+07	1.99914e+07	7.50461e+06	1.98208e+06	9.79274e+06	5.21975e+06	7.62313e+06	7.28235e+06
8648	183.24	16.4145														8.43374e+06	1.11986e+07	5.56844e+07	1.28573e+07	2.22817e+06	5.35988e+06	2.3514e+07	1.06173e+07	4.81007e+06	1.4659e+07	1.67711e+07	1.73831e+07
8650	283.2	21.2115	1	2M-H	1-	Ectoine	MS1	NA		KEGG	142.074	0.0294165	DaError		126041	8.00654e+06	4.05464e+06	2.16653e+06	3.55403e+06	1.14052e+07	1.38711e+07	6.00807e+06	6.74653e+06	1.86629e+07	6.90813e+06	5.94621e+06	1.03247e+07
8657	137.04	15.7305	1	M+K-2H	1-	Cyclohexanol	MS1	NA	C00854	KEGG	100.089	0.0025723	DaError		7966	1.45734e+07	2.52164e+07	9.43578e+07	3.93541e+07	4.67495e+07	3.63464e+07	2.9932e+07	1.60959e+07	7.19465e+06	1.01323e+07	1.3682e+07	3.19573e+07
8659	424.92	7.98193	1	M+K-2H	1-	Deoxyuridine-5'-diphosphate	MS1	NA	C01346	KEGG	388.007	0.0358739	DaError		145729	3.39889e+06	4.86753e+06	8.80399e+06	3.8197e+07	6.90888e+06	1.23726e+07	4.71541e+06	3.34303e+06	3.65118e+06	7.68043e+06	7.41489e+06	4.30459e+06
8672	427.32	22.2989	1	2M-H	1-	Desthiobiotin	MS1	NA	C01909	KEGG	214.132	0.0318992	DaError		643	2.78736e+07	2.42022e+07	5.4141e+06	2.01152e+07	7.7067e+06	2.28468e+07	4.5244e+07	8.23879e+06	2.26794e+07	8.01042e+06	2.59145e+07	3.18422e+07
8676	207.36	10.8107														2.55412e+07	3.66144e+07	2.78097e+07	1.71908e+07	2.25714e+07	1.79462e+07	3.5711e+07	2.90136e+07	1.3137e+07	2.59982e+07	6.3246e+06	1.05508e+07
8681	462.12	19.9872	1	M+Na-2H	1-	CID 6037	MS1	NA	C00504	KEGG	441.14	0.0056477	DaError		6037	6.02335e+06	3.37412e+06	1.81248e+07	9.8288e+06	4.95972e+06	1.14393e+07	2.83053e+06	3.4239e+06	741263	1.64297e+06	2.22611e+06	1.92434e+06
8685	467.04	13.4342	1	M+FA-H	1-	Maltose 1-phosphate	MS1	NA		KEGG	422.083	0.0407339	DaError		167489	6.6548e+06	3.51818e+06	8.36998e+06	1.40266e+07	7.34604e+06	1.90869e+07	5.58221e+06	6.03523e+06	1.12707e+07	7.88742e+06	1.62994e+07	5.46755e+07
8694	132.96	29.1108	1	2M+FA-H	1-	carbon dioxide	MS1	NA		KEGG	43.9898	0.00892639	DaError		280	1.06722e+07	2.99944e+07	5.01634e+06	5.355e+06	1.13182e+07	2.13355e+07	4.49236e+07	1.83686e+07	1.69731e+07	2.53725e+07	1.58221e+07	1.4441e+07
8706	488.04	27.4302	1	M+Na-2H	1-	4-hydroxybenzoyl-adenylate	MS2	CID002627	CPD-18621	BioCyc	467.084	-1.32638	mS-score		91826554	1.26209e+07	2.64966e+07	1.3653e+07	1.31689e+07	1.05211e+07	1.0421e+07	4.42978e+06	1.92296e+07	5.78112e+06	6.25593e+06	1.1451e+07	1.34055e+06
8722	487.8	25.5593														2.51085e+07	2.09354e+07	1.04258e+07	7.43564e+06	1.19222e+07	1.65211e+07	3.22142e+06	6.50598e+06	3.70613e+06	2.14495e+06	6.28982e+06	6.41626e+06
8735	488.88	20.2228														1.94269e+07	1.23022e+07	1.00101e+07	3.21245e+08	5.40028e+07	7.13739e+07	6.07668e+06	4.24224e+06	1.25957e+07	1.45687e+07	1.23892e+07	2.44114e+06
8738	211.195	17.6042	1	M-2H	2-	Mycocerosic acid (C28)	MS1	NA		KEGG	424.428	0.0234846	DaError		52921744	3.43376e+07	2.33076e+07	4.20606e+06	4.52374e+07	6.73251e+07	3.37767e+07	2.21074e+07	7.48322e+07	1.12506e+07	1.56507e+07	9.34344e+07	5.25754e+07
8757	263.04	9.2966	1	2M+FA-H	1-	Hypotaurine	MS1	NA	C00519	KEGG	109.02	0.00115525	DaError		107812	5.91079e+06	2.90368e+06	8.5961e+06	7.01916e+06	7.58645e+06	7.79905e+06	1.21657e+07	1.30754e+06	3.36772e+06	4.49346e+06	8.74351e+06	9.00986e+06
8774	426.48	26.0408														2.31717e+07	9.64227e+06	3.09924e+06	4.50521e+07	3.36179e+07	2.7954e+07	1.84682e+07	9.73275e+06	1.09573e+07	2.04582e+07	3.15774e+07	1.0043e+08
8786	117.36	15.0439														1.59216e+06	1.73007e+07	2.61691e+07	2.72214e+07	9.54584e+06	8.24504e+06	1.24138e+07	5.52297e+06	6.43775e+06	5.86511e+06	3.73725e+06	2.34762e+06
8809	247.92	18.9041														1.9921e+07	1.60798e+07	1.08821e+07	1.27858e+08	2.49948e+07	2.59604e+07	1.39393e+07	1.70645e+07	1.19689e+07	2.54484e+07	5.75861e+07	1.99465e+07
8815	131.28	17.4895														4.46987e+07	2.82297e+07	3.35352e+06	1.70771e+07	2.08003e+07	7.45808e+06	2.81421e+07	1.38173e+07	4.33998e+07	1.12971e+07	1.27367e+07	3.58048e+07
8821	233.16	14.6714	1	2M-H	1-	5-Aminovaleric acid	MS1	NA	C00431	KEGG	117.079	0.00466125	DaError		138	3.35294e+06	7.07035e+06	1.69306e+07	5.97212e+07	2.84365e+07	6.64746e+06	2.82764e+07	1.85543e+07	1.40921e+07	1.07127e+07	9.83009e+06	2.43439e+07
8838	426.84	14.7022														2.28484e+07	1.40161e+07	1.40642e+07	1.08483e+07	2.50492e+07	3.57881e+07	1.26461e+07	1.71162e+07	1.23422e+07	1.17602e+07	1.62402e+07	2.52665e+07
8851	163.2	12.3119														2.93555e+07	2.40813e+07	9.52531e+06	3.18493e+07	5.57605e+07	2.41842e+07	3.03011e+07	4.04179e+07	3.21273e+07	2.80158e+07	1.91682e+07	1.93054e+07
8858	257.04	19.2215	1	2M+FA-H	1-	(2R)-2,3-Dihydroxypropanoic acid	MS1	NA	C00258	KEGG	106.027	0.00570495	DaError		439194	5.57625e+06	9.79168e+06	1.49647e+07	1.44433e+07	7.10691e+06	2.99962e+06	1.28534e+07	9.29662e+06	1.52097e+07	7.07186e+06	8.75615e+06	1.2493e+07
8859	225.72	24.7454														7.26755e+06	7.8255e+06	5.0587e+06	6.93942e+06	1.05957e+07	6.03392e+06	4.66983e+06	9.21877e+06	5.56101e+06	3.7514e+06	4.9567e+06	8.46351e+06
8871	235.08	20.2129	1	M+K-2H	1-	N,N,N-Trimethyl-Histidine	MS1	NA	C05575	KEGG	198.124	0.007144	DaError		440727	6.03001e+06	1.16922e+07	3.26399e+07	3.79604e+06	3.78169e+06	2.9842e+06	7.79195e+06	5.34061e+06	3.99274e+06	5.83685e+06	5.27209e+06	1.39746e+06
8880	453	8.0686	1	2M-H	1-	gamma-Glutamyl phosphate	MS1	NA	C03287	KEGG	227.019	0.0158497	DaError		193475	1.2236e+07	7.16099e+06	7.14952e+06	8.59207e+06	3.2388e+06	7.92599e+06	2.37726e+06	3.34303e+06	3.53515e+06	4.12205e+06	1.86715e+07	2.91976e+07
8881	973.08	10.9499														1.4954e+07	1.75025e+07	4.09192e+06	2.11027e+07	1.04206e+07	1.76272e+07	5.77857e+06	2.46957e+07	1.74584e+07	1.74903e+07	2.50321e+07	2.26743e+07
8885	131.28	17.2446														5.47444e+07	2.82297e+07	1.08586e+07	1.0236e+07	1.0768e+07	1.56425e+07	2.81421e+07	1.38173e+07	1.99595e+07	1.49948e+07	1.05907e+07	3.83914e+07
8886	397.8	24.5637														1.44027e+06	2.50771e+06	5.96768e+06	4.19611e+06	3.95401e+06	1.38095e+06	7.99614e+06	4.00973e+06	4.08132e+06	3.29348e+06	4.14122e+06	3.55932e+06
8887	219.36	18.3328														1.25165e+07	4.838e+06	2.07078e+07	9.5391e+06	1.41115e+07	4.08563e+06	5.79339e+06	9.53513e+06	5.44018e+06	7.6511e+06	1.14166e+07	3.39755e+06
8890	426.48	24.2853														2.97035e+07	1.31031e+07	2.7973e+06	2.32213e+07	3.0013e+07	4.94161e+07	7.12217e+06	4.94328e+06	8.492e+06	1.86684e+07	1.57534e+07	1.52729e+07
8904	428.88	18.1632	1	2M+FA-H	1-	(E)-2-Chloro-4-oxo-2-hexenedioic acid	MS1	NA	C06329	KEGG	191.983	0.041649	DaError		9776838	1.09632e+07	1.56445e+07	2.71043e+06	9.4979e+06	7.57026e+06	1.35796e+07	8.30718e+06	3.1596e+06	1.24316e+07	1.3228e+07	1.03857e+07	1.35642e+07
8905	247.92	19.3592														2.60177e+07	3.54104e+07	1.13291e+07	5.30877e+07	2.5554e+07	2.59604e+07	1.39393e+07	1.74879e+07	7.3439e+06	1.61079e+07	4.43102e+07	9.38989e+06
8906	255.24	19.3381	1	M-H	1-	Palmitic acid	MS1	NA	C00249	KEGG	256.24	0.0070512	DaError		985	8.182e+06	1.28719e+07	9.72829e+06	924093	8.97226e+06	9.46087e+06	8.71214e+06	1.01034e+07	8.16621e+06	6.71263e+06	8.01023e+06	7.30769e+06
8912	263.88	14.9831														4.94079e+06	8.48855e+06	1.39494e+07	1.81727e+07	1.8353e+07	1.48143e+07	4.29402e+06	5.94615e+06	5.29163e+06	2.46107e+06	4.45146e+06	1.81279e+06
8917	137.04	17.5447	1	M+K-2H	1-	Cyclohexanol	MS1	NA	C00854	KEGG	100.089	0.0025723	DaError		7966	3.61896e+07	3.17114e+07	3.62585e+06	5.15146e+07	2.36941e+07	2.76874e+07	4.84524e+07	1.29605e+07	1.92004e+07	9.47552e+06	4.84873e+07	2.94428e+08
8937	183.24	29.3397														3.59873e+06	4.6409e+06	8.19667e+06	8.90416e+06	4.50721e+06	5.91696e+06	5.18755e+06	5.24713e+06	6.78691e+06	2.62858e+06	8.28487e+06	1.96179e+06
8949	241.08	6.89067	1	M-H	1-	Thymidine	MS1	NA	C00214	KEGG	242.09	0.0029938	DaError		5789	1.37108e+07	2.91017e+07	8.34701e+06	3.36571e+07	3.4201e+07	2.05291e+07	1.05071e+08	1.01085e+08	6.07631e+07	5.25158e+07	8.49336e+07	9.88213e+07
8969	229.23	16.4943														2.19642e+06	0	2.23176e+06	0	0	0	0	0	0	0	0	0
8970	455.28	17.724	1	2M+FA-H	1-	Dexpanthenol	MS1	NA	C05944	KEGG	205.131	0.0094908	DaError		131204	1.37232e+06	818245	3.45529e+06	844264	904438	3.13223e+06	2.81537e+06	3.67328e+06	2.61345e+06	729571	3.25323e+06	2.42347e+06
8971	369.12	20.3013	1	M+Na-2H	1-	(1E,2Z)-3-Hydroxy-5,9,17-trioxo-4,5:9,10-disecoandrosta-1(10),2-dien-4-oic acid	MS1	NA	C04844	KEGG	348.157	0.0119594	DaError		25244777	6.78695e+06	2.12303e+07	2.13936e+06	1.1413e+07	6.51317e+06	3.86581e+06	1.23059e+07	1.34886e+07	1.05751e+07	6.13068e+06	7.33443e+06	9.1465e+06
8989	117.36	14.2759														4.53985e+06	1.73007e+07	1.55502e+07	1.16833e+07	4.18144e+06	6.33868e+06	3.94688e+06	5.90777e+06	3.11959e+06	3.89136e+06	6.67268e+06	7.80231e+06
8996	508.92	25.7682														6.33507e+06	4.73671e+06	2.64585e+06	7.96665e+06	5.2695e+06	7.54048e+06	7.73931e+06	3.52986e+06	1.48177e+06	1.07248e+06	5.26303e+06	3.61676e+06
8998	248.76	20.2312														9.15808e+06	5.26554e+06	6.98614e+06	5.5086e+06	5.22658e+06	8.92945e+06	4.42912e+06	9.70054e+06	6.11697e+06	1.30315e+07	9.55542e+06	1.36709e+07
9020	173.16	16.7089	1	2M-H	1-	4-Aminobutanal	MS1	NA	C00555	KEGG	87.0684	0.0152259	DaError		118	7.36801e+06	4.01399e+06	1.07878e+07	3.24346e+06	2.73479e+06	1.36865e+06	2.80595e+06	3.68358e+06	1.59967e+06	7.27449e+06	7.23331e+06	4.68896e+06
9021	182.88	14.7541	1	M+K-2H	1-	selenate	MS1	CID000018	SELENATE	BioCYC	145.912	0.0195685	DaError		1089	2.07408e+07	2.62935e+07	2.26813e+06	1.26032e+07	1.53888e+07	8.50128e+06	4.88953e+06	9.59615e+06	9.05181e+06	2.07495e+07	6.83032e+06	2.13493e+07
9031	177.235	19.7328														5.40788e+06	1.23531e+07	2.46904e+06	3.93514e+06	6.52613e+06	2.72804e+06	5.66441e+06	5.8969e+06	2.77171e+06	1.09607e+07	3.19643e+06	5.89321e+06
9049	150	15.3683	1	M-H	1-	guanine	MS2	CID000315	GUANINE	BioCyc	151.049	0.282745	mS-score	HMDB00132	135398634	1.6666e+07	4.87997e+06	1.0168e+07	8.99846e+06	5.30451e+06	5.54481e+06	4.21452e+06	4.97047e+06	3.53579e+06	3.85888e+06	3.78619e+06	2.85569e+06
9051	323.16	13.3728	1	M+FA-H	1-	Pantetheine	MS2	NA	C00831	KEGG	278.13	0.22149	mS-score		439322	4.09646e+06	3.01183e+06	3.67596e+06	1.08035e+07	5.00766e+06	4.02293e+06	1.84434e+06	2.2463e+06	6.9819e+06	2.19003e+06	3.88569e+06	2.08728e+07
9077	147.48	16.5469														6.37596e+06	4.35835e+06	8.24841e+06	4.49457e+06	6.71799e+06	2.05172e+06	3.99992e+06	2.12585e+06	1.54599e+06	1.35933e+06	1.36318e+06	2.38632e+06
9089	131.28	15.2945														9.5719e+06	1.42043e+07	7.7429e+06	8.33026e+06	1.47776e+07	6.08132e+06	3.06725e+07	1.43568e+07	1.04276e+07	2.04731e+07	1.68857e+07	1.27391e+07
9098	165.12	16.2699	1	2M+FA-H	1-	Acetic acid	MS1	NA	C00033	KEGG	60.0211	0.0397677	DaError		176	5.02486e+06	5.13011e+06	2.17411e+07	9.48624e+06	3.78031e+06	9.07597e+06	7.27943e+06	3.86577e+06	5.37253e+06	7.56064e+06	5.55149e+06	6.96586e+06
9104	308.88	17.4476	1	M+Na-2H	1-	Lindane	MS1	NA	C06988	KEGG	287.86	0.0452725	DaError		727	5.01531e+06	2.07379e+06	1.65967e+06	1.17859e+07	4.22945e+06	7.18436e+06	3.52154e+06	8.25442e+06	8.9429e+06	1.10663e+07	1.49118e+07	1.26953e+07
9113	353.04	15.6785	1	M+FA-H	1-	2'-Deoxyuridine 5'-monophosphate	MS1	NA	C00365	KEGG	308.041	0.0008561	DaError		65063	4.76046e+06	8.09054e+06	9.87649e+06	5.2507e+06	3.4859e+06	5.47065e+06	1.18338e+07	1.21045e+07	5.76736e+06	8.95127e+06	6.20272e+06	6.95793e+06
9120	116.88	13.7247	1	M+Na-2H	1-	sulfate	MS1	NA		KEGG	95.9517	0.0463972	DaError		1117	3.02237e+06	1.60145e+07	1.75701e+06	1.36183e+07	1.89627e+07	6.97295e+07	7.81508e+06	5.58962e+06	8.08973e+06	4.22887e+06	8.95353e+06	5.87349e+06
9121	116.88	13.5076	1	M+Na-2H	1-	sulfate	MS1	NA		KEGG	95.9517	0.0463972	DaError		1117	3.02237e+06	1.60145e+07	1.75701e+06	2.97688e+06	1.88941e+07	2.79569e+07	7.81508e+06	5.58962e+06	8.08973e+06	9.41117e+06	8.95353e+06	5.87349e+06
9125	150	14.8791	1	M-H	1-	guanine	MS2	CID000315	GUANINE	BioCyc	151.049	0.282745	mS-score	HMDB00132	135398634	4.3443e+06	4.28628e+06	1.80812e+06	1.42006e+07	6.65474e+06	6.85365e+06	4.21452e+06	3.31356e+06	3.8578e+06	4.19173e+06	4.87389e+06	2.85569e+06
9139	315.12	17.693	1	2M-H	1-	2-Isopropylmaleic acid	MS1	NA	C02631	KEGG	158.058	0.00572675	DaError		5280533	8.87812e+06	9.8539e+06	1.44998e+06	4.10984e+06	6.38396e+06	3.43432e+06	3.57726e+06	2.97549e+06	2.01742e+06	4.30298e+06	6.93699e+06	2.22708e+06
9141	186.84	14.4837														1.50211e+06	1.94863e+06	2.98856e+06	900988	2.90728e+06	1.10227e+06	1.61158e+06	979599	1.46413e+06	303982	961148	1.07222e+06
9153	177.24	17.5839														1.55875e+07	3.2998e+07	1.35854e+06	2.86881e+07	1.9341e+07	6.85692e+06	1.84116e+07	1.02246e+07	5.3109e+06	2.913e+07	1.45967e+07	1.20975e+07
9159	145.92	28.7033	1	M+K-2H	1-	Hypotaurine	MS1	NA	C00519	KEGG	109.02	0.0483563	DaError		107812	6.09488e+07	1.64502e+07	4.43267e+06	2.08991e+06	2.14578e+07	3.23485e+07	1.64019e+07	1.78675e+06	1.76348e+07	1.96555e+07	5.61859e+07	2.16092e+07
9188	117.36	13.2893														1.32312e+07	9.81751e+06	3.39716e+06	4.23166e+07	1.11179e+07	5.99468e+06	8.56327e+06	8.56898e+06	3.94168e+06	7.99284e+06	4.65423e+06	2.47293e+06
9194	355.2	22.3685	1	2M-H	1-	O-ureidohomoserine	MS2	CID000900	O-UREIDOHOMOSERINE	BioCyc	178.083	0.421576	mS-score	HMDB12271	193861	2.30624e+07	2.40682e+07	1.55142e+06	2.43552e+07	4.37964e+07	2.47801e+07	6.03921e+07	1.25449e+07	1.60175e+07	2.62576e+07	4.90977e+07	2.40777e+07
9195	530.88	5.46706	1	2M-H	1-	3-Phospho-D-glyceroyl phosphate	MS2	NA	C00236	KEGG	265.959	-2.1491	mS-score		439191	1.04186e+08	8.6034e+07	1.77469e+06	2.26722e+07	9.21989e+06	7.04766e+06	5.56142e+07	1.11909e+08	9.29911e+07	2.93776e+07	3.19938e+07	5.65465e+07
9198	167.16	16.1148														5.18562e+06	3.86529e+06	6.39903e+06	1.12177e+07	8.76709e+06	5.55734e+06	3.86554e+06	4.47481e+06	8.91878e+06	4.48806e+06	7.09899e+06	3.9209e+06
9202	423.12	8.66808	1	2M+FA-H	1-	N-Acetyl-L-glutamic acid	MS1	NA	C00624	KEGG	189.064	0.00282545	DaError		70914	1.8697e+07	3.1552e+07	1.64231e+06	1.2703e+07	3.79403e+07	1.01408e+07	9.84079e+06	1.47345e+06	2.53396e+07	1.24272e+07	2.18109e+07	2.69899e+07
9213	177.24	18.455														1.45009e+06	1.73679e+07	991774	9.2691e+06	1.2059e+07	6.36782e+06	2.43715e+07	1.13061e+07	5.45215e+06	1.09143e+07	7.83277e+06	9.85237e+06
9216	558.96	9.16725														5.14267e+06	3.16612e+07	1.34931e+06	4.88823e+07	2.57875e+07	1.86896e+07	4.70472e+07	1.99489e+07	1.9387e+07	4.86593e+07	2.93109e+07	3.5851e+07
9221	323.16	24.7926	1	2M+FA-H	1-	Histidinal	MS1	NA	C01929	KEGG	139.075	0.00633945	DaError		152657	1.97185e+07	2.18798e+07	1.27593e+06	5.59505e+06	3.23083e+07	1.47681e+07	1.17885e+07	1.35241e+07	3.13002e+07	9.82762e+06	2.96295e+07	2.12184e+07
9222	195	14.5885	1	M+K-2H	1-	2-Isopropylmaleic acid	MS1	NA	C02631	KEGG	158.058	0.0065148	DaError		5280533	1.1133e+07	2.40345e+06	2.89113e+06	2.96033e+06	5.63852e+06	1.89837e+06	5.14193e+06	1.56599e+06	1.97268e+06	3.05102e+06	1.94244e+06	4.32808e+06
9227	232.8	15.6996														7.98399e+06	1.0069e+07	1.24209e+06	4.4016e+06	2.58608e+06	3.56454e+06	5.26476e+06	7.18264e+06	6.67777e+06	3.16624e+06	3.22719e+06	3.44372e+06
9236	195.24	20.2793														2.72896e+06	7.38324e+06	756948	4.61696e+06	4.53905e+06	4.3874e+06	2.5642e+06	9.7566e+06	4.71069e+06	2.98658e+06	6.62994e+06	977281
9244	138.96	20.1491	1	2M+FA-H	1-	Nitrous acid	MS1	NA	C00088	KEGG	47.0007	0.0198254	DaError		24529	4.50372e+06	6.45705e+06	799098	6.83242e+06	4.14093e+06	3.27318e+06	1.55792e+06	3.72294e+06	8.22485e+06	6.21412e+06	4.51633e+06	6.07418e+06
9246	321.24	22.1017	1	M+Na-2H	1-	18-hydroxystearate	MS1	CID002337	CPD-17640	BioCYC	300.266	0.00112082	DaError		21891501	4.3023e+06	4.15225e+06	970012	2.04804e+06	5.92672e+06	5.08056e+06	7.5462e+06	1.0322e+07	8.12152e+06	8.98538e+06	1.19496e+07	4.70168e+06
9247	119.76	28.6689	1	M-3H	3-	17-(4-hydroxyphenyl)heptadecanoate	MS1	CID002591	CPD-18623	BioCYC	362.282	0.0197392	DaError		102515148	4.82759e+06	6.60648e+06	917878	6.3275e+06	8.3616e+06	4.04542e+06	6.30241e+06	5.24553e+06	5.37907e+06	9.39336e+06	4.7546e+06	5.03044e+06
9248	173.16	17.1342	1	2M-H	1-	4-Aminobutanal	MS1	NA	C00555	KEGG	87.0684	0.0152259	DaError		118	6.34984e+06	5.11591e+06	1.08141e+06	4.68033e+06	1.45097e+06	4.34367e+06	2.80595e+06	3.68358e+06	2.00887e+06	6.05592e+06	1.55359e+06	4.68896e+06
9255	159.12	8.27707	1	M-H	1-	Tryptamine	MS1	NA	C00398	KEGG	160.1	0.0272227	DaError		1150	4.05957e+06	1.41787e+07	631340	1.67477e+07	7.05305e+06	1.35573e+07	7.55272e+06	7.7979e+06	8.82576e+06	4.17486e+06	1.56179e+07	1.31993e+07
9259	236.04	13.6198	1	M+K-2H	1-	gamma-Glutamyl-beta-aminopropiononitrile	MS1	NA	C06114	KEGG	199.096	0.004304	DaError		440920	2.20343e+06	6.90026e+06	429444	3.11903e+06	3.01248e+06	2.31035e+06	5.4e+06	4.87449e+06	5.18592e+06	4.60067e+06	6.39667e+06	2.54507e+06
9260	377.04	1.27495	1	M+Na-2H	1-	5-Amino-6-(5'-phospho-D-ribitylamino)uracil	MS2	NA	C04454	KEGG	356.073	2.32729	mS-score		333	2.23363e+09	1.51206e+09	2.55684e+09	1.79547e+09	1.79853e+09	2.54497e+09	1.95516e+09	1.41113e+09	1.96336e+09	2.6036e+09	3.46514e+09	2.60493e+09
9266	596.64	1.89891														1.11559e+09	7.45314e+08	7.60902e+08	2.32128e+08	1.83948e+08	2.48012e+08	1.95748e+08	2.24186e+08	1.79025e+08	2.31941e+08	2.95909e+08	2.211e+08
9267	520.8	1.87578														2.23179e+08	1.67353e+08	2.6982e+08	1.40511e+08	1.657e+08	1.85073e+08	1.30318e+08	4.20003e+08	1.76434e+08	3.70912e+08	5.8747e+08	1.13059e+08
9280	783.6	7.60055	1	M-H	1-	menaquinone-9	MS2	CID002649	CPD-9720	BioCyc	784.616	0.754856	mS-score		6289935	3.55831e+08	3.10318e+08	3.27021e+08	4.26939e+08	3.00445e+08	4.04238e+08	2.41777e+08	2.13865e+08	1.22063e+08	6.121e+08	6.21695e+08	5.69338e+08
9293	267	4.08786	1	2M-H	1-	(2S)-2-Hydroxybutanedioic acid	MS1	NA	C00149	KEGG	134.022	0.0178853	DaError		222656	8.34261e+07	9.42928e+07	1.16446e+08	2.157e+08	1.09332e+08	2.61857e+06	7.0992e+07	5.83985e+07	1.01916e+08	2.38373e+08	3.02745e+08	1.20555e+08
9299	311.4	24.0054	1	M-3H	3-	3-Hydroxydecanoyl-coenzyme A	MS1	NA	C05264	KEGG	937.246	0.0240762	DaError		440605	1.36254e+08	1.03003e+08	1.40281e+08	1.00889e+08	7.85282e+07	1.20653e+08	1.62601e+08	2.42564e+08	1.27821e+08	1.01043e+08	2.188e+08	2.45467e+07
9302	325.32	17.8491														8.34309e+08	3.34768e+08	4.55584e+08	2.40354e+08	2.02826e+08	5.47525e+08	5.06041e+08	1.25601e+08	6.1689e+08	8.34233e+08	3.67649e+08	1.70128e+09
9303	850.92	11.6956														3.20458e+08	1.57296e+08	2.12865e+08	3.15983e+08	2.18147e+08	1.64706e+08	5.22462e+07	1.17793e+08	3.47192e+07	1.21156e+08	4.74139e+07	4.44191e+07
9304	514.92	8.77089														3.07819e+07	6.10674e+07	3.34816e+07	9.37925e+07	8.16666e+07	1.11214e+08	3.01502e+07	3.72822e+07	5.38087e+07	4.15502e+07	8.72823e+07	1.46587e+08
9306	592.8	4.96192														6.42942e+07	5.37661e+07	4.86882e+07	2.83069e+07	2.48719e+07	4.28872e+07	3.42632e+07	6.61149e+07	6.86085e+07	2.98757e+07	1.1564e+08	5.22665e+07
9311	426.12	2.09216	1	M-2H	2-	Hydroxymethylbilane	MS1	NA	C01024	KEGG	854.286	0.0312538	DaError		788	1.2031e+08	2.51385e+08	1.81301e+08	9.73249e+07	1.17851e+08	4.90122e+07	1.0638e+08	1.09344e+08	3.61281e+08	5.73081e+07	9.18993e+07	2.79347e+08
9316	642.96	10.8134	1	2M+FA-H	1-	(4-Amino-2-methylpyrimidin-5-yl)methyl trihydrogen diphosphate	MS1	NA	C04752	KEGG	299.007	0.0263112	DaError		217	9.40296e+07	6.56858e+07	2.12125e+08	1.59192e+08	2.01543e+08	1.47261e+08	1.14807e+08	7.43531e+07	1.4837e+08	2.91754e+08	1.30156e+08	7.53509e+07
9317	587.64	1.41211	1	2M-H	1-	phytenal	MS1	CID000082	CPD-14926	BioCYC	294.292	0.0313795	DaError		14035234	4.87965e+08	4.34039e+08	5.26622e+08	2.82375e+08	3.89536e+07	5.37974e+08	2.44332e+08	1.66985e+08	2.12031e+08	1.22517e+08	2.20025e+08	6.96459e+07
9322	510.96	9.7341														5.10534e+07	4.3925e+07	6.27514e+07	3.63029e+07	5.8743e+07	1.78111e+07	3.18025e+07	5.39273e+07	4.88817e+07	1.31593e+08	5.19422e+07	6.32049e+07
9326	116.28	26.942														8.26853e+08	2.43204e+08	3.82769e+08	9.29627e+08	1.14496e+09	8.10886e+08	4.40111e+08	4.08995e+08	1.79395e+08	2.74284e+08	2.72625e+08	1.67933e+09
9328	339.6	24.544														8.49884e+07	7.21451e+07	8.20854e+07	5.47479e+07	4.13415e+08	4.01744e+07	1.25471e+08	5.95837e+07	2.0637e+07	9.57517e+07	5.77306e+07	2.89744e+08
9336	163.08	28.5672	1	M+FA-H	1-	beta-Hydroxyisovaleric acid	MS1	NA		KEGG	118.063	0.0188066	DaError		69362	7.22674e+07	1.1949e+08	3.19519e+07	6.49263e+07	3.05479e+07	7.06445e+07	9.6937e+07	8.3485e+07	8.37664e+07	5.47707e+07	6.79572e+07	7.45294e+07
9339	576.72	8.52146														2.23391e+07	2.51639e+07	3.86318e+07	5.26561e+07	4.38954e+07	3.27398e+07	1.14935e+07	3.2879e+07	1.95619e+07	2.31631e+07	5.61235e+07	5.34273e+07
9346	346.8	19.2858														9.04504e+07	6.06667e+07	3.0715e+07	5.24434e+07	8.05156e+07	5.50885e+07	4.22603e+07	7.68015e+07	5.04531e+07	5.54753e+07	5.0682e+07	7.44589e+07
9350	326.04	26.5642	1	M+K-2H	1-	(2S)-2-(3-Carboxypropanamido)-6-oxoheptanedioic acid	MS1	NA	C04462	KEGG	289.08	0.0116361	DaError		440349	4.24147e+07	4.34069e+07	4.57031e+07	9.75121e+07	2.26509e+07	6.43329e+07	2.90058e+07	5.35102e+07	3.41618e+07	3.04206e+07	4.51464e+07	3.76729e+07
9352	131.28	28.2465														5.00349e+07	3.92907e+07	5.60265e+07	2.98678e+07	3.94172e+07	4.32352e+07	4.53438e+07	3.50778e+07	4.85781e+07	5.99762e+07	4.10297e+07	3.37847e+07
9357	553.08	23.3569	1	2M+FA-H	1-	Glutaurine	MS1	NA	C05844	KEGG	254.057	0.0163482	DaError		68759	4.36065e+06	5.37375e+06	3.96955e+06	9.21982e+06	1.38427e+06	2.77776e+06	9.9256e+06	3.92911e+06	1.76694e+06	1.19054e+07	2.187e+07	2.68246e+07
9361	134.88	13.1666	1	M+K-2H	1-	Trisulfane	MS1	NA		KEGG	97.9319	0.00046116	DaError		166718	7.01411e+07	7.77121e+07	1.13221e+08	1.41628e+08	1.10274e+08	3.264e+08	7.92035e+07	3.51286e+07	1.12043e+08	1.09171e+08	4.702e+07	5.98427e+07
9368	324.96	21.4395	1	2M+FA-H	1-	Acetylphosphate	MS1	NA	C00227	KEGG	139.987	0.00656405	DaError		186	6.81278e+07	1.24358e+08	6.46383e+07	6.95129e+07	9.11091e+07	1.60554e+08	3.89687e+07	3.08178e+07	1.04712e+08	5.63011e+07	1.54885e+08	5.35496e+07
9376	664.8	1.65171														1.3808e+08	1.75856e+08	3.20868e+08	1.70993e+07	2.51678e+08	2.92519e+07	1.33875e+08	1.69214e+08	1.44636e+08	1.62902e+08	1.20601e+08	9.8239e+06
9377	205.08	2.68037	1	2M-H	1-	Benzonitrile	MS1	NA	C09814	KEGG	103.042	0.0014397	DaError		7505	3.13359e+07	1.28055e+07	1.99717e+07	2.31786e+07	4.48908e+07	1.37098e+07	1.4221e+07	5.6981e+06	8.93424e+06	2.08423e+07	3.38038e+07	1.79503e+07
9380	117.12	1.07582	1	2M-H	1-	acetamide	MS1	CID000827	ACETAMIDE	BioCYC	59.0371	0.0265256	DaError	HMDB31645	178	5.58576e+07	3.2629e+07	2.55631e+07	5.65099e+06	2.24598e+07	3.47382e+07	2.48907e+07	1.96076e+07	7.11712e+06	3.32237e+07	1.72544e+07	4.53397e+07
9381	425.16	7.02027	1	2M+FA-H	1-	(2R,6S)-2,6-Diaminoheptanedioic acid	MS1	NA	C00680	KEGG	190.095	0.0144556	DaError		99290	1.33802e+07	1.03977e+07	1.69137e+07	1.5726e+07	1.13018e+07	1.03317e+07	7.89024e+06	1.78429e+07	4.7005e+06	9.26045e+06	2.85805e+07	2.23366e+07
9384	390	4.32012	1	M+K-2H	1-	2,5-Diamino-6-(5-phospho-D-ribosylamino)pyrimidin-4(3H)-one	MS2	NA	C01304	KEGG	353.074	1.14021	mS-score		135398601	3.91886e+06	5.45054e+06	3.73527e+06	6.09932e+06	2.95344e+06	1.65308e+07	1.70602e+06	4.31894e+06	8.12148e+06	9.94084e+06	9.45448e+06	1.00826e+07
9385	443.04	11.6385	1	2M-H	1-	cystathionine	MS2	NA		KEGG	222.067	0.453408	mS-score		834	1.65454e+07	3.09325e+06	1.30431e+07	9.81565e+06	2.25682e+07	2.47175e+07	1.69407e+07	1.08669e+07	8.89032e+06	9.50649e+06	9.64928e+06	1.31355e+07
9386	173.16	10.3394	1	2M-H	1-	4-Aminobutanal	MS1	NA	C00555	KEGG	87.0684	0.0152259	DaError		118	1.4005e+07	9.92335e+06	7.15565e+06	2.49731e+07	1.08517e+07	1.50427e+07	7.11492e+06	9.20257e+06	1.58534e+07	1.97447e+07	1.97086e+07	1.53396e+07
9387	221.16	18.7815	1	2M+FA-H	1-	Putrescine	MS1	NA	C00134	KEGG	88.1	0.019147	DaError		1045	3.92324e+07	3.22986e+07	2.54808e+07	2.34669e+07	5.37464e+06	4.0237e+07	5.95878e+07	1.67377e+07	5.30636e+07	3.5147e+07	6.07336e+07	2.14035e+07
9393	436.92	7.79331														5.50111e+06	1.27229e+07	5.15528e+06	2.46653e+07	1.37794e+07	2.12195e+07	1.49621e+07	1.73104e+07	9.83997e+06	1.6669e+07	7.37851e+07	1.51441e+07
9398	178.92	0.241557														6.1542e+07	6.34926e+07	1.89495e+07	6.78122e+07	0	0	3.73284e+07	1.48828e+07	3.33297e+07	0	1.64381e+07	4.6216e+07
9400	311.37	21.4427														0	0	0	0	0	9.71455e+06	0	0	0	0	0	1.23697e+07
9419	206.88	16.3728	1	M-H	1-	2,5-Dichloro-carboxymethylenebut-2-en-4-olide	MS1	NA	C12834	KEGG	207.933	0.045733	DaError		11954007	4.14853e+07	3.14741e+07	3.65252e+07	9.39741e+07	4.32859e+07	4.95461e+07	4.3035e+07	1.98902e+07	2.70718e+07	2.24495e+07	2.86877e+07	1.90454e+08
9421	542.88	3.02984														2.85431e+06	7.47838e+06	1.10211e+07	1.23602e+06	3.74564e+06	4.71303e+06	7.58609e+06	8.20926e+06	1.07807e+07	1.20206e+07	1.62018e+07	1.49308e+07
9423	159.24	8.31852														7.38873e+06	6.58517e+06	1.05346e+07	9.92383e+06	6.72452e+06	6.91236e+06	6.42509e+06	5.23242e+06	915751	8.26233e+06	1.46371e+07	7.94479e+06
9424	374.88	3.26001	1	2M-H	1-	3-Chloro-2-methyldienelactone	MS2	NA		KEGG	187.988	-0.665051	mS-score		49787040	5.30425e+06	2.53489e+06	6.40437e+06	9.87658e+06	8.26192e+06	1.50821e+07	4.43164e+06	7.35528e+06	5.64512e+06	9.87088e+06	2.19619e+07	1.99984e+07
9425	135.36	19.5959														6.97751e+07	1.4764e+07	5.7344e+07	3.00789e+07	2.51257e+07	4.07659e+07	4.00384e+07	3.56715e+07	1.36165e+07	1.42303e+07	3.33426e+07	1.75091e+08
9426	135	29.3503	1	M+Na-2H	1-	cis-2-Hydroxypenta-2,4-dienoic acid	MS1	NA	C00596	KEGG	114.032	0.0063601	DaError		5280361	4.22304e+07	4.61068e+07	4.29695e+07	9.77412e+07	7.70159e+06	3.89392e+07	5.38284e+07	7.90022e+07	5.92243e+07	4.30186e+07	8.19775e+07	6.94763e+07
9429	489.84	6.35406														3.95137e+06	6.18978e+06	4.86511e+06	1.07069e+07	9.8659e+06	1.37682e+07	6.29728e+06	5.33021e+06	1.30051e+06	1.19867e+07	8.96338e+06	1.90786e+07
9430	315	26.1646	1	M+FA-H	1-	L-Selenocystathionine	MS2	NA	C05699	KEGG	270.012	0.484849	mS-score		98223	1.68837e+07	9.75126e+06	1.0155e+07	2.5555e+07	2.3205e+07	1.60833e+07	3.75004e+07	1.84589e+07	1.07442e+07	2.41955e+07	1.02631e+07	1.164e+07
9445	179.4	29.4335														4.48364e+07	8.31556e+07	4.84402e+07	3.76661e+07	6.77074e+07	2.47554e+07	9.73006e+07	5.02758e+07	3.54992e+07	7.2407e+07	5.49749e+07	2.32065e+07
9461	323.28	22.5045	1	2M-H	1-	L-carnitine	MS1	CID000920	CARNITINE	BioCYC	162.113	0.030619	DaError	HMDB14721	10917	2.13579e+07	1.44365e+07	6.0113e+06	2.4433e+07	2.39689e+07	1.62942e+07	2.00864e+07	2.41417e+07	1.53538e+07	1.85755e+07	3.71039e+07	2.8767e+07
9469	117.24	21.1362														3.13889e+08	6.14568e+07	3.33297e+07	6.13171e+07	6.44206e+07	1.16358e+08	7.84453e+07	7.20526e+07	4.84537e+07	6.58744e+07	4.35915e+07	3.41057e+07
9471	333.12	23.324	1	2M-H	1-	Oxfenicine	MS1	NA	C12323	KEGG	167.058	0.00539235	DaError		36143	4.82397e+06	4.6447e+06	7.58982e+06	1.57373e+07	7.96331e+06	5.2554e+06	8.08057e+06	6.68102e+06	1.02213e+07	1.45291e+07	1.4239e+07	2.75364e+07
9485	205.92	28.6711	1	M+K-2H	1-	L-Cysteic acid	MS1	NA	C00506	KEGG	169.004	0.0331001	DaError		72886	4.97395e+06	1.08758e+07	1.39981e+07	6.89153e+06	1.05859e+07	1.32234e+07	1.65495e+07	1.56824e+07	1.81094e+07	1.82417e+07	1.53224e+07	2.40032e+07
9499	292.92	9.34774														5.74573e+06	1.40742e+06	1.71252e+06	7.89136e+06	6.43689e+06	9.35684e+06	3.70765e+06	2.61067e+06	2.78209e+06	4.49121e+06	1.35498e+07	6.18658e+06
9504	248.16	17.9823	1	M-3H	3-	clarithromycin	MS1	CID002575	CPD-13809	BioCYC	747.477	0.0249478	DaError	HMDB15342	84029	3.99677e+07	2.17894e+07	2.66913e+07	1.76254e+07	4.09059e+07	2.55139e+08	1.55752e+07	4.14993e+07	3.42506e+07	3.05537e+07	4.9087e+07	1.10549e+08
9508	368.76	28.2137	1	M-3H	3-	17-hydroxy-3-oxo-4-pregnane-20-carboxyl-CoA	MS1	CID002530	CPD-13752	BioCYC	1109.33	0.0328458	DaError		102515178	2.92142e+07	3.00832e+07	1.55539e+07	1.81128e+08	5.76654e+07	6.48353e+07	1.50914e+07	1.38949e+07	2.34263e+07	2.68954e+07	3.00425e+07	3.84673e+07
9519	117.24	20.8882														9.74418e+07	6.14568e+07	3.86133e+07	6.13171e+07	6.95462e+07	1.16358e+08	7.84453e+07	7.64489e+07	2.20483e+07	6.58744e+07	5.99457e+07	7.67421e+06
9536	175.2	20.5497	1	2M-H	1-	Putrescine	MS1	NA	C00134	KEGG	88.1	0.00358806	DaError		1045	3.46843e+07	1.75631e+07	2.77263e+07	1.43065e+07	4.03492e+07	7.36881e+06	3.10406e+07	2.49121e+07	3.17766e+07	3.48602e+07	2.00105e+07	2.05422e+08
9545	117.24	20.6172														1.05241e+08	3.44092e+07	3.86133e+07	8.34014e+07	6.95462e+07	1.72085e+07	7.84453e+07	7.64489e+07	2.20483e+07	6.58744e+07	3.95429e+07	6.55582e+06
9549	425.76	12.531														5.29403e+06	2.2075e+07	2.26335e+07	3.31516e+07	1.16456e+07	9.07775e+06	9.05081e+06	3.88815e+07	2.79967e+07	6.1908e+06	9.66741e+06	4.45433e+07
9554	174.96	20.9229	1	M+Na-2H	1-	Propanoyl phosphate	MS1	NA	C02876	KEGG	154.003	0.0177686	DaError		1034	6.44891e+06	1.57541e+07	3.10995e+07	2.69143e+07	1.18508e+08	4.67035e+07	3.86233e+07	3.74257e+07	4.29629e+07	1.22924e+07	4.35974e+07	3.1548e+07
9566	425.76	12.1119														5.29403e+06	3.82189e+07	1.42308e+07	1.58377e+07	1.35827e+07	1.25006e+07	9.42144e+06	4.30154e+07	1.8158e+07	2.36822e+07	1.07233e+07	1.21767e+07
9585	79.8	3.5652														2.68017e+06	3.24805e+06	7.12845e+06	4.15721e+06	4.5622e+06	3.94842e+06	2.7122e+06	6.75073e+06	7.76954e+06	1.02485e+07	8.65319e+06	1.17377e+07
9588	162.96	0.327004	1	2M-H	1-	sulfurous acid	MS1	NA		KEGG	81.9725	0.0111774	DaError		1100	1.33736e+07	2.73245e+07	4.35225e+07	2.87554e+07	1.70742e+07	3.58629e+07	2.24353e+07	1.27947e+07	1.52069e+07	2.60575e+07	1.399e+07	2.63383e+07
9594	346.8	21.0728														3.37268e+07	2.39262e+07	7.15301e+06	1.90193e+07	1.79806e+07	1.57552e+07	2.6023e+07	1.06231e+07	1.95228e+07	1.49029e+07	1.97575e+07	3.36841e+07
9596	131.28	18.9809														2.02096e+07	1.15592e+07	2.16383e+07	1.27938e+07	3.04847e+07	1.95032e+07	1.50656e+07	7.96751e+06	8.33501e+06	8.24003e+06	3.13245e+07	3.68716e+07
9606	133.2	18.0845														5.91295e+07	3.13182e+07	3.31834e+07	3.37126e+07	2.91935e+07	5.40036e+07	8.33007e+07	3.89437e+07	2.61053e+07	3.68841e+07	1.23261e+07	4.51825e+07
9615	425.52	3.21112														2.68781e+07	4.25632e+07	1.88305e+07	3.20892e+07	7.09495e+07	5.55611e+07	1.51189e+07	2.86649e+07	3.15307e+07	1.71702e+07	1.4701e+07	3.49022e+07
9616	220.2	28.5248	1	M-2H	2-	14-hydroxylanosterol	MS1	CID000327	CPD-4568	BioCYC	442.381	0.033465	DaError		22298935	1.02942e+07	3.00979e+06	8.3772e+06	6.07822e+06	1.0474e+07	4.63824e+06	4.85353e+06	3.54483e+07	1.50964e+07	1.78285e+07	1.3199e+07	3.4993e+07
9617	311.4	18.1625	1	M-3H	3-	3-Hydroxydecanoyl-coenzyme A	MS1	NA	C05264	KEGG	937.246	0.0240762	DaError		440605	1.19187e+07	6.98697e+06	5.96572e+06	4.44578e+07	1.0431e+07	9.56198e+06	9.80745e+06	1.67237e+07	1.7726e+07	1.19692e+07	1.28586e+07	3.28582e+07
9620	183.24	15.2001														9.8888e+06	1.66009e+07	2.0038e+07	1.01253e+07	4.2213e+07	3.16333e+07	2.24267e+07	1.03666e+07	1.03095e+07	3.30059e+07	1.48299e+07	1.85799e+07
9622	211.44	15.304														2.23335e+07	1.67584e+07	1.93238e+07	1.33889e+07	2.23106e+07	1.21844e+07	1.56227e+07	2.71883e+07	1.17651e+07	1.82207e+07	9.9914e+06	3.45033e+07
9623	174.96	29.3817	1	M+K-2H	1-	salicylate	MS2	CID001585	CPD-110	BioCyc	138.032	-0.227065	mS-score	HMDB01895	54675850	2.27364e+07	1.75147e+07	3.6427e+07	3.52488e+07	4.4288e+07	3.62081e+07	6.38426e+07	4.47994e+07	2.29456e+07	3.87162e+07	2.17615e+07	5.90747e+06
9639	402.72	12.4099														4.74391e+06	1.13911e+07	1.37332e+07	1.14429e+07	8.75481e+06	7.37195e+06	7.39087e+06	6.13598e+06	5.36473e+06	6.47623e+06	5.78957e+06	4.54083e+07
9641	124.08	25.3718	1	M-H	1-	1-Methylhistamine	MS1	NA	C05127	KEGG	125.095	0.0080196	DaError		3614	1.05544e+07	1.26851e+07	1.20453e+07	4.84674e+06	3.46513e+06	5.69207e+06	5.66624e+06	8.50231e+06	1.18753e+07	6.73883e+06	1.87799e+07	6.23547e+07
9642	243.12	17.9347	1	M-H	1-	biotin	MS2	CID000113	BIOTIN	BioCyc	244.088	0.996026	mS-score	HMDB00030	6560210	4.21768e+06	873344	4.8616e+06	2.74957e+06	1.00384e+07	2.96531e+06	5.46762e+06	4.68006e+06	8.31033e+06	7.94653e+06	5.51538e+06	5.24997e+06
9649	215.28	15.4287														1.49359e+06	4.13347e+06	3.9392e+06	2.40446e+06	1.74493e+06	3.83294e+06	5.00898e+06	2.35199e+06	6.69462e+06	1.05671e+06	1.75777e+06	1.07981e+07
9662	426.96	15.1476	1	2M-H	1-	(3R)-3-Hydroxy-2-oxo-4-phosphonooxybutanoate	MS1	NA	C06054	KEGG	213.988	0.00421945	DaError		21145142	9.59861e+06	9.6655e+06	1.34373e+07	1.34379e+07	5.55882e+06	1.0775e+07	1.51922e+07	6.7866e+06	2.43888e+07	3.15999e+07	1.44744e+07	1.1476e+07
9706	179.4	29.0504														3.79344e+07	2.66378e+07	4.84402e+07	1.25054e+07	4.40574e+07	3.56313e+07	7.3016e+07	5.02758e+07	4.15405e+07	4.54106e+07	6.57359e+07	9.16452e+06
9733	313.2	18.799	1	M-H	1-	(9Z)-12,13-dihydroxyoctadeca-9-enoate	MS2	CID002460	CPD-13086	BioCyc	314.246	1.53442	mS-score		52940209	9.78853e+06	3.6953e+06	9.779e+06	8.9619e+06	1.30813e+07	8.03824e+06	5.98946e+06	1.11233e+07	9.08326e+06	1.317e+07	1.75516e+07	7.5776e+06
9734	316.32	19.6185	1	M-2H	2-	Phthioceranic acid (C43)	MS1	NA		KEGG	634.663	0.0082154	DaError		52921736	850140	1.87581e+06	1.68552e+06	3.33654e+06	4.8266e+06	4.0136e+06	2.69651e+06	1.97238e+06	1.39627e+06	3.42302e+06	1.97815e+06	8.38452e+06
9737	399	24.263	1	2M-H	1-	(2,3-Dihydroxy-4-oxobutyl) dihydrogen phosphate	MS1	NA	C00279	KEGG	200.009	0.0049506	DaError		697	4.35092e+06	4.98254e+06	1.34084e+06	1.63164e+07	3.49758e+06	6.57963e+06	8.84988e+06	5.28653e+06	6.34553e+06	8.62639e+06	1.35132e+06	2.25986e+07
9744	297.12	21.9978	1	M+Na-2H	1-	5-amino-6-(D-ribitylamino)uracil	MS2	CID001190	AMINO-RIBOSYLAMINO-1H-3H-PYR-DIONE	BioCyc	276.107	0.86529	mS-score	HMDB11106	193516	5.63759e+07	1.92821e+07	3.22451e+07	2.32133e+07	1.07854e+07	5.71558e+07	1.71208e+07	3.13321e+07	4.02057e+07	3.3099e+07	2.66037e+07	3.40295e+06
9759	117	13.9429	1	M+Na-2H	1-	Protoanemonin	MS1	NA	C07090	KEGG	96.0211	0.00420463	DaError		66948	3.69324e+07	1.22885e+07	2.73517e+07	1.82876e+07	2.1338e+07	9.99622e+06	1.0761e+07	9.48469e+06	7.4788e+06	1.40782e+07	9.12035e+06	1.02583e+07
9765	365.76	24.9962														1.71105e+06	4.44639e+06	2.60511e+06	3.13132e+06	5.11232e+06	2.76189e+06	2.08631e+06	2.83028e+06	6.83269e+06	3.05889e+06	2.63351e+06	5.47934e+06
9769	248.16	7.3346	1	M-3H	3-	clarithromycin	MS1	CID002575	CPD-13809	BioCYC	747.477	0.0249478	DaError	HMDB15342	84029	2.17742e+06	5.63237e+06	3.45486e+06	4.63179e+06	3.01205e+06	544023	1.46098e+06	2.61943e+06	1.68526e+06	2.35589e+06	2.56583e+06	3.64168e+06
9795	326.4	20.6187														4.76565e+07	4.79741e+07	1.66382e+07	5.45173e+07	2.96322e+07	3.86358e+07	3.90975e+07	3.79405e+07	3.85792e+07	1.34655e+07	3.38051e+07	4.71297e+06
9800	312.12	20.2348	1	M+FA-H	1-	2'-deoxyguanosine	MS2	CID000176	DEOXYGUANOSINE	BioCyc	267.097	0.653054	mS-score	HMDB00085	135398592	1.54265e+07	1.10832e+07	9.98598e+06	7.62919e+06	2.09031e+07	1.01239e+07	1.32297e+07	8.69405e+06	2.19176e+07	1.18087e+07	2.04398e+07	1.0126e+07
9809	707.76	11.1121														5.68542e+07	2.20137e+07	5.47486e+07	2.94572e+06	5.92594e+06	1.02944e+07	3.10603e+07	2.18582e+07	2.35996e+07	3.90205e+07	2.01909e+07	3.02708e+06
9846	383.04	24.0341	1	M-2H	2-	coenzyme A	MS2	NA		KEGG	768.123	-0.560072	mS-score		87642	1.99672e+07	2.17138e+07	2.27554e+07	6.71175e+06	2.05396e+07	3.17893e+07	5.82296e+07	1.37579e+07	5.85957e+07	4.48281e+07	1.3438e+07	1.85547e+06
9855	131.28	27.9153														5.00349e+07	3.92907e+07	2.01331e+07	4.29082e+06	1.52498e+07	4.32352e+07	9.01543e+06	3.88913e+07	1.76657e+07	5.99762e+07	4.10297e+07	3.73043e+06
9857	253.08	15.4392	1	M+Na-2H	1-	gamma-Glutamyl-alpha-aminobutyrate	MS1	NA		KEGG	232.106	0.0005858	DaError		7014903	5.75082e+06	1.0047e+07	7.74364e+06	3.9767e+06	4.22451e+06	2.6714e+06	1.5092e+06	7.42375e+06	3.42794e+06	1.83164e+06	7.49528e+06	1.07924e+07
9861	600.96	20.1209	1	M+Na-2H	1-	UDP-glucuronate	MS2	NA	C00167	KEGG	580.034	0.317165	mS-score		17473	1.50606e+06	2.90261e+06	2.01655e+06	1.19664e+06	3.36583e+06	3.91536e+06	7.61899e+06	939966	916005	899335	0	4.31607e+06
9867	131.28	29.3606														1.19644e+07	2.39698e+07	9.56436e+06	1.16692e+07	5.90153e+06	8.83196e+06	7.28183e+06	1.00492e+07	1.2325e+07	6.56587e+06	2.84586e+07	3.29113e+06
9883	146.88	16.35	1	M+K-2H	1-	1,3-Dichloropropene	MS1	NA	C06609	KEGG	109.969	0.0376066	DaError		24726	1.92091e+07	7.23819e+06	5.42351e+06	9.11936e+06	6.53812e+06	7.24187e+06	5.78338e+06	5.56035e+06	4.23081e+06	4.05358e+06	2.37328e+06	2.17081e+06
9903	387	16.2491	1	M-H	1-	Deoxyuridine-5'-diphosphate	MS1	NA	C01346	KEGG	388.007	5.3e-06	DaError		145729	4.86936e+06	5.09243e+06	1.27097e+06	2.44488e+06	3.0161e+06	2.92617e+06	1.95497e+06	3.28481e+06	3.59229e+06	6.01679e+06	3.73579e+06	2.02038e+06
9907	603	9.54772	1	M+K-2H	1-	Uridine-5'-diphosphate-glucose	MS1	NA	C00029	KEGG	566.055	0.0036253	DaError		8629	3.21036e+07	2.44089e+07	2.5189e+07	1.62851e+07	2.55409e+07	4.56409e+07	1.04861e+07	1.06913e+07	1.07518e+07	4.36545e+07	3.36354e+07	2.84823e+06
9912	427.08	20.9599	1	M+FA-H	1-	2-cis,6-trans-Farnesyl diphosphate	MS2	NA		KEGG	382.131	-2.17369	mS-score		445683	9.81901e+06	1.35028e+07	1.55856e+07	5.08793e+07	3.59433e+07	1.85814e+07	4.22766e+07	1.29062e+07	5.78324e+06	3.44475e+07	7.3478e+06	2.75066e+06
9916	339.96	20.1657														2.07823e+07	4.78412e+06	5.24916e+06	7.10828e+06	1.58231e+07	1.33245e+07	9.37173e+06	8.02671e+06	2.4979e+06	1.32e+07	1.24165e+07	4.51475e+06
9921	171.24	13.5063														2.182e+06	8.13889e+06	3.4658e+06	6.09702e+06	7.97702e+06	2.11132e+06	4.68444e+06	3.51251e+06	7.02168e+06	4.94779e+06	2.00923e+06	5.0269e+06
9935	313.2	19.03	1	2M+FA-H	1-	beta-D-2-Deoxyribose	MS1	NA	C01801	KEGG	134.058	0.0429968	DaError		439576	9.78853e+06	4.85707e+06	9.779e+06	8.9619e+06	7.93167e+06	4.97715e+06	5.98946e+06	1.2251e+07	9.19236e+06	9.7774e+06	1.40104e+07	1.77079e+06
9936	643.08	10.7762	1	M-H	1-	Coenzyme F420-1	MS2	NA		KEGG	644.137	-1.0678	mS-score		45480638	8.70358e+07	4.80575e+07	2.32966e+08	1.43652e+08	1.55522e+08	7.95958e+07	1.04014e+08	5.0394e+07	1.25609e+08	2.25468e+08	9.00318e+07	2.14721e+06
9947	215.04	17.2256	1	M-H	1-	Methyl-D-erythritol Phosphate	MS1	NA	C11434	KEGG	216.04	0.0073805	DaError		443198	1.36362e+06	1.52306e+06	2.88045e+06	3.00435e+06	1.85944e+06	4.56842e+06	2.08862e+06	967453	1.69632e+06	3.12985e+06	4.15082e+06	4.333e+06
9959	128.16	4.51129														1.74508e+08	1.25272e+08	3.93866e+06	1.64787e+06	1.59374e+08	1.76167e+08	7.01689e+07	7.88106e+07	811847	5.24552e+06	2.19997e+08	1.23424e+06
9976	183	28.9684	1	2M-H	1-	cis-3-Chloroallyl alcohol	MS1	NA	C06612	KEGG	92.0029	0.00074552	DaError		643775	3.61818e+06	1.55123e+07	8.0701e+06	6.07323e+06	1.32129e+07	8.49698e+06	1.14898e+07	8.76961e+06	1.83779e+07	7.24442e+06	1.84697e+07	1.66635e+06
9977	485.04	26.2285	1	2M+FA-H	1-	3-(Imidazol-4-yl)-2-oxopropyl phosphate	MS2	NA	C01267	KEGG	220.025	-0.225253	mS-score		792	6.77219e+06	1.8011e+06	6.07269e+06	6.10281e+06	3.73673e+06	2.82864e+06	6.50583e+06	2.7103e+06	4.73692e+06	1.67761e+06	3.8064e+06	1.72026e+06
9979	620.88	8.66982	1	2M+FA-H	1-	triclosan	MS1	CID002678	CPD0-1227	BioCYC	287.951	0.0102606	DaError		5564	2.60261e+06	5.62894e+07	6.81159e+07	2.32319e+06	8.68548e+07	8.98977e+07	2.62468e+07	4.90387e+07	4.65972e+07	5.75991e+07	1.1674e+08	1.86616e+06
9982	489	20.2309	1	M+FA-H	1-	GDP	MS1	NA	C00035	KEGG	444.032	0.0303544	DaError		135398619	7.52335e+06	3.11683e+07	4.24445e+07	5.46549e+07	3.32233e+07	4.67442e+07	1.19514e+07	4.17489e+06	1.23615e+07	5.39623e+06	1.09818e+07	1.80778e+06
9985	353.04	17.1575	1	M+FA-H	1-	2'-Deoxyuridine 5'-monophosphate	MS1	NA	C00365	KEGG	308.041	0.0008561	DaError		65063	1.14672e+07	3.82552e+06	1.92137e+06	1.27903e+06	2.8885e+06	2.02719e+06	4.88423e+06	2.86205e+06	4.56239e+06	3.61667e+06	6.40415e+06	3.10336e+06
9997	308.88	14.5259	1	M+Na-2H	1-	Lindane	MS1	NA	C06988	KEGG	287.86	0.0452725	DaError		727	3.44755e+06	1.67593e+06	5.39927e+06	3.05072e+06	4.17616e+06	4.70045e+06	2.48271e+06	6.62568e+06	1.9509e+06	4.35143e+06	5.26356e+06	3.44537e+06
10007	146.88	16.6585	1	M+K-2H	1-	1,3-Dichloropropene	MS1	NA	C06609	KEGG	109.969	0.0376066	DaError		24726	1.92091e+07	7.23819e+06	5.42351e+06	6.80273e+06	7.63461e+06	4.85822e+06	5.78338e+06	5.56035e+06	4.23081e+06	4.80681e+06	2.37328e+06	1.08632e+06
10029	554.88	25.6554														3.46951e+06	1.76746e+06	1.85995e+06	6.477e+06	4.75881e+06	5.93217e+06	1.53686e+06	2.52791e+06	2.96354e+06	3.21971e+06	1.52725e+06	1.20165e+06
10034	257.04	4.65694	1	2M+FA-H	1-	(2R)-2,3-Dihydroxypropanoic acid	MS1	NA	C00258	KEGG	106.027	0.00570495	DaError		439194	3.74427e+07	2.68001e+07	1.0273e+07	2.64022e+06	3.64088e+07	3.80092e+07	1.75978e+07	1.72886e+07	1.08863e+07	2.66964e+07	3.82057e+07	2.92908e+06
10036	350.04	23.3075	1	M+Na-2H	1-	Cyclic AMP	MS1	NA	C00575	KEGG	329.053	0.0128234	DaError		6076	6.26221e+06	5.24182e+06	1.0411e+07	1.35827e+07	1.05409e+07	5.01261e+06	2.516e+06	8.89761e+06	3.18804e+06	7.08208e+06	9.26103e+06	1.00555e+06
10060	128.16	7.7699														1.94047e+08	1.46831e+08	5.4266e+07	1.60512e+08	1.10954e+08	732826	8.67733e+07	2.34725e+08	1.19285e+08	1.89735e+08	3.3148e+08	1.56135e+06
10074	500.04	21.2628	1	M+K-2H	1-	Adenylosuccinic acid	MS1	NA	C03794	KEGG	463.074	0.0173601	DaError		440122	2.39772e+07	2.24652e+07	4.08712e+07	1.41885e+07	1.588e+07	7.74863e+07	1.33662e+07	1.33789e+07	2.83609e+06	7.52906e+06	5.50557e+06	875492
10087	650.64	14.7651														3.00844e+06	4.58073e+06	2.98714e+06	1.51728e+06	2.19863e+06	2.75068e+06	3.59815e+06	3.44438e+06	1.11284e+06	3.45394e+06	1.19142e+06	626387
10089	502.92	13.3716	1	M+Na-2H	1-	dTTP	MS2	NA	C00459	KEGG	481.989	0.772678	mS-score		64968	3.82735e+06	480112	2.02475e+06	4.16765e+06	1.70902e+06	4.0558e+06	2.98753e+06	1.38475e+06	2.52278e+06	1.64777e+06	9.83888e+06	484733
10096	420.96	1.23726	1	2M+FA-H	1-	3-Chloro-2-methyldienelactone	MS1	NA		KEGG	187.988	0.00674105	DaError		49787040	1.56256e+09	1.52916e+09	1.83916e+09	9.0209e+08	9.70385e+08	9.68512e+08	7.06826e+08	7.99275e+08	8.43386e+08	8.10323e+08	7.83986e+08	1.29583e+09
10097	516.96	2.20311														8.97688e+08	5.72322e+08	9.85267e+08	1.12581e+09	1.33102e+09	9.69276e+08	6.15684e+08	6.77576e+08	3.94352e+08	1.16614e+09	7.79188e+08	7.25254e+08
10100	752.88	1.84602														2.74311e+08	2.29327e+08	2.6862e+08	1.78792e+08	4.66785e+08	4.07527e+08	3.22543e+08	5.34992e+08	2.12394e+08	6.37935e+08	4.54928e+08	1.88202e+08
10101	411.84	1.22216														5.65055e+08	4.80406e+07	6.7625e+07	2.294e+08	1.73055e+08	1.69372e+08	5.64789e+08	2.20497e+08	2.51704e+08	1.02513e+08	5.67267e+07	2.56375e+08
10102	387.84	1.30435														3.29167e+07	2.02916e+08	8.26017e+07	6.31767e+07	3.63567e+07	5.731e+07	3.06531e+07	6.66067e+07	1.76392e+08	8.7045e+07	3.64433e+07	1.07504e+08
10105	426	2.01727	1	M-H	1-	Adenosine-5'-phosphosulfate	MS1	NA	C00224	KEGG	427.02	0.0126217	DaError		10238	1.88381e+08	1.38267e+08	3.37116e+08	1.95359e+08	3.22512e+08	2.01394e+08	2.44261e+08	2.20288e+08	5.88983e+08	1.13881e+08	1.2594e+08	1.43883e+08
10108	476.88	5.46129	1	2M+FA-H	1-	1,3,4,6-Tetrachloro-1,4-cyclohexadiene	MS2	NA	C06597	KEGG	215.907	-1.99858	mS-score		441094	7.22592e+07	1.34407e+08	9.71801e+07	2.7984e+08	1.11254e+08	1.36462e+08	9.36431e+07	5.13451e+07	6.58655e+07	1.85185e+08	1.67147e+08	1.04753e+08
10114	603.36	4.84076	1	2M-H	1-	tributyrin	MS1	CID000956	CPD-13014	BioCYC	302.173	0.0106921	DaError	HMDB31094	6050	4.42242e+07	3.33162e+07	3.20612e+07	4.85769e+07	2.06625e+07	3.61594e+07	2.26112e+07	5.78926e+06	6.10291e+07	3.93883e+07	6.42304e+06	2.36983e+07
10115	313.08	26.1212	1	2M-H	1-	Guanidinohydantoin	MS1	NA		KEGG	157.06	0.0163432	DaError		45071972	3.1651e+08	3.40682e+08	2.95506e+08	2.76499e+08	3.78359e+08	2.87617e+08	3.67306e+08	2.85839e+08	1.35989e+08	4.30928e+08	3.40523e+08	3.09569e+08
10116	822.96	12.2053	1	2M-H	1-	dIDP	MS1	CID000033	CPD0-2231	BioCYC	412.019	0.0348667	DaError	HMDB03536	135398667	4.59631e+06	6.4092e+06	1.49816e+07	4.166e+06	1.73449e+07	2.16255e+07	3.6118e+06	9.11856e+06	2.57292e+07	8.1537e+06	7.99632e+07	4.81231e+07
10118	325.2	26.9503	1	M+Na-2H	1-	Arachidonic acid	MS1	NA	C00219	KEGG	304.24	0.0148841	DaError		444899	1.78323e+08	8.08893e+07	1.72032e+08	6.94804e+07	9.6283e+07	5.98326e+08	5.14623e+07	3.70941e+08	1.11238e+08	1.7764e+08	1.29839e+08	7.29136e+07
10126	325.2	25.8178	1	M+Na-2H	1-	Arachidonic acid	MS1	NA	C00219	KEGG	304.24	0.0148841	DaError		444899	1.78469e+08	3.72128e+08	1.46378e+08	7.1955e+07	1.97989e+08	1.00795e+08	2.9934e+08	1.3271e+08	9.30165e+07	6.9851e+07	5.68352e+07	6.86531e+07
10138	426.96	9.3699	1	M+Na-2H	1-	5-Fluorodeoxyuridine diphosphate	MS2	NA		KEGG	405.998	-0.265203	mS-score		53882537	2.01032e+08	7.79897e+07	3.1758e+07	7.16602e+07	5.0297e+07	8.55206e+07	1.22155e+08	4.57517e+07	1.76395e+07	2.97283e+08	1.14352e+08	8.92687e+07
10140	425.76	3.07243														7.15807e+08	2.05057e+08	3.39885e+08	3.57333e+08	2.85415e+08	1.01028e+08	2.61576e+08	3.33376e+08	3.80426e+07	1.18151e+08	2.06932e+08	6.4742e+07
10152	374.04	5.03464	1	M+FA-H	1-	cyclic-AMP	MS2	CID000569	CAMP	BioCyc	329.053	1.53515	mS-score	HMDB00058	7059571	5.07854e+06	1.744e+07	2.10994e+07	2.53293e+07	4.17569e+06	4.60189e+06	6.2911e+06	1.94213e+07	1.83632e+07	2.04371e+07	2.33425e+07	7.72392e+07
10160	325.2	25.2251	1	M+Na-2H	1-	Arachidonic acid	MS1	NA	C00219	KEGG	304.24	0.0148841	DaError		444899	1.14163e+08	2.48832e+08	1.72241e+08	1.15582e+08	1.97989e+08	1.00795e+08	6.58741e+07	1.91395e+08	2.31402e+07	1.59327e+08	8.89172e+07	1.7256e+08
10170	625.2	6.1277	1	M+Na-2H	1-	acetophenone-mycothiol conjugate	MS2	NA		KEGG	604.194	0.728366	mS-score		46224550	6.52688e+07	6.85218e+07	2.69168e+07	4.94201e+07	2.69367e+08	8.36214e+07	2.49494e+07	3.09955e+07	1.94696e+08	9.95485e+07	1.46738e+08	1.63561e+08
10172	135.12	13.2276	1	M-3H	3-	Mycolipenic acid (C27)	MS1	NA		KEGG	408.397	0.0149176	DaError		46176643	7.78842e+07	1.26975e+08	9.17899e+07	6.88136e+07	1.2607e+08	2.14298e+08	1.51968e+08	1.55655e+08	1.55775e+08	7.89165e+07	7.25117e+07	6.63199e+07
10182	135.12	12.9838	1	M-3H	3-	Mycolipenic acid (C27)	MS1	NA		KEGG	408.397	0.0149176	DaError		46176643	3.97227e+08	1.26975e+08	1.16983e+08	9.95206e+07	1.59007e+08	2.14298e+08	1.75747e+08	1.55655e+08	1.55775e+08	4.16349e+07	7.25117e+07	9.73758e+07
10184	426	6.20684	1	M-H	1-	Adenosine-5'-phosphosulfate	MS1	NA	C00224	KEGG	427.02	0.0126217	DaError		10238	2.58065e+07	2.3182e+07	6.60267e+07	4.03815e+07	4.57066e+07	4.05561e+07	7.51371e+07	3.4464e+07	1.77691e+08	2.07534e+07	3.45648e+07	3.3099e+07
10190	471.12	8.33686	1	M+Na-2H	1-	Geranylgeranyl diphosphate	MS1	NA	C00353	KEGG	450.194	0.0482964	DaError		447277	4.24402e+07	7.92333e+07	3.41111e+07	6.24461e+07	7.0071e+07	6.48605e+07	1.58239e+07	2.87638e+07	4.5837e+07	4.28375e+07	1.2497e+08	1.05627e+08
10194	298.08	2.97879	1	M+K-2H	1-	Lotaustralin	MS1	NA	C08334	KEGG	261.121	0.0101433	DaError		441467	9.06077e+06	1.02941e+07	1.41356e+07	1.1904e+07	1.43959e+07	2.01111e+07	1.04135e+07	1.84168e+07	2.98196e+07	1.74648e+07	2.66575e+07	3.36499e+07
10197	133.32	25.4772	1	M-3H	3-	Cytidine-5'-diphosphate	MS1	NA	C00112	KEGG	403.018	0.0363304	DaError		6132	1.01985e+08	3.4512e+07	8.07767e+07	3.28984e+07	7.27587e+08	7.14967e+08	3.89054e+07	1.31119e+08	3.49319e+08	5.26129e+07	5.58176e+07	3.25758e+07
10199	440.88	4.47351														3.93779e+07	2.45275e+07	3.76171e+07	2.60066e+07	2.10518e+07	3.39732e+07	1.44992e+07	2.02824e+07	3.7016e+07	6.1162e+07	1.2959e+08	6.57944e+07
10200	509.88	6.09076														6.6236e+06	0	6.43407e+06	2.20854e+06	0	4.22537e+06	5.68547e+06	4.52261e+06	1.1031e+07	4.26252e+06	0	2.94246e+06
10222	773.94	10.617														0	0	0	0	0	0	0	0	1.03165e+07	0	0	0
10246	211.08	15.9282	1	M-2H	2-	N,N'-Diacetylchitobiose	MS1	NA	C01674	KEGG	424.169	0.0052459	DaError		439544	1.03444e+08	5.64396e+07	6.11524e+07	5.35468e+07	6.81892e+07	6.8898e+07	6.94618e+07	9.10795e+07	1.19987e+07	6.03306e+07	8.33546e+07	6.16656e+07
10248	211.08	16.239	1	M-2H	2-	N,N'-Diacetylchitobiose	MS1	NA	C01674	KEGG	424.169	0.0052459	DaError		439544	1.12278e+08	4.26339e+07	6.11524e+07	4.63139e+07	8.80624e+07	1.55509e+08	3.98143e+07	1.33483e+08	1.19987e+07	4.2369e+07	6.11942e+07	6.16656e+07
10251	135.12	14.1719	1	M-3H	3-	Mycolipenic acid (C27)	MS1	NA		KEGG	408.397	0.0149176	DaError		46176643	8.47182e+08	1.38736e+08	7.47954e+07	1.32189e+08	1.02064e+08	7.24304e+07	1.25414e+08	1.09941e+08	2.49873e+08	1.00038e+08	6.90414e+07	9.35595e+07
10257	339.24	23.181	1	M+FA-H	1-	(12Z,15Z)-9,10-epoxyoctadeca-12,15-dienoate	MS2	CID002459	CPD-13089	BioCyc	294.219	0.217939	mS-score		52940134	5.53566e+08	1.59524e+08	6.19253e+08	5.16176e+07	4.05751e+07	1.03688e+08	5.77793e+08	1.07125e+08	1.32654e+07	6.36035e+07	1.34806e+08	5.16715e+07
10259	339.24	27.9834	1	M-2H	2-	Mannosyl-1beta-phosphomycoketide C30	MS1	NA		KEGG	680.499	0.0046875	DaError		52929802	9.83183e+07	7.50521e+07	5.46433e+07	4.42575e+07	4.51319e+07	3.37232e+07	3.07574e+07	9.49396e+07	1.26186e+07	3.17544e+07	6.46448e+07	6.11361e+07
10262	427.32	24.6143	1	2M-H	1-	Dethiobiotin	MS2	NA	C01909	KEGG	214.132	0.177693	mS-score		643	2.28813e+07	7.0079e+07	2.74212e+07	4.66584e+07	3.47825e+07	4.79047e+07	3.28678e+07	3.17539e+07	4.93892e+07	1.15499e+07	1.70064e+07	2.55237e+07
10265	135.12	15.7934	1	M-3H	3-	Mycolipenic acid (C27)	MS1	NA		KEGG	408.397	0.0149176	DaError		46176643	1.14824e+08	1.15599e+08	1.23053e+08	1.45029e+08	9.70983e+07	7.64496e+07	1.52859e+08	1.05896e+08	2.45838e+08	1.25958e+08	1.15177e+08	1.83488e+08
10286	426	6.55927	1	M-H	1-	Adenosine-5'-phosphosulfate	MS1	NA	C00224	KEGG	427.02	0.0126217	DaError		10238	2.58065e+07	2.3182e+07	3.99393e+07	3.10312e+07	6.11201e+07	2.86751e+07	3.85617e+07	3.16456e+07	3.06766e+07	2.07534e+07	3.45648e+07	3.3099e+07
10302	135.12	16.0846	1	M-3H	3-	Mycolipenic acid (C27)	MS1	NA		KEGG	408.397	0.0149176	DaError		46176643	1.28106e+08	4.85149e+07	3.64741e+07	9.33842e+07	3.036e+08	5.20831e+07	1.09407e+08	1.05896e+08	1.00143e+08	1.16277e+08	1.00737e+08	1.49416e+08
10315	211.2	12.105	1	M-2H	2-	Mycocerosic acid (C28)	MS1	NA		KEGG	424.428	0.0134852	DaError		52921744	1.51063e+08	5.7076e+07	2.70252e+07	8.42116e+07	3.38007e+07	5.27498e+07	1.36515e+08	2.33315e+07	1.0616e+07	5.20263e+07	7.30783e+07	4.17238e+07
10319	456.96	26.0311	1	2M+FA-H	1-	3-Chloro-2-methylmaleylacetate	MS1	NA	C18310	KEGG	205.998	0.0173057	DaError		9543305	1.12491e+07	3.41484e+07	1.78131e+07	2.21262e+07	2.4544e+07	1.81827e+07	9.84111e+06	4.61976e+06	2.14483e+07	1.60986e+06	7.47502e+06	4.56956e+06
10320	135.12	10.2485	1	M-3H	3-	Mycolipenic acid (C27)	MS1	NA		KEGG	408.397	0.0149176	DaError		46176643	7.73621e+07	3.54011e+07	1.03122e+08	7.83311e+07	9.53827e+07	1.1351e+08	1.54036e+08	1.04408e+08	7.69615e+07	6.45982e+07	6.51403e+07	5.81363e+07
10330	135.12	9.9461	1	M-3H	3-	Mycolipenic acid (C27)	MS1	NA		KEGG	408.397	0.0149176	DaError		46176643	1.00436e+07	3.54011e+07	1.03122e+08	4.93888e+07	9.53827e+07	1.35016e+08	1.79873e+08	1.15699e+08	7.69615e+07	9.1787e+07	6.36151e+07	6.66996e+07
10331	409.08	24.1074	1	2M+FA-H	1-	L-tyrosine	MS2	CID000170	TYR	BioCyc	182.082	-0.122863	mS-score	HMDB00158	6942100	1.30791e+07	1.07974e+07	9.934e+06	1.0712e+07	6.52221e+06	2.76004e+07	1.11672e+07	5.83355e+06	8.10842e+06	5.93413e+06	7.26448e+06	2.43016e+07
10335	694.44	27.6854														0	0	1.38049e+06	0	2.68687e+06	1.81518e+06	9.94498e+06	1.02588e+07	2.70578e+07	1.29934e+06	0	2.87197e+06
10341	135.12	21.0825	1	M-3H	3-	Mycolipenic acid (C27)	MS1	NA		KEGG	408.397	0.0149176	DaError		46176643	4.12878e+07	1.15543e+08	6.30116e+07	5.73162e+07	9.372e+06	3.82418e+07	8.82212e+07	4.47994e+07	3.38225e+07	1.03327e+08	5.10314e+07	5.76456e+07
10379	211.2	12.991	1	M-2H	2-	Mycocerosic acid (C28)	MS1	NA		KEGG	424.428	0.0134852	DaError		52921744	6.69754e+07	5.50058e+07	4.73869e+07	6.29748e+06	6.32259e+07	3.05454e+07	4.39452e+07	5.12349e+07	7.78946e+06	2.30891e+07	1.96017e+07	2.69076e+07
10385	391.08	9.37734	1	2M+FA-H	1-	N-Acetyl-L-glutamate 5-semialdehyde	MS1	NA	C01250	KEGG	173.069	0.027915	DaError		192878	6.96185e+06	8.60262e+06	1.11189e+07	7.86301e+06	1.85086e+06	1.50996e+07	9.85937e+06	1.36746e+07	1.47978e+07	6.96595e+06	1.63935e+07	1.22054e+07
10395	343.2	16.633	1	M+K-2H	1-	di-homo-gamma-linolenate	MS2	CID001241	CPD-8120	BioCyc	306.256	0.0253064	mS-score	HMDB02925	21158448	2.79525e+07	1.39458e+07	1.57931e+07	1.43101e+07	1.47002e+07	1.42818e+07	1.30851e+07	2.57948e+07	1.79046e+07	2.15787e+07	2.23345e+07	1.46099e+07
10401	207	7.92844	1	M+Na-2H	1-	2-(Carboxymethyl)-5-oxo-2,5-dihydro-2-furoic acid	MS1	NA	C01278	KEGG	186.016	0.0088961	DaError		543	9.3852e+07	3.33348e+07	1.01686e+08	1.27039e+08	5.92467e+07	6.77208e+07	3.7444e+07	3.54556e+07	1.04882e+08	3.99114e+07	2.65964e+07	5.24185e+07
10407	498.12	26.4531														3.5763e+07	4.86248e+07	2.24639e+07	8.28699e+06	1.46339e+07	2.62248e+07	9.79329e+06	7.23676e+06	1.82663e+07	9.15009e+06	4.70158e+06	6.08129e+06
10437	498.12	25.9834														1.34221e+07	3.14418e+07	2.24639e+07	8.28699e+06	1.46339e+07	7.94581e+06	9.79329e+06	2.82997e+07	2.58614e+07	9.15009e+06	2.86937e+06	6.08129e+06
10439	327.36	25.7865														2.49358e+07	2.54273e+07	1.90103e+07	1.53032e+07	1.22218e+07	1.58473e+07	2.06927e+07	5.13747e+07	3.71177e+07	1.53953e+07	2.08977e+07	9.09137e+06
10450	367.08	6.87818	1	2M+FA-H	1-	4,6-Dihydroxyquinoline	MS1	NA	C05639	KEGG	161.048	0.0067857	DaError		440738	1.36353e+06	2.22114e+06	5.03823e+06	2.85787e+06	3.63521e+06	5.369e+06	5.67331e+06	3.15989e+06	6.02648e+06	8.43652e+06	1.58404e+07	1.02539e+07
10465	147.12	4.29107	1	M+FA-H	1-	Cadaverine	MS1	NA	C01672	KEGG	102.116	0.0060956	DaError		273	1.40043e+07	2.12085e+07	2.9692e+07	2.02905e+07	2.29208e+07	1.39445e+07	3.36503e+07	2.52417e+07	3.14096e+07	1.02217e+07	3.10314e+07	7.82925e+06
10466	211.2	12.4911	1	M-2H	2-	Mycocerosic acid (C28)	MS1	NA		KEGG	424.428	0.0134852	DaError		52921744	9.61563e+07	8.5926e+07	2.70252e+07	5.23915e+07	3.38007e+07	3.05454e+07	1.13071e+08	7.83936e+07	9.85885e+06	3.87554e+07	7.30783e+07	4.17238e+07
10480	369	24.104	1	2M-H	1-	Phosphoserine	MS1	NA	C01005	KEGG	185.009	0.005285	DaError		68841	1.46097e+07	3.82769e+07	2.13491e+07	1.281e+07	2.34332e+07	1.27825e+07	1.5728e+07	6.63852e+06	1.66142e+07	3.12965e+07	1.2999e+07	1.04695e+07
10486	456	26.7782	1	M+FA-H	1-	2'-Deoxyadenosine-5'-diphosphate	MS1	NA	C00206	KEGG	411.034	0.0327001	DaError		188966	7.41497e+07	3.71275e+07	1.57273e+07	1.65175e+07	2.32952e+07	3.24377e+07	9.13868e+06	1.09819e+07	2.94879e+07	1.17345e+07	7.16466e+06	1.02021e+07
10487	135.12	21.7627	1	M-3H	3-	Mycolipenic acid (C27)	MS1	NA		KEGG	408.397	0.0149176	DaError		46176643	6.03362e+07	8.84399e+07	5.43714e+07	7.85444e+07	3.66024e+07	9.27149e+07	6.32204e+07	1.0566e+08	9.15121e+06	4.31073e+07	2.58899e+07	2.68956e+07
10523	497.88	27.1442														1.86323e+08	9.26314e+07	4.58112e+07	5.99409e+07	3.58586e+07	3.26884e+06	1.55434e+07	1.4377e+07	1.44611e+07	1.001e+07	1.75498e+07	7.64514e+06
10525	205.08	5.27332	1	2M-H	1-	Benzonitrile	MS1	NA	C09814	KEGG	103.042	0.0014397	DaError		7505	7.76989e+06	1.02845e+07	1.04637e+07	1.60378e+06	3.71614e+06	8.27741e+06	5.88343e+06	1.07006e+07	1.05823e+07	1.0035e+07	3.4784e+06	1.00469e+07
10526	603	4.8293	1	M+K-2H	1-	Uridine-5'-diphosphate-glucose	MS1	NA	C00029	KEGG	566.055	0.0036253	DaError		8629	8.93723e+06	8.77634e+06	6.62095e+06	1.73853e+06	1.17672e+07	1.17461e+07	2.20234e+06	4.38163e+06	5.35845e+06	1.27472e+07	1.06025e+07	7.03294e+06
10573	396	26.0294														8.43691e+06	1.32785e+07	3.41456e+06	1.37688e+07	9.07354e+06	5.91127e+06	9.41063e+06	8.49808e+06	4.38946e+06	1.05473e+07	1.55678e+07	1.90116e+07
10578	427.2	15.5537	1	2M-H	1-	Desthiobiotin	MS1	NA	C01909	KEGG	214.132	0.0280983	DaError		643	1.48208e+07	6.16374e+06	3.93113e+06	8.17681e+06	1.07302e+07	6.39016e+06	1.11875e+07	7.8798e+06	2.03119e+07	7.70534e+06	6.87882e+06	5.26258e+06
10604	207	7.20736	1	M+K-2H	1-	3,4-dihydroxyphenylglycol	MS2	CID001528	CPD-11878	BioCyc	170.058	0.480359	mS-score	HMDB00318	91528	4.25078e+07	6.57733e+07	7.36442e+07	2.04503e+07	9.0904e+07	5.06004e+07	1.60392e+07	3.54556e+07	8.42536e+06	9.81022e+06	3.82209e+07	2.8297e+07
10623	227.16	25.573	1	2M-H	1-	1-Methylhydantoin	MS1	NA		KEGG	114.043	0.0407125	DaError		69217	3.79728e+07	3.61792e+07	3.43783e+07	2.65583e+06	1.45986e+06	4.92471e+07	1.85744e+07	1.10332e+07	2.3937e+07	2.27926e+07	3.68212e+07	2.36057e+07
10624	426.6	16.0011														6.37477e+06	2.22805e+07	2.79234e+07	1.0353e+07	1.3267e+07	1.31382e+07	2.56827e+07	2.74158e+07	4.51505e+06	4.98057e+07	2.18323e+07	2.71786e+07
10647	183	15.067	1	M-H	1-	3-Phosphonooxypyruvate	MS2	NA	C03232	KEGG	183.977	1.26632	mS-score		105	1.80191e+07	2.96243e+07	8.95581e+06	4.79513e+07	4.32689e+07	4.23239e+06	2.12641e+07	1.49301e+07	1.00534e+08	4.13869e+07	1.82532e+07	2.56288e+07
10651	497.88	28.0312														1.54782e+08	7.09277e+07	6.14771e+07	7.98905e+07	3.96981e+07	7.74323e+07	1.67175e+07	5.14906e+07	5.04826e+06	9.38622e+06	1.99574e+07	6.44581e+06
10666	183.12	16.2074	1	2M-H	1-	glycerol	MS1	CID000133	GLYCEROL	BioCYC	92.0473	0.0162914	DaError	HMDB00131	753	1.87081e+07	2.61709e+07	3.31968e+07	2.86052e+07	2.32141e+07	2.18705e+07	2.5583e+07	8.91815e+06	3.42131e+07	9.35334e+06	1.84188e+07	2.56442e+07
10673	400.92	9.4203	1	2M-H	1-	S-Sulfocysteine	MS1	NA	C05824	KEGG	200.977	0.0129176	DaError		115015	1.48576e+07	6.26351e+06	1.30844e+07	9.01772e+06	8.42466e+06	2.87794e+06	1.45095e+07	1.97477e+07	8.86809e+06	1.9172e+07	7.92883e+06	6.43731e+06
10674	430.8	20.0077	1	2M-H	1-	(3R,6R)-1,3,4,6-Tetrachlorocyclohexa-1,4-diene	MS1	NA	C06597	KEGG	215.907	0.003079	DaError		441094	3.81141e+06	8.60211e+06	6.76471e+06	8.35191e+06	1.39802e+07	1.54352e+07	3.01067e+06	4.02791e+06	4.60074e+06	4.40383e+06	3.31903e+06	6.43895e+06
10692	315.96	21.2996														7.27732e+06	5.42656e+06	5.11396e+06	7.34763e+06	4.97958e+06	3.08234e+06	6.494e+06	3.78892e+06	3.50152e+06	5.30454e+06	5.44717e+06	7.46245e+06
10709	382.92	19.9105	1	2M-H	1-	(E)-2-Chloro-4-oxo-2-hexenedioic acid	MS1	NA	C06329	KEGG	191.983	0.0189063	DaError		9776838	2.45903e+06	9.01645e+06	2.97896e+06	2.30955e+06	6.75249e+06	2.99483e+06	3.12482e+06	4.3386e+06	1.29681e+07	5.53069e+06	4.7748e+06	3.35874e+06
10710	147.12	4.07993	1	M+FA-H	1-	Cadaverine	MS1	NA	C01672	KEGG	102.116	0.0060956	DaError		273	1.40043e+07	2.36181e+07	2.9692e+07	2.02905e+07	2.29208e+07	1.39445e+07	1.39712e+07	2.52417e+07	1.0489e+07	1.02217e+07	3.10314e+07	9.8882e+06
10712	162.96	14.4632	1	2M-H	1-	sulfurous acid	MS1	NA		KEGG	81.9725	0.0111774	DaError		1100	1.48413e+07	3.29207e+07	1.80545e+07	2.15474e+07	3.65194e+07	1.93038e+07	5.4279e+07	2.68892e+07	8.72855e+06	1.63567e+07	2.11936e+07	3.44594e+07
10716	426.48	3.70998														3.14514e+07	3.79438e+07	5.76677e+07	1.7319e+07	1.27698e+07	2.00397e+07	1.51173e+07	3.68321e+07	4.77341e+06	1.79326e+07	1.82839e+07	2.31088e+07
10729	117.12	19.1971	1	2M-H	1-	acetamide	MS1	CID000827	ACETAMIDE	BioCYC	59.0371	0.0265256	DaError	HMDB31645	178	8.67814e+07	1.8798e+07	2.57436e+07	1.89339e+07	1.00258e+08	6.71249e+07	2.07657e+07	2.28076e+07	1.15967e+07	3.0366e+07	4.23972e+07	2.63222e+07
10767	497.04	20.4097	1	2M-H	1-	Pyridoxine phosphate	MS1	NA	C00627	KEGG	249.04	0.0165808	DaError		1055	6.6029e+06	6.73349e+06	3.86854e+06	6.03225e+06	3.04083e+06	998277	3.13429e+06	4.78128e+06	7.0834e+06	1.53206e+06	873543	3.90011e+06
10781	233.16	16.5974	1	2M-H	1-	5-Aminovaleric acid	MS1	NA	C00431	KEGG	117.079	0.00466125	DaError		138	2.0691e+07	2.104e+07	1.38243e+07	1.64975e+07	1.14044e+07	2.13222e+07	1.94647e+07	1.83782e+07	7.57739e+06	1.24604e+07	1.28686e+07	9.09382e+06
10785	183.36	14.9007														9.85574e+06	5.28058e+06	1.00795e+07	9.15443e+06	1.15191e+07	3.61713e+06	4.57741e+06	1.42634e+07	6.21773e+06	6.92492e+06	1.09897e+07	1.83374e+07
10806	183.36	14.349														5.16991e+06	6.19791e+06	1.35151e+07	1.0424e+07	6.85699e+06	3.82847e+06	5.34832e+06	4.14701e+06	6.68334e+06	6.92492e+06	2.90757e+06	5.08414e+06
10816	197.16	29.1423	1	2M-H	1-	(2R)-2-Hydroxy-2-methylbutanenitrile	MS1	NA		KEGG	99.0684	0.0152259	DaError		12650900	7.81033e+06	6.38365e+06	4.98007e+06	1.10738e+07	4.26305e+06	3.44164e+06	4.09259e+06	2.40143e+06	3.26706e+06	7.27267e+06	4.45482e+06	3.9178e+06
10859	255.24	24.5862	1	M-H	1-	Palmitic acid	MS1	NA	C00249	KEGG	256.24	0.0070512	DaError		985	1.54236e+07	1.01217e+07	1.73986e+07	3.57166e+07	1.23602e+07	4.35128e+06	1.1442e+07	5.56889e+06	2.37068e+06	1.50761e+07	1.24003e+07	1.58203e+07
10862	255.24	27.817	1	M-H	1-	Palmitic acid	MS1	NA	C00249	KEGG	256.24	0.0070512	DaError		985	2.02811e+07	1.27555e+07	4.16265e+06	2.3378e+07	4.34397e+07	1.75111e+07	5.08072e+06	5.05226e+06	1.75126e+07	7.64608e+06	5.33513e+06	1.2615e+07
10882	175.2	7.937	1	2M-H	1-	Putrescine	MS1	NA	C00134	KEGG	88.1	0.00358806	DaError		1045	3.40792e+06	1.03012e+08	2.18322e+07	1.32166e+08	2.01385e+08	4.56876e+06	1.55965e+07	4.08833e+07	6.57649e+06	1.17916e+07	7.71289e+07	9.881e+07
10883	175.2	8.18131	1	2M-H	1-	Putrescine	MS1	NA	C00134	KEGG	88.1	0.00358806	DaError		1045	3.40792e+06	1.23965e+07	2.18322e+07	8.92735e+06	6.33665e+06	4.56876e+06	1.55965e+07	4.08833e+07	6.57649e+06	1.17916e+07	7.71289e+07	1.23229e+07
10892	767.04	11.5397	1	M+Na-2H	1-	NADPH	MS1	NA		KEGG	746.099	0.0336136	DaError		5884	1.37368e+08	1.55538e+08	2.20065e+07	6.48954e+07	1.92993e+08	7.0163e+07	4.16473e+07	7.81217e+07	5.81413e+06	8.93621e+07	8.35622e+07	9.14658e+07
10896	339.36	15.481	1	M-H	1-	behenate	MS1	CID002605	DOCOSANOATE	BioCYC	340.334	0.0331307	DaError	HMDB00944	5460660	3.52346e+06	4.15054e+06	3.03935e+06	4.89279e+06	4.45609e+06	2.11001e+06	2.3967e+06	3.40189e+06	1.11e+07	2.74357e+06	2.39733e+06	5.09003e+06
10899	121.17	9.11751														4.81023e+06	0	0	0	0	0	0	0	2.19654e+06	0	0	0
10902	685.68	5.83147														2.41884e+06	3.81938e+07	3.15919e+07	2.75208e+07	4.13826e+07	1.79703e+07	2.81951e+07	1.92687e+07	3.21086e+06	1.76935e+07	2.41914e+07	5.79547e+07
10907	371.76	15.5849														2.55421e+06	7.01394e+06	3.8389e+06	7.64484e+06	6.2738e+06	2.86255e+06	1.0363e+06	4.82675e+06	2.31709e+06	2.27188e+06	1.98109e+06	1.21897e+06
10915	265.08	14.5155	1	2M-H	1-	Aspartic acid	MS1	NA	C00049	KEGG	133.038	0.0061236	DaError		5960	2.54521e+06	3.32215e+06	1.77155e+06	2.73028e+06	3.10281e+06	3.09577e+06	975999	1.14769e+06	5.48315e+06	4.24983e+06	1.76448e+06	1.61689e+06
10932	426.48	4.04938														2.67518e+07	2.47691e+07	2.76781e+07	7.26432e+07	1.27698e+07	3.15082e+07	1.51173e+07	3.68321e+07	3.03776e+06	2.31751e+07	3.1119e+07	2.31088e+07
10951	383.88	2.58098														8.07185e+07	3.23283e+07	5.70161e+07	3.73523e+07	7.92508e+07	5.11029e+07	3.76693e+07	6.85558e+07	3.26519e+06	6.76334e+07	3.86946e+07	2.94056e+07
10953	186	15.3351	1	M+K-2H	1-	Methionine	MS1	NA	C00073	KEGG	149.051	0.0003454	DaError		6137	3.5513e+06	8.28311e+06	3.62109e+06	4.4555e+06	5.56974e+06	3.06655e+06	9.59138e+06	3.92164e+06	4.34568e+06	2.61876e+06	3.22719e+06	1.41623e+06
10964	339.12	15.9386	1	2M+FA-H	1-	L-4-Hydroxyglutamate semialdehyde	MS1	NA	C05938	KEGG	147.053	0.00773925	DaError		440851	1.04931e+07	6.11145e+06	1.40274e+07	1.31951e+06	1.32515e+07	7.32836e+06	6.41185e+06	3.21783e+06	8.62465e+06	1.0338e+07	8.79367e+06	7.85671e+06
10992	339	17.0589	1	2M-H	1-	L-Phospholactate	MS1	NA		KEGG	169.998	0.0056141	DaError		5326965	3.61812e+06	8.86994e+06	7.88478e+06	5.72594e+06	4.3228e+06	2.33891e+07	1.6699e+07	1.96022e+07	4.85596e+06	5.42871e+06	5.02911e+06	1.62011e+07
11009	255.12	21.6094	1	2M-H	1-	4-Amino-4-cyanobutanoic acid	MS1	NA	C05715	KEGG	128.059	0.00505805	DaError		440769	6.84684e+06	7.90463e+06	7.89694e+06	8.71833e+06	1.1917e+07	3.43556e+06	1.35545e+07	3.24179e+06	9.2747e+06	5.70095e+06	2.88026e+06	4.1017e+06
11028	117	15.1893	1	M+Na-2H	1-	Protoanemonin	MS1	NA	C07090	KEGG	96.0211	0.00420463	DaError		66948	3.61519e+07	1.26467e+07	1.80073e+07	3.00043e+07	3.3939e+07	9.46857e+06	2.08483e+07	2.1312e+07	1.89308e+07	6.26465e+06	1.01843e+07	5.94882e+06
11038	234.96	13.041	1	M+Na-2H	1-	(3R)-3-Hydroxy-2-oxo-4-phosphonooxybutanoate	MS1	NA	C06054	KEGG	213.988	0.0025125	DaError		21145142	6.25833e+06	4.70915e+06	4.38044e+06	3.99057e+06	2.41647e+06	4.752e+06	6.31676e+06	8.68176e+06	6.16611e+06	4.79848e+06	2.4938e+06	2.61433e+06
11063	402.96	0.97115	1	2M-H	1-	Benzoyl phosphate	MS1	NA	C06206	KEGG	202.003	0.0194756	DaError		151426	7.5051e+07	1.58912e+08	1.04187e+08	1.26784e+08	4.79827e+07	4.14787e+07	2.1407e+08	7.36436e+07	1.76275e+06	1.13666e+08	7.41287e+07	5.99991e+07
11069	151.92	29.0485														7.06654e+06	3.20002e+06	7.84981e+06	2.02527e+07	5.73397e+06	9.06937e+06	2.3941e+06	1.8382e+07	1.49415e+06	8.63936e+06	1.41625e+07	3.96558e+06
11073	118.08	20.8424	1	M-H	1-	L-Threonine	MS1	NA	C00188	KEGG	119.058	0.0290346	DaError		6288	9.14409e+06	7.79128e+06	4.7453e+06	3.09536e+07	2.01142e+07	1.37787e+07	1.68739e+07	2.67922e+07	1.30066e+06	1.67587e+07	1.75275e+07	5.04823e+06
11074	339.12	15.0149	1	2M+FA-H	1-	L-4-Hydroxyglutamate semialdehyde	MS1	NA	C05938	KEGG	147.053	0.00773925	DaError		440851	4.19187e+06	7.31645e+06	7.8535e+06	3.53994e+06	7.77405e+06	2.93342e+06	6.91161e+06	3.21783e+06	1.65157e+06	1.07779e+07	8.79367e+06	4.12878e+06
11088	383.16	23.6784	1	2M+FA-H	1-	Norepinephrine	MS1	NA	C00547	KEGG	169.074	0.00700815	DaError		439260	5.05456e+06	1.50447e+07	1.29349e+07	6.95629e+06	5.50728e+06	1.81311e+07	2.96082e+07	3.29878e+07	4.38212e+06	1.22617e+07	2.87214e+06	3.6088e+07
11093	255.24	25.0026	1	M-H	1-	Palmitic acid	MS1	NA	C00249	KEGG	256.24	0.0070512	DaError		985	1.48951e+07	1.01217e+07	1.45927e+07	3.57166e+07	1.23602e+07	4.04042e+06	1.17261e+07	5.56889e+06	1.21598e+06	2.45344e+07	1.24003e+07	9.28525e+06
11096	315.24	20.9972	1	M-H	1-	pregnenolone	MS1	CID001110	PREGNENOLONE	BioCYC	316.24	0.00703593	DaError	HMDB00253	8955	1.01279e+06	9.9418e+06	1.61567e+07	1.33752e+07	4.30738e+06	1.72324e+07	1.52426e+07	1.10885e+07	3.07653e+06	1.4693e+07	1.12922e+07	1.04448e+07
11121	223.2	16.0529	1	M-H	1-	(3E,5Z)-tetradecadienoate	MS1	CID001218	CPD0-1159	BioCYC	224.178	0.0296429	DaError		25245804	992755	2.56712e+06	4.83638e+06	7.09168e+06	6.76952e+06	2.72696e+06	3.84016e+06	6.60277e+06	959068	4.02633e+06	1.69325e+06	1.46167e+06
11132	350.76	17.4389														5.83789e+06	5.222e+06	2.13486e+06	4.61176e+06	4.30443e+06	1.04119e+07	3.37636e+06	3.49712e+06	1.09257e+06	4.86578e+06	2.37298e+06	4.84599e+06
11148	393	17.2126	1	2M-H	1-	Selenomethionine	MS1	NA	C05335	KEGG	196.996	0.0081374	DaError		15103	4.36489e+06	4.29747e+06	1.73827e+06	1.78859e+06	1.30506e+06	3.5257e+06	2.65709e+06	690835	1.97023e+06	1.44954e+06	1.13354e+07	5.10907e+06
11156	97.2	14.1303														9.58743e+06	6.82497e+06	2.1518e+07	1.5011e+07	1.17467e+07	1.04751e+07	8.24337e+06	5.88155e+06	2.25817e+06	1.13688e+07	5.36025e+06	5.63503e+06
11160	289.92	0.985836														2.66101e+07	2.899e+07	7.05588e+06	3.79608e+07	1.81612e+07	4.30512e+07	2.48669e+07	1.7312e+07	3.14537e+06	2.00121e+07	2.23663e+07	3.6883e+07
11162	264	14.9936	1	M+K-2H	1-	L-Arogenic acid	MS1	NA	C00826	KEGG	227.079	0.0279785	DaError		439319	5.83704e+06	5.64386e+06	7.01877e+06	1.05778e+07	1.39393e+07	1.01173e+07	4.25553e+06	2.07118e+06	730947	2.4682e+06	2.66779e+06	1.53816e+06
11163	236.04	18.9531	1	M+K-2H	1-	gamma-Glutamyl-beta-aminopropiononitrile	MS1	NA	C06114	KEGG	199.096	0.004304	DaError		440920	2.29876e+07	2.74486e+07	1.75718e+07	1.93737e+07	3.02024e+07	2.79489e+07	2.95605e+07	3.15113e+07	2.77633e+06	2.02035e+07	4.31557e+07	3.62985e+07
11168	255.12	19.515	1	M+FA-H	1-	(+)-7-iso-jasmonate	MS2	CID001254	CPD-731	BioCyc	210.126	1.79011	mS-score		7251182	1.57418e+07	1.40399e+07	6.06242e+06	6.39747e+06	1.39077e+07	1.94622e+06	5.65231e+06	5.60977e+06	675003	4.19562e+06	6.87941e+06	6.89593e+06
11172	181.44	0.591542														1.99511e+06	3.44109e+06	3.61875e+06	5.8085e+06	6.7105e+06	3.79111e+06	6.09974e+06	5.17756e+06	1.69583e+06	2.32546e+06	773355	1.32841e+06
11176	242.28	15.7829														1.50033e+07	5.25496e+06	1.44641e+07	7.51389e+06	1.99061e+07	2.6829e+07	7.9007e+06	1.04657e+07	1.01654e+06	1.01751e+07	1.14062e+07	2.91866e+07
11180	198.12	7.26985	1	M-H	1-	gamma-Glutamyl-beta-aminopropiononitrile	MS1	NA	C06114	KEGG	199.096	0.0315798	DaError		440920	3.23355e+06	4.88306e+06	3.08188e+06	5.58044e+06	4.90243e+06	4.44642e+06	1.19451e+07	8.58139e+06	528547	1.16638e+07	3.45485e+06	5.4173e+06
11196	450.84	1.92789	1	2M-H	1-	2,5-Dichloro-4-oxohex-2-enedioate	MS1	NA	C12835	KEGG	225.944	0.0199425	DaError		5282172	1.15472e+09	3.79925e+08	6.96232e+08	8.10812e+08	6.21754e+08	4.51791e+08	9.80069e+08	1.11606e+09	8.5603e+08	1.17128e+09	1.26408e+09	5.6554e+08
11198	438.72	1.28331	1	M-2H	2-	hydrogenobyrinate a,c-diamide	MS1	CID001404	CPD-688	BioCYC	879.45	0.00415788	DaError		25244717	3.87922e+08	4.84039e+08	4.77464e+08	3.94265e+08	2.82699e+08	3.53614e+08	4.87275e+08	3.52719e+08	3.4918e+08	3.20852e+08	6.73099e+08	2.42251e+08
11200	265.08	23.2482	1	2M-H	1-	Aspartic acid	MS1	NA	C00049	KEGG	133.038	0.0061236	DaError		5960	5.7315e+08	5.0904e+08	4.74218e+08	1.6233e+06	1.1206e+09	1.00187e+09	5.35545e+08	5.76737e+08	6.18333e+08	1.27883e+09	1.30858e+09	1.4875e+09
11205	605.76	1.30979														2.66351e+08	3.08347e+08	4.09455e+08	1.72705e+08	1.41668e+08	1.61087e+08	1.78506e+08	3.75163e+08	2.59719e+08	6.12583e+07	2.4692e+08	1.98422e+08
11206	128.04	7.69227	1	M-H	1-	1-Pyrroline-4-hydroxy-2-carboxylate	MS1	NA	C04282	KEGG	129.043	0.0046762	DaError		440282	900510	1.01831e+08	5.99562e+07	1.30929e+08	8.26766e+07	9.80181e+07	7.17586e+07	2.23144e+08	1.60078e+08	1.77076e+08	3.07544e+08	3.00447e+08
11210	312.24	26.9787														1.24029e+09	2.75556e+08	2.33032e+08	2.60868e+08	2.69298e+08	3.27253e+08	3.01706e+08	4.29996e+08	1.91641e+08	2.92105e+08	2.30948e+08	3.65667e+08
11211	339.12	23.7005	1	2M+FA-H	1-	L-4-Hydroxyglutamate semialdehyde	MS1	NA	C05938	KEGG	147.053	0.00773925	DaError		440851	1.7161e+09	9.63162e+08	5.81808e+08	8.2778e+08	2.29897e+09	1.96938e+09	5.64093e+08	3.39157e+08	5.7381e+08	5.29172e+08	4.98481e+08	5.31058e+08
11217	113.04	1.19368	1	M-H	1-	1-Methylhydantoin	MS1	NA		KEGG	114.043	0.0043495	DaError		69217	4.81007e+07	6.05229e+07	1.87799e+07	8.35674e+07	6.85634e+07	2.10143e+07	6.11144e+07	4.69352e+07	7.19111e+07	2.09418e+07	3.18219e+07	4.42759e+07
11219	116.16	25.6619														2.71229e+09	3.9856e+08	4.08053e+08	3.55057e+09	9.4794e+08	6.54391e+08	5.42369e+07	3.28324e+08	3.04159e+08	1.6889e+08	3.16135e+08	6.30853e+08
11223	818.88	11.907														8.98589e+07	7.60031e+07	1.84874e+07	7.03154e+07	1.25115e+08	1.20613e+08	6.32554e+06	4.23286e+07	6.68455e+07	7.63911e+07	1.06431e+08	1.15249e+08
11233	325.32	19.022														8.47002e+08	3.15305e+08	3.94294e+08	2.84599e+08	3.29421e+08	3.48564e+08	3.19435e+08	2.56904e+08	2.8814e+08	3.84566e+08	3.65633e+08	3.74624e+08
11239	402.84	1.96108														3.36504e+08	1.28905e+08	8.02733e+07	1.45823e+08	3.38732e+08	2.39314e+08	1.74548e+08	1.61218e+08	2.91186e+07	7.46019e+07	1.29522e+08	2.0093e+08
11241	133.08	1.54675	1	M-3H	3-	MG(0:0/22:6(4Z,7Z,10Z,13Z,16Z,19Z)/0:0)	MS1	NA		KEGG	402.277	0.0151763	DaError		46896303	6.96043e+07	5.53168e+07	4.40869e+07	6.59095e+07	5.05876e+07	3.36712e+07	1.54069e+07	8.36261e+06	2.27784e+07	1.90384e+07	1.62675e+07	1.51521e+07
11242	712.92	9.90581														3.07366e+07	1.62831e+07	2.13704e+07	4.68708e+07	4.43184e+07	3.7093e+07	2.74805e+07	7.86685e+06	1.35272e+07	4.03902e+07	4.24486e+07	5.88184e+07
11243	325.32	26.6494														3.52238e+07	1.46104e+08	7.65127e+07	6.04191e+08	1.53151e+08	1.82316e+08	1.12547e+08	2.37011e+08	9.85504e+07	7.50853e+07	1.48511e+08	1.73172e+08
11250	132.96	27.0156	1	2M+FA-H	1-	carbon dioxide	MS1	NA		KEGG	43.9898	0.00892639	DaError		280	1.00336e+09	1.49684e+08	1.37176e+08	3.47992e+08	8.69836e+07	1.72891e+08	7.22095e+07	2.39278e+07	1.76382e+08	6.88863e+07	1.63042e+08	2.1959e+08
11253	938.88	12.1077														2.16072e+07	5.1232e+07	1.1046e+07	3.55908e+07	1.45912e+08	9.94265e+07	9.93244e+06	2.72703e+07	1.13358e+07	1.05611e+08	3.69384e+07	3.38523e+07
11254	251.04	6.86022	1	M+FA-H	1-	(2R,3S)-2-Methylcitric acid	MS1	NA	C02225	KEGG	206.043	0.0008604	DaError		439681	2.1042e+07	2.86329e+07	9.84901e+06	6.3073e+07	3.89901e+07	4.84235e+07	1.84686e+07	5.85155e+07	6.91484e+07	9.51969e+07	7.85413e+07	1.86617e+08
11263	471.24	8.3372														4.03563e+07	3.03672e+07	3.09361e+07	1.59087e+07	6.37338e+07	4.0138e+07	1.55918e+07	1.65982e+07	3.81989e+07	3.76501e+07	8.2098e+07	3.88133e+07
11264	558.96	10.6091														3.62345e+07	3.26564e+07	1.42842e+08	1.66966e+07	2.27016e+07	3.57256e+07	4.33032e+07	8.31558e+07	1.55178e+08	1.18196e+08	9.05583e+07	6.53627e+07
11273	620.76	8.75009	1	2M+FA-H	1-	Lindane	MS1	NA	C06988	KEGG	287.86	0.020838	DaError		727	3.72437e+07	3.58545e+07	1.99997e+07	5.4021e+07	6.26237e+07	5.02699e+07	1.06183e+07	1.71182e+07	1.56365e+07	3.27797e+07	4.96808e+06	5.17351e+07
11276	347.04	7.69386	1	M+Na-2H	1-	5-Fluorodeoxyuridine monophosphate	MS2	NA	C04242	KEGG	326.032	0.227134	mS-score		8642	2.19835e+07	2.22924e+07	1.82082e+07	2.04808e+07	1.91876e+07	4.60828e+07	2.54939e+07	2.8013e+07	3.33596e+07	2.36272e+07	4.13479e+07	2.24799e+07
11278	427.56	27.2526														8.53296e+06	4.9298e+07	3.29279e+07	2.28456e+07	7.73845e+07	5.18014e+07	1.64139e+07	2.53286e+07	2.29763e+07	1.66205e+07	1.49388e+07	4.18488e+07
11287	426.6	22.8733														1.20863e+07	2.45799e+07	1.85932e+07	7.5765e+07	9.9755e+07	2.25031e+07	2.47145e+07	4.87974e+07	2.75923e+07	1.97973e+07	3.52471e+07	5.25041e+07
11291	559.08	9.19798														3.97828e+07	2.75239e+07	1.70305e+07	4.69933e+07	3.91432e+07	2.10838e+07	3.11383e+07	2.00262e+07	1.92448e+07	3.21312e+07	3.39718e+07	4.1165e+07
11300	325.32	27.389														1.38466e+07	1.07422e+08	7.65127e+07	5.89726e+08	2.1842e+08	1.28546e+08	2.03468e+08	2.87355e+08	1.19943e+08	1.67273e+08	1.24504e+08	2.49372e+08
11318	325.32	24.5816														1.53723e+07	6.66146e+07	9.1147e+07	9.51715e+07	1.38335e+08	1.32611e+08	6.09453e+07	6.20553e+07	3.73658e+07	4.23651e+07	2.78455e+07	7.58747e+07
11326	956.76	11.2021														3.23715e+07	7.48271e+06	2.16522e+07	4.42345e+07	5.20385e+07	1.07901e+07	5.82136e+06	1.121e+07	5.52146e+06	4.17586e+07	4.11872e+07	5.93423e+06
11328	135.12	27.4118	1	M-3H	3-	Mycolipenic acid (C27)	MS1	NA		KEGG	408.397	0.0149176	DaError		46176643	1.73399e+08	2.60817e+07	3.90096e+07	1.02035e+08	2.46144e+07	2.25601e+08	5.95149e+07	9.42284e+07	8.96315e+07	6.69457e+07	4.15683e+07	7.3425e+07
11340	800.88	10.4583														1.36355e+07	1.19325e+07	1.75229e+07	5.71793e+07	4.70433e+07	4.02074e+07	1.46281e+07	6.61095e+06	7.76684e+06	3.25035e+07	3.68055e+07	1.81819e+07
11349	311.16	21.3424	1	M+K-2H	1-	1-Dodecanoyl-sn-glycerol	MS1	NA		KEGG	274.214	0.0030117	DaError		656773	4.34084e+07	1.13989e+08	1.25765e+08	1.19134e+08	3.89306e+07	7.51477e+07	4.21089e+07	4.67782e+07	1.31855e+08	3.91556e+07	7.47907e+07	4.3915e+07
11366	427.56	27.4828														2.96182e+07	4.9298e+07	6.57972e+07	2.28456e+07	7.73845e+07	5.18014e+07	1.94387e+07	3.21941e+07	2.29763e+07	1.66205e+07	1.78454e+07	3.81811e+07
11368	455.88	27.2228														9.44987e+07	4.81399e+07	3.35845e+07	2.02778e+07	1.11951e+07	3.3061e+07	1.33925e+07	1.11741e+07	9.60663e+06	4.33173e+06	5.46408e+06	1.23432e+07
11370	500.04	28.3002	1	M+K-2H	1-	Adenylosuccinic acid	MS1	NA	C03794	KEGG	463.074	0.0173601	DaError		440122	3.3803e+07	4.87524e+07	3.47638e+07	3.28555e+07	7.58908e+07	3.61081e+07	2.65006e+07	1.4662e+07	1.97679e+07	2.65669e+07	7.46394e+06	1.39652e+07
11371	132.96	2.44656	1	2M+FA-H	1-	carbon dioxide	MS1	NA		KEGG	43.9898	0.00892639	DaError		280	6.2785e+07	1.26873e+07	7.52214e+06	6.25335e+06	4.49879e+06	1.46116e+07	8.26806e+06	9.04791e+06	2.00679e+07	1.53813e+07	1.1519e+07	5.21358e+06
11373	356.04	8.51067	1	M+Na-2H	1-	S-Formylglutathione	MS1	NA	C01031	KEGG	335.079	0.0133774	DaError		189122	1.22924e+07	1.75368e+07	3.25296e+06	1.3362e+07	1.32638e+07	1.47376e+07	1.10742e+07	8.92555e+06	5.50901e+06	2.01184e+07	2.10541e+07	1.82031e+07
11383	351.12	7.32424	1	2M-H	1-	L-ascorbate	MS2	CID000942	ASCORBATE	BioCyc	176.032	-1.32644	mS-score	HMDB00044	54679076	1.87109e+07	2.06039e+07	2.05957e+06	2.10277e+07	1.64342e+07	5.26227e+07	5.23921e+06	9.01788e+06	1.48755e+07	7.54836e+06	3.27272e+07	1.78778e+07
11385	245.16	4.974	1	M+FA-H	1-	laurate	MS2	CID000511	DODECANOATE	BioCyc	200.178	-0.150035	mS-score	HMDB00638	4149208	1.87165e+07	1.4846e+07	1.76146e+07	9.56925e+06	4.83703e+07	1.75106e+07	1.05228e+07	1.60001e+07	1.69225e+07	4.84354e+07	4.75647e+07	4.92785e+07
11388	680.88	8.35907														1.60583e+07	6.53688e+06	1.48892e+07	7.89697e+06	1.76549e+07	3.37788e+06	3.80612e+06	4.54764e+06	5.99325e+06	2.47508e+07	7.26181e+06	1.44779e+07
11397	210.96	8.26035	1	2M-H	1-	trans-3-Chloroacrylic acid	MS1	NA	C06614	KEGG	105.982	0.00148435	DaError		638124	1.85571e+07	8.17883e+07	6.49089e+07	3.86886e+07	1.15147e+08	2.53198e+07	9.13629e+07	7.72417e+07	6.25754e+07	7.76267e+07	2.76651e+07	5.86465e+07
11398	135.12	28.1253	1	M-3H	3-	Mycolipenic acid (C27)	MS1	NA		KEGG	408.397	0.0149176	DaError		46176643	3.81724e+07	4.11884e+07	4.66686e+07	1.1818e+08	1.39416e+08	1.30262e+08	5.1596e+07	7.98968e+07	4.64391e+07	6.66172e+07	1.15128e+08	8.08693e+07
11405	426.6	22.4069														4.36967e+07	2.45799e+07	3.14903e+07	9.39714e+07	1.05413e+08	4.53299e+07	2.58456e+07	5.47827e+07	2.75923e+07	3.12487e+07	4.1859e+07	1.85059e+07
11407	207.96	29.3605	1	M+K-2H	1-	3-dehydroshikimate	MS1	NA		KEGG	171.029	0.0179476	DaError		439774	9.58352e+07	5.765e+07	1.89054e+07	4.01307e+07	6.34233e+07	5.05084e+07	1.55609e+07	5.45486e+07	4.98376e+07	4.5837e+07	1.68846e+07	3.73501e+07
[truncated: 311 more rows]
