# Supplementary material for: Metabolite Dysregulation by Pranlukast in Mycobacterium tuberculosis
Source: Molecules. 2022 Feb 24;27(5):1520. doi: 10.3390/molecules27051520 (PMC8911922; doi:10.3390/molecules27051520)
Supplement: Supplementary file 1 [file molecules-27-01520-s001.zip › Table S3_Yelamanchi_281021.xlsx]

## Sheet: Sheet1
Yelamanchi et al., 2021. Metabolic dysregulation by Pranlukast in Mycobacterium tuberculosis
Table S3. List of differentially expressed metabolite features in positive mode
Feature ID	Feature m/z	Feature RT	PRK/Control Fold change (FC)	log2(FC)	p value	minusLOG10(p value)	Name	Assignment level
13	261	6.97012	2.3953	1.2602	0.035199	1.4535	cis-3-(Carboxy-ethyl)-3,5-cyclo-hexadiene-1,2-diol	MS2
28	889.92	13.2414	1.7113	0.77512	0.015981	1.7964	-	-
48	828.12	11.9788	0.64981	-0.62191	0.0019244	2.7157	NADP	MS2
51	603.96	10.2384	0.35581	-1.4908	0.0054844	2.2609	ppGpp	MS1
61	132.12	6.89952	2.9715	1.5712	0.0049452	2.3058	palmitaldehyde	MS1
92	517.08	23.6611	2.924	1.5479	0.043514	1.3614	pyridoxal 5'-phosphate	MS1
111	427.92	1.72415	0.30818	-1.6981	0.010545	1.977	-	-
164	524.76	1.88048	1.7812	0.83285	0.010612	1.9742	-	-
190	428.16	12.1978	0.49009	-1.0289	0.00084467	3.0733	hydroxymethylbilane	MS1
235	311.04	24.3801	0.19273	-2.3754	0.03537	1.4514	hypoxanthine	MS1
239	341.04	8.32573	2.1545	1.1074	0.043885	1.3577	diethylthiophosphate	MS1
266	311.28	26.0379	0.24263	-2.0431	0.016476	1.7831	phytenate	MS1
267	628.8	1.168	1.6257	0.70109	0.047203	1.326	-	-
288	244.08	7.01401	2.0062	1.0045	0.023443	1.63	gamma-Glutamyl-beta-cyanoalanine	MS2
299	540.96	10.0302	0.63742	-0.64967	0.041405	1.3829	L-Selenocystathionine	MS2
316	820.2	23.3064	1.8888	0.91745	0.037974	1.4205	FADH2	MS1
348	311.28	26.5089	0.30777	-1.7001	0.0063252	2.1989	phytenate	MS1
375	729.6	12.9586	0.44618	-1.1643	0.012338	1.9088	-	-
389	320.88	2.53234	2.1061	1.0746	0.024482	1.6112	carbamoyl-phosphate	MS1
390	135.96	2.46214	2.9031	1.5376	0.02318	1.6349	acetamide	MS1
423	338.16	24.6508	0.45515	-1.1356	0.023444	1.63	7,8-dihydroneopterin	MS1
491	604.2	24.7338	1.628	0.70309	0.038861	1.4105	-	-
533	473.04	23.819	0.56909	-0.81327	0.030188	1.5202	5-phospho-alpha-D-ribose 1-diphosphate	MS1
576	463.8	4.51543	0.35198	-1.5065	1.4652e-05	4.8341	-	-
614	441	25.0329	0.42564	-1.2323	0.02712	1.5667	(R)-4'-Phosphopantothenoyl-L-cysteine	MS2
667	133.08	8.17155	1.803	0.85039	0.012107	1.9169	cerulenin	MS1
697	60.84	1.90145	7.6532	2.9361	0.0011787	2.9286	-	-
698	324.96	5.65864	2.9676	1.5693	0.021873	1.6601	2,3,5-Trichlorodienelactone	MS2
715	551.04	24.7308	2.7257	1.4466	0.044222	1.3544	dUTP	MS1
828	760.44	13.0906	0.41421	-1.2716	0.0024475	2.6113	-	-
834	311.64	26.7595	0.29152	-1.7783	0.0034455	2.4627	-	-
860	427.92	2.16596	0.41351	-1.274	0.02575	1.5892	-	-
916	112.92	6.2175	2.4171	1.2733	0.023236	1.6338	Fe2+	MS1
994	434.16	27.6423	0.51701	-0.95173	0.040614	1.3913	-	-
1010	354.96	0.677686	1.8512	0.88849	0.03683	1.4338	5-chloro-4-hydroxy-2-oxopentanoate	MS1
1223	311.28	20.9946	0.25068	-1.9961	0.00027448	3.5615	phytenate	MS1
1241	218.16	18.7226	0.15279	-2.7104	0.027114	1.5668	L-arginine	MS2
1248	347.88	1.73159	3.1416	1.6515	0.0038386	2.4158	-	-
1298	352.08	24.1375	0.17641	-2.503	0.0072863	2.1375	2-(Formamido)-N1-(5'-phosphoribosyl)acetamidine	MS2
1332	168	15.5692	0.51018	-0.97091	0.0087742	2.0568	nicotinate	MS1
1343	405.96	11.9782	0.54339	-0.87994	0.025338	1.5962	cyclic-AMP	MS1
1351	352.08	23.4029	0.29744	-1.7493	0.030536	1.5152	N-acetylglutamyl-phosphate	MS1
1374	790.8	2.20609	0.59179	-0.75684	0.008202	2.0861	-	-
1387	177.12	11.1879	0.40688	-1.2973	0.038181	1.4182	butanoate	MS1
1390	352.08	23.2075	0.29696	-1.7517	0.01874	1.7272	N-acetylglutamyl-phosphate	MS1
1403	916.08	12.389	0.61379	-0.70419	0.025664	1.5907	3-Hydroxypropionyl-CoA	MS2
1422	352.08	22.8835	0.23334	-2.0995	0.021454	1.6685	N-acetylglutamyl-phosphate	MS1
1460	312	25.2369	0.14287	-2.8072	0.0091642	2.0379	2-(2-carboxy-4-methylthiazol-5-yl)ethyl phosphate	MS1
1474	576.12	22.8687	0.39402	-1.3437	0.016312	1.7875	-	-
1502	463.92	4.53468	0.26907	-1.8939	8.1541e-05	4.0886	dCDP	MS2
1546	776.16	23.2894	2.3417	1.2275	0.015699	1.8041	-	-
1647	352.8	25.8183	0.26923	-1.8931	0.036056	1.443	dihomo gamma-linolenoyl-CoA	MS1
1699	600	24.2655	2.3433	1.2285	0.018199	1.74	-	-
1701	429	25.6771	4.239	2.0837	0.00044783	3.3489	5'-adenylyl sulfate	MS2
1740	639.005	25.6968	1.6964	0.76251	0.018052	1.7435	dUMP	MS1
1742	551.04	27.3631	2.8336	1.5027	0.016978	1.7701	dUTP	MS1
1805	352.8	27.7766	0.171	-2.5479	0.00035002	3.4559	dihomo gamma-linolenoyl-CoA	MS1
1851	600	25.7735	2.1811	1.1251	0.022748	1.6431	-	-
1867	757.08	22.6464	0.45042	-1.1507	0.004689	2.3289	-	-
1908	766.08	26.0975	2.0624	1.0443	0.020027	1.6984	-	-
1917	279	7.64922	1.5382	0.62128	0.014855	1.8281	2-C-methyl-D-erythritol-2,4-cyclodiphosphate	MS1
1930	678.12	25.7145	2.2505	1.1702	0.0010479	2.9797	UDP-N-acetyl-alpha-D-glucosamine-enolpyruvate	MS1
1933	551.04	27.7522	2.0052	1.0038	0.04744	1.3239	isoliquiritigenin	MS2
1949	546.24	27.0072	2.164	1.1137	0.012256	1.9117	trehalose-trans-methoxy-mono-mycolate	MS1
1977	351.84	21.6678	0.3486	-1.5204	0.024817	1.6052	-	-
2023	351.96	19.4776	0.28608	-1.8055	0.026126	1.5829	-	-
2080	275.04	8.6308	1.7322	0.79259	0.031996	1.4949	hercynine	MS1
2088	130.92	0.371083	0.35379	-1.499	8.9509e-05	4.0481	selenite	MS1
2152	133.08	6.77456	2.367	1.2431	0.0065171	2.1859	cerulenin	MS1
2204	69.84	20.2492	0.6429	-0.63733	0.018538	1.7319	-	-
2259	235.08	6.78401	1.6711	0.74084	0.027756	1.5566	3-O-methyldopa	MS1
2360	351.84	24.832	0.17621	-2.5046	0.014095	1.8509	-	-
2365	351.84	26.8979	0.19011	-2.3951	0.018375	1.7358	-	-
2413	193.92	15.5692	0.44622	-1.1642	0.0021034	2.6771	C34-phenolphthiotriol A	MS1
2415	428.04	12.1978	0.587	-0.76857	0.0025791	2.5885	ADP	MS1
2416	311.28	24.4164	0.1013	-3.3032	0.0049798	2.3028	phytenate	MS1
2420	311.28	24.8363	0.155	-2.6897	0.0023335	2.632	phytenate	MS1
2425	427.8	1.62615	0.33618	-1.5727	0.00054045	3.2672	-	-
2436	353.28	25.8295	0.40442	-1.3061	0.042258	1.3741	L-arginine	MS1
2459	353.28	26.4087	0.33949	-1.5586	0.015036	1.8229	L-arginine	MS1
2483	353.28	26.6719	0.38354	-1.3825	0.00019998	3.699	L-arginine	MS1
2508	351.84	25.8336	0.15124	-2.7251	0.045357	1.3434	-	-
2575	464.04	4.6112	0.22322	-2.1635	0.0013629	2.8655	thiamin diphosphate	MS1
2626	512.04	25.6498	2.0917	1.0647	0.027284	1.5641	salicylate-adenylate	MS1
2643	123	8.95935	0.46841	-1.0942	0.012242	1.9122	L-Fuculose 1-phosphate	MS2
2668	507	25.1269	2.3016	1.2026	0.03784	1.422	UTP	MS1
2764	489.96	8.30254	0.47263	-1.0812	0.047472	1.3236	dCTP	MS1
2770	205.08	17.3901	0.62947	-0.66778	0.0077663	2.1098	(R)-methylmalonate-semialdehyde	MS1
3061	384.96	27.5043	1.9919	0.99416	0.034802	1.4584	D-Tagatose 1,6-bisphosphate	MS2
3117	123	20.915	0.5989	-0.73962	0.042753	1.369	methyl-1,4-benzoquinone	MS2
3280	126	2.60082	2.8867	1.5294	0.020003	1.6989	2-iminopropanoate	MS1
3464	351.84	27.4491	0.31571	-1.6633	0.011694	1.9321	-	-
3483	871.92	12.1978	0.56093	-0.83411	0.040386	1.3938	Mycocerosic acid (C28)	MS2
3524	765.36	13.1155	0.45209	-1.1453	0.047547	1.3229	1-myristoylglycerol 3-phosphate	MS1
3559	311.28	25.7184	0.25522	-1.9702	0.038764	1.4116	4-Guanidinobutanamide	MS2
3570	136.08	2.046	2.0407	1.029	0.02394	1.6209	D-cycloserine	MS1
3577	86.04	2.63859	2.5246	1.3361	0.034796	1.4585	7,8-dihydroneopterin	MS1
3581	187.92	6.68896	1.5415	0.62437	0.024587	1.6093	selenate	MS1
3596	63.84	1.67322	158.18	7.3054	0.00012114	3.9167	-	-
3625	447.96	12.1187	0.54391	-0.87857	0.048747	1.3121	CDP	MS1
3626	311.28	25.4464	0.20854	-2.2616	0.017349	1.7607	phytenate	MS1
3628	354	25.031	0.18684	-2.4201	0.0048047	2.3183	-	-
3634	352.92	27.7186	0.25586	-1.9666	0.0036969	2.4322	D-gluconate 6-phosphate	MS1
3688	648.96	24.4662	0.43852	-1.1893	0.0046024	2.337	5-enolpyruvyl-shikimate 3-phosphate	MS1
3706	312.96	25.8618	0.38532	-1.3759	0.02492	1.6034	ribose-1-arsenate	MS1
3710	395.04	21.7829	2.1083	1.0761	0.031681	1.4992	5-amino-6-(5-phospho-D-ribitylamino)uracil	MS1
3746	198	6.98721	1.9217	0.94235	0.049036	1.3095	5-Amino-6-(5'-phospho-D-ribitylamino)uracil	MS2
3842	218.04	18.7591	0.15242	-2.7138	0.03755	1.4254	5-Guanidino-2-oxopentanoate/2-oxoarginine	MS2
3884	582.72	3.04614	4.0637	2.0228	0.046264	1.3348	3-oxocholest-4-en-26-oyl-CoA	MS1
3893	494.16	12.8024	0.62346	-0.68163	0.02315	1.6355	3-cis, 5-trans-dodecadienoyl-CoA	MS1
3908	490.08	8.209	0.42047	-1.2499	0.020482	1.6886	salicylate-adenylate	MS1
3922	347.76	7.41153	0.29063	-1.7827	0.0047116	2.3268	-	-
4139	264.96	22.5138	0.55913	-0.83875	0.043371	1.3628	3-(Imidazol-4-yl)-2-oxopropyl phosphate	MS2
4150	352.32	25.9921	0.25572	-1.9674	0.024272	1.6149	phytenate	MS1
4160	351.84	23.6536	0.29605	-1.7561	0.0092858	2.0322	-	-
4236	790.68	2.20609	0.65803	-0.60378	0.044204	1.3545	-	-
4249	311.76	24.8354	0.2944	-1.7641	0.018168	1.7407	-	-
4392	354.96	27.6709	0.46898	-1.0924	0.0018232	2.7392	5-chloro-4-hydroxy-2-oxopentanoate	MS1
4394	472.92	24.4276	1.9563	0.96814	0.013953	1.8553	-	-
4421	473.04	25.3768	1.9973	0.99804	0.032829	1.4837	5-phospho-alpha-D-ribose 1-diphosphate	MS1
4472	752.04	13.036	2.2188	1.1498	0.016646	1.7787	1-(5-phospho-beta-D-ribosyl)-ATP	MS1
4481	406.2	26.2548	1.8769	0.90832	0.0017943	2.7461	C32-mycoketide CoA	MS1
4540	441.12	26.2765	0.37734	-1.4061	0.025275	1.5973	uroporphyrinogen-III	MS1
4629	354.96	27.2256	0.49487	-1.0149	0.033425	1.4759	5-chloro-4-hydroxy-2-oxopentanoate	MS1
4650	310.92	19.4646	0.38966	-1.3597	0.0067733	2.1692	3-Phospho-D-glyceroyl phosphate	MS2
5002	651.96	11.0123	0.63127	-0.66367	0.0072344	2.1406	-	-
5042	970.8	13.2468	1.593	0.67176	0.020493	1.6884	-	-
5046	508.92	1.88048	1.6622	0.73307	0.01541	1.8122	-	-
5049	352.44	26.4776	0.26892	-1.8948	0.0076213	2.118	-	-
5077	489.12	12.4555	0.63216	-0.66164	0.003116	2.5064	uridine	MS1
5088	445.08	11.9489	0.62467	-0.67883	0.0092886	2.0321	indole-3-pyruvate	MS1
5096	510.72	13.1387	0.55613	-0.84652	0.044609	1.3506	-	-
5102	219	1.74892	2.0046	1.0033	0.04844	1.3148	4-hydroxyphenylpyruvate	MS1
5136	354.12	27.5685	0.5352	-0.90185	0.03731	1.4282	bimane N-acetylcysteinyl conjugate	MS1
5151	354.12	26.3276	0.37761	-1.405	0.018338	1.7366	bimane N-acetylcysteinyl conjugate	MS1
5205	354.12	26.7792	0.31773	-1.6541	0.01234	1.9087	bimane N-acetylcysteinyl conjugate	MS1
5227	60.72	1.71082	11.951	3.5791	8.8552e-05	4.0528	-	-
5238	354.12	25.8626	0.36035	-1.4725	0.0083818	2.0767	bimane N-acetylcysteinyl conjugate	MS1
5256	539.16	8.64983	0.65043	-0.62053	0.020879	1.6803	FMN	MS1
5294	516.96	8.70382	0.47524	-1.0733	0.011234	1.9495	6-phospho D-glucono-1,5-lactone	MS1
5302	441.12	26.341	0.53177	-0.91113	0.039682	1.4014	uroporphyrinogen-III	MS1
5318	80.88	13.9747	1.9967	0.99764	0.038692	1.4124	Ca2+	MS1
5323	466.92	2.72993	1.9318	0.94995	0.010499	1.9788	2-Oxo-3-hydroxy-4-phosphobutanoate	MS2
5717	352.2	23.8239	0.16956	-2.5601	0.0075363	2.1228	Menaquinol	MS2
5738	340.92	8.31417	1.9486	0.96243	0.014312	1.8443	methyl parathion	MS1
5799	352.92	26.9006	0.25415	-1.9763	0.0022296	2.6518	D-gluconate 6-phosphate	MS1
5800	644.64	1.14474	2.0752	1.0532	0.026613	1.5749	-	-
5802	775.92	23.3236	0.54078	-0.88689	0.029722	1.5269	-	-
5820	63.72	1.66697	169.92	7.4087	0.00019792	3.7035	8-amino-7-oxononanoate	MS1
5828	353.4	27.0834	0.28884	-1.7916	0.033921	1.4695	-	-
5840	352.44	24.619	0.22368	-2.1605	0.0004041	3.3935	-	-
5851	398.76	1.23179	0.41933	-1.2539	0.0097786	2.0097	-	-
5961	90.96	14.4414	0.54917	-0.86468	0.049447	1.3059	hydrogen sulfide	MS1
6302	534.96	9.85738	0.5785	-0.7896	0.02605	1.5842	5-Fluorouridine 5'-triphosphate	MS2
6433	198.96	5.99379	0.55654	-0.84543	0.014819	1.8292	3-bromopyruvate	MS1
6694	316.68	19.156	0.3751	-1.4147	0.033952	1.4691	-	-
6779	683.04	26.2688	0.55836	-0.84074	0.0054297	2.2652	dTMP	MS1
6784	311.28	19.5224	0.24243	-2.0444	0.032749	1.4848	phytenate	MS1
6827	100.92	2.6118	0.51917	-0.94572	0.012954	1.8876	K+	MS1
6828	257.04	8.09631	0.59826	-0.74115	0.013602	1.8664	4-aminophenol	MS1
6853	71.76	0.268308	1.7845	0.83551	0.042581	1.3708	phosphoenolpyruvate	MS1
6893	351.96	24.5532	0.24385	-2.0359	0.030258	1.5192	-	-
6920	449.88	12.3998	0.59281	-0.75437	0.011969	1.922	-	-
6940	354.24	25.2935	0.20129	-2.3126	0.027499	1.5607	alpha,omega-9Z-octadecenedioate	MS1
6945	467.64	12.1473	0.59585	-0.74699	0.0096055	2.0175	4-trans-undecenoyl-CoA	MS1
6956	354.24	25.5047	0.17302	-2.531	0.015226	1.8174	alpha,omega-9Z-octadecenedioate	MS1
6972	685.8	12.7188	2.1186	1.0831	0.027741	1.5569	-	-
6992	313.08	24.7166	0.27114	-1.8829	0.0066938	2.1743	alpha-D-ribose-1-phosphate	MS1
6997	352.68	28.0291	0.32689	-1.6131	0.0069539	2.1578	-	-
7017	352.68	24.9233	0.40989	-1.2867	0.03545	1.4504	-	-
7241	118.08	22.0102	2.1254	1.0877	0.012932	1.8883	glycine	MS1
7703	419.04	24.2188	1.9226	0.94305	0.035593	1.4486	Oxalosuccinate	MS2
7717	399.12	27.5142	2.1443	1.1005	0.026376	1.5788	S-adenosyl-4-methylthio-2-oxobutanoate	MS1
7939	166.92	4.09129	0.52827	-0.92067	0.031531	1.5013	oxalate	MS1
7970	767.04	11.7677	0.64495	-0.63274	0.016284	1.7882	NADP+	MS2
7990	427.92	12.2139	0.40953	-1.288	0.0095434	2.0203	-	-
8000	352.92	26.148	0.17685	-2.4994	0.00019507	3.7098	6-Phospho-D-gluconate	MS2
8015	955.8	12.236	0.4632	-1.1103	0.013869	1.858	soyasapogenol B	MS2
8066	352.92	26.4015	0.2119	-2.2386	0.0013583	2.867	6-Phospho-D-gluconate	MS2
8082	352.92	23.9829	0.18017	-2.4726	0.022322	1.6513	D-gluconate 6-phosphate	MS1
8125	352.44	21.4268	0.40246	-1.3131	0.0011772	2.9292	-	-
8214	311.52	27.6956	0.38162	-1.3898	0.019044	1.7202	5-(5-Phospho-D-ribosylaminoformimino)-1-(5-phosphoribosyl)-imidazole-4-carboxamide	MS2
8346	352.08	19.1418	0.36025	-1.4729	0.00078801	3.1035	N-acetylglutamyl-phosphate	MS1
8545	353.28	24.3518	0.12828	-2.9626	0.0090057	2.0455	L-arginine	MS1
8595	353.28	25.1788	0.40908	-1.2895	0.0097773	2.0098	L-arginine	MS1
8598	312	26.2417	0.34592	-1.5315	0.023836	1.6228	2-(2-carboxy-4-methylthiazol-5-yl)ethyl phosphate	MS1
8613	353.04	22.7513	0.19722	-2.3421	0.019849	1.7023	2-(formamido)-N1-(5-phospho-beta-D-ribosyl)acetamidine	MS1
8816	183.12	20.2388	1.6797	0.74823	0.010199	1.9914	butanal	MS1
9064	313.2	24.6624	0.47956	-1.0602	0.012138	1.9158	5-alpha-dihydrotestosterone	MS1
9310	383.04	22.9361	0.58862	-0.7646	0.044525	1.3514	S-methyl-5-thio-D-ribose	MS2
9880	311.88	27.0162	0.35525	-1.4931	1.0765e-05	4.968	trans,octacis-decaprenylphospho-beta-D-ribofuranose	MS1
9895	352.56	26.1115	0.3227	-1.6317	0.022222	1.6532	NADH	MS1
10025	351.84	21.3737	0.25856	-1.9514	0.049256	1.3075	-	-
10245	353.04	19.7426	0.43459	-1.2023	0.014343	1.8434	2-(formamido)-N1-(5-phospho-beta-D-ribosyl)acetamidine	MS1
10332	184.08	3.77036	2.0312	1.0223	0.010026	1.9989	D-alanyl-D-alanine	MS1
