# Supplementary material for: Metabolite Dysregulation by Pranlukast in Mycobacterium tuberculosis
Source: Molecules. 2022 Feb 24;27(5):1520. doi: 10.3390/molecules27051520 (PMC8911922; doi:10.3390/molecules27051520)
Supplement: Supplementary file 1 [file molecules-27-01520-s001.zip › Table S4_Yelamanchi_281021.xlsx]

## Sheet: Sheet1
Yelamanchi et al., 2021. Metabolic dysregulation by Pranlukast in Mycobacterium tuberculosis
Table S4. List of differentially expressed metabolite features in negative mode
Feature ID	Feature m/z	Feature RT	PRK/Control Fold change (FC)	Log2(FC)	p value	minusLOG10(p value)	Name	Assignment Level
4	484.92	1.87684	2.1009	1.071	0.0032734	2.485	5-Fluorodeoxyuridine triphosphate	MS1
7	450.96	1.89765	2.1419	1.0989	0.019777	1.7038	5-Fluorodeoxyuridine diphosphate	MS2
8	341.16	1.28331	1.5918	0.67066	0.030047	1.5222	(R)-2-Methylmalate	MS2
30	128.16	1.19028	1.8791	0.91007	0.0019286	2.7148	-	-
31	522.845	5.6758	2.829	1.5003	0.0084066	2.0754	-	-
35	438.84	1.28331	2.183	1.1263	0.0034247	2.4654	Adenosylcobinamide phosphate	MS1
37	128.16	6.81958	2.0799	1.0565	0.027899	1.5544	-	-
73	211.08	1.41329	1.6956	0.76184	0.036043	1.4432	N,N'-Diacetylchitobiose	MS1
74	111.12	2.07713	0.65842	-0.60292	0.028817	1.5403	putrescine	MS1
78	464.88	2.68189	1.9296	0.94828	0.016974	1.7702	-	-
81	628.68	5.19288	2.1453	1.1012	0.039655	1.4017	-	-
92	461.88	4.53114	0.20757	-2.2683	1.5849e-06	5.8	-	-
133	275.04	7.64525	3.5558	1.8302	0.0095196	2.0214	Salicylic acid	MS1
136	170.16	2.38535	2.5512	1.3512	0.00087016	3.0604	-	-
152	297.96	3.73093	1.8526	0.88957	0.015996	1.796	(4-Amino-2-methylpyrimidin-5-yl)methyl trihydrogen diphosphate	MS1
160	426.84	26.6604	0.42445	-1.2363	0.021529	1.667	-	-
215	484.92	9.84918	0.3092	-1.6934	0.035437	1.4505	[[(2R,3S,5R)-5-(5-Fluoro-2,4-dioxopyrimidin-1-yl)-3-hydroxyoxolan-2-yl]methoxy-hydroxyphosphoryl] phosphono hydrogen phosphate	MS2
223	426.845	25.0896	0.51285	-0.9634	0.017534	1.7561	-	-
265	593.76	17.4406	5.8426	2.5466	0.0127	1.8962	2-carboxy-cerotoyl-CoA	MS1
339	355.2	27.9599	1.8983	0.92471	0.049056	1.3093	Menaquinol	MS1
370	514.2	8.36807	2.7505	1.4597	0.020105	1.6967	-	-
389	132.96	17.3243	3.0501	1.6089	0.0041945	2.3773	carbon dioxide	MS1
390	132.96	17.0065	2.5814	1.3682	0.025237	1.598	carbon dioxide	MS1
455	487.8	28.3191	0.46184	-1.1145	0.013896	1.8571	-	-
483	499.8	28.2665	0.32749	-1.6105	0.0041424	2.3828	-	-
653	426.96	16.5367	2.7391	1.4537	0.045843	1.3387	(3R)-3-Hydroxy-2-oxo-4-phosphonooxybutanoate	MS1
702	497.88	21.3818	0.38508	-1.3768	0.041288	1.3842	-	-
860	224.04	27.1234	2.2266	1.1548	0.0098324	2.0073	Hippuric acid	MS1
941	211.32	17.8118	1.8584	0.89405	0.026378	1.5788	-	-
962	117.115	16.5678	0.31641	-1.6601	0.043791	1.3586	acetamide	MS1
966	117.12	16.0092	0.31698	-1.6575	0.046186	1.3355	acetamide	MS1
969	117.12	16.2792	0.268	-1.8997	0.0071239	2.1473	acetamide	MS1
1014	426.84	13.9637	0.38483	-1.3777	0.016676	1.7779	-	-
1111	310.92	15.5122	1.5648	0.64597	0.046059	1.3367	3-Phospho-D-glyceroyl dihydrogen phosphate	MS1
1165	117.12	14.1306	0.18384	-2.4434	0.0046178	2.3356	acetamide	MS1
1183	249.48	18.2593	1.7778	0.83009	0.046435	1.3332	-	-
1187	256.92	15.1898	1.5488	0.63119	0.047169	1.3263	Triphosphoric acid	MS1
1220	256.92	14.8164	1.9472	0.96138	0.044962	1.3472	Triphosphoric acid	MS1
1322	489.12	20.8392	0.14963	-2.7405	0.026267	1.5806	L-Cystathionine	MS1
1513	117	15.6161	0.42964	-1.2188	0.012783	1.8934	Protoanemonin	MS1
1587	497.88	22.2222	0.27128	-1.8821	0.00042396	3.3727	-	-
1634	117.12	13.7767	0.24791	-2.0121	0.014594	1.8358	acetamide	MS1
1638	117.12	13.3012	0.26363	-1.9234	0.018354	1.7363	acetamide	MS1
1692	117.12	14.6508	0.24099	-2.053	0.012235	1.9124	acetamide	MS1
1696	117.12	14.3595	0.30287	-1.7232	0.00378	2.4225	acetamide	MS1
1705	211.92	13.3816	0.57788	-0.79116	0.015989	1.7962	-	-
1782	582.96	1.86497	2.058	1.0412	0.01843	1.7345	N-Acetyl-L-glutamyl 5-phosphate	MS1
1811	297.12	22.9797	1.7665	0.82086	0.032652	1.4861	4-O-(alpha-L-rhamnopyranosyl)-hydroxybenzoate methyl ester	MS2
1860	324.96	28.1664	3.9174	1.9699	0.027211	1.5653	Acetylphosphate	MS1
1909	405	5.50609	2.1823	1.1258	0.025817	1.5881	5-Fluorodeoxyuridine diphosphate	MS1
1979	446.88	18.4441	1.9395	0.95568	0.04154	1.3815	S-Sulfocysteine	MS1
2066	426.96	24.6041	0.42664	-1.2289	0.00041203	3.3851	(3R)-3-Hydroxy-2-oxo-4-phosphonooxybutanoate	MS1
2083	159.12	3.55482	2.1755	1.1214	0.016541	1.7814	Tryptamine	MS1
2170	134.28	3.46258	1.8208	0.86456	0.013575	1.8673	-	-
2193	383.16	24.03	1.5788	0.65885	0.031497	1.5017	Norepinephrine	MS1
2500	368.88	24.621	0.56088	-0.83423	0.044688	1.3498	-	-
2513	351.12	24.0126	1.93	0.9486	0.0088885	2.0512	(2S)-2-Isopropylmalate	MS1
2585	427.08	18.9923	0.32834	-1.6067	0.018478	1.7333	5-Hydroxyindole-3-acetic acid	MS1
2622	427.08	19.2153	0.34469	-1.5366	0.00054389	3.2645	5-Hydroxyindole-3-acetic acid	MS1
2672	163.08	17.9453	0.49161	-1.0244	0.020893	1.68	beta-Hydroxyisovaleric acid	MS1
2738	347.16	22.0365	1.946	0.96051	0.047925	1.3194	(1E,2Z)-3-Hydroxy-5,9,17-trioxo-4,5:9,10-disecoandrosta-1(10),2-dien-4-oic acid	MS1
2816	783.6	12.8488	1.8782	0.90934	0.043284	1.3637	Menaquinone-9	MS1
2988	427.2	15.2229	1.6706	0.74035	0.044402	1.3526	Desthiobiotin	MS1
3162	383.4	18.2214	2.6535	1.4079	0.0016058	2.7943	Mycolipanolic acid (C24)	MS1
3229	177.24	18.9707	1.8627	0.8974	0.011145	1.9529	-	-
3275	163.08	27.8517	2.1704	1.118	0.0014739	2.8315	beta-Hydroxyisovaleric acid	MS1
3380	276.96	5.10442	0.51722	-0.95114	0.02876	1.5412	2-C-Methyl-D-erythritol 2,4-cyclodiphosphate	MS2
3454	521.04	1.87521	2.3935	1.2591	0.00023263	3.6333	amino-parathion	MS2
3456	587.88	1.35941	0.6513	-0.61862	0.015913	1.7982	-	-
3457	441.96	5.15545	3.1923	1.6746	0.048957	1.3102	UDP	MS2
3479	586.92	2.17393	1.6451	0.71819	0.041314	1.3839	-	-
3480	330	2.07761	1.9381	0.95468	0.040623	1.3912	7-phospho-2-dehydro-3-deoxy-D-arabino-heptonate	MS1
3557	211.2	11.8585	0.34706	-1.5267	0.028292	1.5483	Mycocerosic acid (C28)	MS1
3591	685.8	5.82925	2.712	1.4394	0.022587	1.6462	-	-
3602	229.2	3.53435	2.1719	1.1189	6.3135e-05	4.1997	L-Proline	MS2
3612	311.16	20.4486	2.4306	1.2813	0.014331	1.8437	1-Dodecanoyl-sn-glycerol	MS1
3694	357	7.18442	1.7984	0.84673	0.01783	1.7489	(R)-1-amino-2-propanol O-2-phosphate	MS2
3794	487.92	28.2495	0.3082	-1.6981	0.0043558	2.3609	dCTP	MS2
4031	497.88	23.0154	0.21383	-2.2255	0.045424	1.3427	-	-
4414	579.84	8.2679	3.5402	1.8238	0.012748	1.8946	-	-
4461	426.96	15.6788	1.8494	0.88702	0.03844	1.4152	(3R)-3-Hydroxy-2-oxo-4-phosphonooxybutanoate	MS1
4529	175.08	25.2891	0.47264	-1.0812	0.038328	1.4165	Agmatine	MS2
4605	489	21.0114	0.14757	-2.7605	6.21e-05	4.2069	GDP	MS1
4653	266.16	3.5854	1.9366	0.95356	0.0036655	2.4359	-	-
4720	498.84	21.0825	0.55769	-0.84245	0.03286	1.4833	-	-
4848	618.84	5.50197	2.4576	1.2972	0.0065655	2.1827	-	-
4866	209.275	18.0452	1.9084	0.93236	0.032364	1.4899	-	-
5164	159.12	2.75503	0.29931	-1.7403	0.043516	1.3614	Tryptamine	MS1
5213	522.96	5.6758	2.8411	1.5064	0.0021434	2.6689	[[(2R,3S,5R)-5-(5-Fluoro-2,4-dioxopyrimidin-1-yl)-3-hydroxyoxolan-2-yl]methoxy-hydroxyphosphoryl] phosphono hydrogen phosphate	MS2
5227	374.16	19.8712	2.0588	1.0418	0.034782	1.4586	trilostane	MS2
5229	564.96	10.359	2.2521	1.1713	0.022192	1.6538	Inositol 1-phosphate	MS2
5235	356.88	5.6681	2.1586	1.1101	0.0011484	2.9399	-	-
5258	532.92	10.3782	3.0359	1.6021	0.0060156	2.2207	2-(2-Carboxy-4-methylthiazol-5-yl)ethyl phosphate	MS1
5339	325.44	26.6274	2.3437	1.2288	0.0089775	2.0468	-	-
5386	383.16	7.1854	2.1564	1.1086	0.028944	1.5384	Norepinephrine	MS1
5585	207	20.0446	2.5922	1.3742	0.0054333	2.2649	2-(Carboxymethyl)-5-oxo-2,5-dihydro-2-furoic acid	MS1
5638	374.04	22.4273	2.053	1.0377	0.033377	1.4766	cyclic-AMP	MS2
5655	253.08	2.9252	1.9529	0.96562	0.017376	1.76	5-L-Glutamyl-taurine	MS2
5730	283.08	4.87752	4.102	2.0363	0.00066002	3.1804	Xanthosine	MS1
6500	320.88	13.3936	2.6766	1.4204	0.0056814	2.2455	-	-
6563	130.2	2.66605	2.6028	1.3801	0.034989	1.4561	-	-
6656	295.08	7.62521	2.7294	1.4486	0.049613	1.3044	D-Citramalic acid	MS1
6670	587.76	1.37247	0.60041	-0.73597	0.0050684	2.2951	-	-
6680	441.84	5.15545	3.2296	1.6914	0.048946	1.3103	-	-
6682	651.72	5.91201	1.9736	0.98083	0.034194	1.4661	-	-
6716	133.2	1.55132	0.35598	-1.4901	0.0015652	2.8054	-	-
6809	339.24	22.4565	1.9214	0.94219	0.026059	1.584	Mannosyl-1beta-phosphomycoketide C30	MS1
6880	134.88	17.3824	0.38717	-1.369	0.036397	1.4389	Trisulfane	MS1
6886	624.12	7.96454	0.54264	-0.88194	0.043568	1.3608	-	-
7021	311.28	21.0315	1.9106	0.93404	0.049413	1.3062	arachidate	MS2
7074	207	5.52517	1.882	0.91224	0.037933	1.421	2-(Carboxymethyl)-5-oxo-2,5-dihydro-2-furoic acid	MS1
7117	499.92	22.6569	0.51963	-0.94443	0.030246	1.5193	-	-
7276	461.16	20.3251	0.3802	-1.3952	0.0075007	2.1249	gamma-L-Glutamyl-S-(hercyn-2-yl)-L-cysteine S-oxide	MS1
7315	498	20.1089	0.27908	-1.8412	0.020546	1.6873	5-hydroxy-CTP	MS1
7316	498	19.8324	0.22481	-2.1532	0.011395	1.9433	5-hydroxy-CTP	MS1
7418	499.92	23.0818	0.53764	-0.89529	0.03455	1.4616	-	-
7620	116.88	19.0372	0.45431	-1.1383	0.0020377	2.6909	sulfate	MS1
7776	297	14.6296	1.8535	0.89028	0.0041687	2.38	6-Phosphogluconic acid	MS1
7784	297	14.5879	1.9601	0.97092	0.0030761	2.512	6-Phosphogluconic acid	MS1
7815	175.32	13.4127	2.0415	1.0296	0.033664	1.4728	-	-
7839	297	14.0784	2.0262	1.0188	0.017018	1.7691	6-Phosphogluconic acid	MS1
7861	219.36	14.1199	2.1009	1.071	0.0075799	2.1203	-	-
7867	297	15.2733	2.3917	1.258	0.0052062	2.2835	6-Phosphogluconic acid	MS1
7875	368.88	15.6888	2.7069	1.4367	0.03297	1.4819	-	-
7893	489.12	18.424	0.19	-2.396	0.025029	1.6015	L-Cystathionine	MS1
7928	128.04	6.81469	3.0302	1.5994	0.0029264	2.5337	1-Pyrroline-4-hydroxy-2-carboxylate	MS1
7930	461.76	4.53114	0.23272	-2.1033	4.3193e-06	5.3646	-	-
8042	188.04	2.40064	2.0121	1.0087	0.0069147	2.1602	Oxfenicine	MS1
8099	624	6.44194	0.38795	-1.3661	0.042343	1.3732	GDP-4-keto-6-deoxymannose	MS1
8224	387.005	6.17022	2.2461	1.1674	0.028027	1.5524	Deoxyuridine-5'-diphosphate	MS1
8272	487.8	27.0159	0.34823	-1.5219	0.048933	1.3104	-	-
8346	461.16	28.519	0.45478	-1.1368	0.048202	1.3169	gamma-L-Glutamyl-S-(hercyn-2-yl)-L-cysteine S-oxide	MS1
8385	313.2	6.86895	2.1313	1.0917	0.0051289	2.29	(9Z)-12,13-dihydroxyoctadeca-9-enoate	MS2
8403	135	20.1866	1.8597	0.89506	0.029539	1.5296	cis-2-Hydroxypenta-2,4-dienoic acid	MS1
8418	364.08	4.61512	0.59931	-0.73862	0.011884	1.925	-	-
8526	135.24	6.45684	1.9955	0.99673	0.0098673	2.0058	-	-
8681	462.12	19.9872	0.27387	-1.8685	0.020417	1.69	CID 6037	MS1
8722	487.8	25.5593	0.34659	-1.5287	0.007461	2.1272	-	-
8912	263.88	14.9831	0.36325	-1.461	0.0040613	2.3913	-	-
8949	241.08	6.89067	4.1889	2.0666	0.00010894	3.9628	Thymidine	MS1
8998	248.76	20.2312	1.5532	0.63524	0.049431	1.306	-	-
9077	147.48	16.5469	0.4556	-1.1341	0.021668	1.6642	-	-
9089	131.28	15.2945	2.017	1.0122	0.031088	1.5074	-	-
9104	308.88	17.4476	2.1216	1.0852	0.023908	1.6215	Lindane	MS1
9246	321.24	22.1017	2.6852	1.425	0.0011811	2.9277	18-hydroxystearate	MS1
9259	236.04	13.6198	1.868	0.9015	0.041256	1.3845	gamma-Glutamyl-beta-aminopropiononitrile	MS1
9303	850.92	11.6956	0.34673	-1.5281	0.001886	2.7245	-	-
9421	542.88	3.02984	2.505	1.3248	0.0029184	2.5349	-	-
9461	323.28	22.5045	1.5477	0.63011	0.04642	1.3333	L-carnitine	MS1
9485	205.92	28.6711	2.0394	1.0281	0.00018478	3.7333	L-Cysteic acid	MS1
9585	79.8	3.5652	2.0914	1.0645	0.0091781	2.0372	-	-
9616	220.2	28.5248	3.2031	1.6795	0.021632	1.6649	14-hydroxylanosterol	MS1
9982	489	20.2309	0.25429	-1.9754	0.0033183	2.4791	GDP	MS1
10074	500.04	21.2628	0.26717	-1.9042	0.032671	1.4858	Adenylosuccinic acid	MS1
10194	298.08	2.97879	1.947	0.96123	0.0093893	2.0274	Lotaustralin	MS1
10265	135.12	15.7934	1.5789	0.65896	0.040988	1.3873	Mycolipenic acid (C27)	MS1
10319	456.96	26.0311	0.4528	-1.1431	0.033683	1.4726	3-Chloro-2-methylmaleylacetate	MS1
10385	391.08	9.37734	1.6438	0.71707	0.040608	1.3914	N-Acetyl-L-glutamate 5-semialdehyde	MS1
10407	498.12	26.4531	0.40841	-1.2919	0.043148	1.365	-	-
10450	367.08	6.87818	2.7279	1.4478	0.014205	1.8476	4,6-Dihydroxyquinoline	MS1
10604	207	7.20736	0.45045	-1.1506	0.022047	1.6567	3,4-dihydroxyphenylglycol	MS2
10651	497.88	28.0312	0.26201	-1.9323	0.010333	1.9858	-	-
10674	430.8	20.0077	0.52428	-0.9316	0.023487	1.6292	(3R,6R)-1,3,4,6-Tetrachlorocyclohexa-1,4-diene	MS1
11162	264	14.9936	0.30362	-1.7197	0.00096612	3.015	L-Arogenic acid	MS1
11196	450.84	1.92789	1.6581	0.72954	0.026297	1.5801	2,5-Dichloro-4-oxohex-2-enedioate	MS1
11206	128.04	7.69227	2.9745	1.5726	0.0038711	2.4122	1-Pyrroline-4-hydroxy-2-carboxylate	MS1
11211	339.12	23.7005	0.42293	-1.2415	0.013836	1.859	L-4-Hydroxyglutamate semialdehyde	MS1
11241	133.08	1.54675	0.34681	-1.5278	0.00028715	3.5419	MG(0:0/22:6(4Z,7Z,10Z,13Z,16Z,19Z)/0:0)	MS1
11254	251.04	6.86022	2.7211	1.4442	0.033785	1.4713	(2R,3S)-2-Methylcitric acid	MS1
11366	427.56	27.4828	0.56852	-0.81472	0.040795	1.3894	-	-
11368	455.88	27.2228	0.26569	-1.9122	0.041701	1.3799	-	-
11370	500.04	28.3002	0.48666	-1.039	0.012879	1.8901	Adenylosuccinic acid	MS1
11425	166.08	14.9936	0.31649	-1.6598	0.026705	1.5734	Phenethylamine	MS1
11433	427.92	25.0984	0.53209	-0.91025	0.01311	1.8824	-	-
11516	211.08	19.1144	2.2151	1.1473	0.025163	1.5992	3-(3-Hydroxyphenyl)propanoic acid	MS2
11533	498.96	22.1543	0.36032	-1.4727	0.033672	1.4727	gamma-Glutamyl phosphate	MS1
11534	499.8	21.0379	0.13702	-2.8676	0.00053437	3.2722	-	-
11607	489	19.8921	0.19058	-2.3915	0.0015081	2.8216	GDP	MS1
11699	219.84	20.0431	1.8954	0.9225	0.022805	1.642	-	-
11723	347.28	24.7477	1.5924	0.67124	0.011378	1.9439	Phytenate	MS1
11888	400.8	12.254	0.52727	-0.9234	0.027412	1.5621	diphosphoric acid	MS1
12194	385.92	6.30047	2.0819	1.0579	0.020105	1.6967	-	-
12195	489.96	28.3951	0.30097	-1.7323	0.0013133	2.8817	dATP	MS2
12235	488.88	21.2725	0.085446	-3.5488	0.021173	1.6742	-	-
12282	135.24	29.4024	2.149	1.1037	0.007769	2.1096	-	-
12372	491.04	21.222	0.33943	-1.5588	0.0037646	2.4243	4-Methyl-5-hydroxyethylthiazole phosphate	MS1
12387	507.84	28.8017	0.18818	-2.4098	0.00049011	3.3097	-	-
12531	499.68	19.7555	0.36421	-1.4571	0.0065341	2.1848	-	-
12688	502.08	21.6036	0.50247	-0.99288	0.0057072	2.2436	quinoxaline-2-carboxyl adenylate	MS1
12818	582.72	1.85962	1.98	0.98551	0.0050661	2.2953	-	-
12848	251.16	6.86022	2.8596	1.5158	0.01447	1.8395	(R)-3-Amino-2-methylpropanoic acid	MS1
12891	365.04	23.0159	2.0317	1.0227	0.0037376	2.4274	4-Fluoromuconolactone	MS1
13138	117	15.8661	0.58752	-0.7673	0.016239	1.7894	Protoanemonin	MS1
13149	135.12	29.014	2.0041	1.003	0.016408	1.7849	Mycolipenic acid (C27)	MS1
13159	489.24	18.9115	0.16664	-2.5852	0.0096596	2.015	5'-Deoxy-5-fluorocytidine	MS1
13306	116.88	13.9846	0.56035	-0.83559	0.044338	1.3532	sulfate	MS1
13334	267.72	15.035	0.32444	-1.624	0.022707	1.6438	-	-
13349	498.12	20.6336	0.33857	-1.5625	0.023934	1.621	-	-
13536	634.8	2.6266	4.75	2.2479	0.048574	1.3136	-	-
13614	227.4	25.6422	0.5976	-0.74276	0.0099381	2.0027	-	-
13670	297.96	2.97902	2.0301	1.0215	0.002599	2.5852	(4-Amino-2-methylpyrimidin-5-yl)methyl trihydrogen diphosphate	MS1
13672	499.8	23.179	0.32067	-1.6408	0.011631	1.9344	-	-
13703	480	23.0024	0.46128	-1.1163	0.011633	1.9343	GDP	MS1
13727	490.8	21.8201	0.38412	-1.3804	0.026623	1.5747	-	-
13813	507.96	20.4477	0.1911	-2.3876	0.0084721	2.072	-	-
13964	461.28	18.913	0.42926	-1.2201	0.029117	1.5358	(25R)-3beta-hydroxycholest-5-en-26-oate	MS1
13982	480	22.5909	0.44584	-1.1654	0.043463	1.3619	GDP	MS1
14004	489	17.693	0.33965	-1.5579	0.012675	1.8971	GDP	MS1
14040	521.88	20.9879	0.40895	-1.29	0.018442	1.7342	Molybdenum cofactor (dioxyo)	MS1
