# Supplementary material for: Metabolite Dysregulation by Pranlukast in Mycobacterium tuberculosis
Source: Molecules. 2022 Feb 24;27(5):1520. doi: 10.3390/molecules27051520 (PMC8911922; doi:10.3390/molecules27051520)
Supplement: Supplementary file 1 [file molecules-27-01520-s001.zip › Table S5_Yelamanchi_200121.xlsx]

## Sheet: Sheet1
Yelamanchi et al., 2021. Metabolic dysregulation by Pranlukast in Mycobacterium tuberculosis
Table S5. Predicted protein targets for the differentially expressed metabolites are tabulated.
Uniprot ID	Gene symbol	Protein Name	Source
A1Z1Q3	MACROD2	ADP-ribose glycohydrolase MACROD2	Homo sapiens
O14842	FFAR1	Free fatty acid receptor 1	Homo sapiens
O15294	OGT	UDP-N-acetylglucosamine--peptide N-acetylglucosaminyltransferase 110 kDa subunit	Homo sapiens
O15438	ABCC3	ATP-binding cassette sub-family C member 3	Homo sapiens
O15439	ABCC4	ATP-binding cassette sub-family C member 4	Homo sapiens
O43318	MAP3K7	Mitogen-activated protein kinase kinase kinase 7	Homo sapiens
O43521	BCL2L11	Bcl-2-like protein 11	Homo sapiens
O43598	DNPH1	2'-deoxynucleoside 5'-phosphate N-hydrolase 1	Homo sapiens
O60603	TLR2	Toll-like receptor 2	Homo sapiens
O94759	TRPM2	Transient receptor potential cation channel subfamily M member 2 channel 2)	Homo sapiens
O95342	ABCB11	Bile salt export pump	Homo sapiens
P00374	DHFR	Dihydrofolate reductase	Homo sapiens
P00533	EGFR	Epidermal growth factor receptor	Homo sapiens
P03372	ESR1	Estrogen receptor	Homo sapiens
P04439	HLA-A	HLA class I histocompatibility antigen, A alpha chain	Homo sapiens
P04818	TYMS	Thymidylate synthase	Homo sapiens
P05067	APP	Amyloid-beta precursor protein	Homo sapiens
P05091	ALDH2	Aldehyde dehydrogenase, mitochondrial	Homo sapiens
P05413	FABP3	Fatty acid-binding protein, heart	Homo sapiens
P06276	BCHE	Cholinesterase	Homo sapiens
P06746	POLB	DNA polymerase beta	Homo sapiens
P07900	HSP90AA1	Heat shock protein HSP 90-alpha	Homo sapiens
P09467	FBP1	Fructose-1,6-bisphosphatase 1	Homo sapiens
P09874	PARP1	Poly [ADP-ribose] polymerase 1	Homo sapiens
P09884	POLA1	DNA polymerase alpha catalytic subunit	Homo sapiens
P0DMV8	HSPA1A	Heat shock 70 kDa protein 1A	Homo sapiens
P0DMV9	HSPA1B	Heat shock 70 kDa protein 1B	Homo sapiens
P11021	HSPA5	Endoplasmic reticulum chaperone BiP	Homo sapiens
P11142	HSPA8	Heat shock cognate 71 kDa protein	Homo sapiens
P11511	CYP19A1	Aromatase	Homo sapiens
P12104	FABP2	Fatty acid-binding protein, intestinal	Homo sapiens
P12931	SRC	Proto-oncogene tyrosine-protein kinase Src	Homo sapiens
P13726	F3	Tissue factor	Homo sapiens
P14061	HSD17B1	17-beta-hydroxysteroid dehydrogenase type 1	Homo sapiens
P15090	FABP4	Fatty acid-binding protein, adipocyte	Homo sapiens
P15121	AKR1B1	Aldo-keto reductase family 1 member B1	Homo sapiens
P18031	PTPN1	Tyrosine-protein phosphatase non-receptor type 1	Homo sapiens
P21397	MAOA	Amine oxidase [flavin-containing] A	Homo sapiens
P21589	NT5E	5'-nucleotidase	Homo sapiens
P22001	KCNA3	Potassium voltage-gated channel subfamily A member 3	Homo sapiens
P22303	ACHE	Acetylcholinesterase	Homo sapiens
P23219	PTGS1	Prostaglandin G/H synthase 1	Homo sapiens
P24941	CDK2	Cyclin-dependent kinase 2	Homo sapiens
P27338	MAOB	Amine oxidase [flavin-containing] B	Homo sapiens
P30542	ADORA1	Adenosine receptor A1	Homo sapiens
P31323	PRKAR2B	cAMP-dependent protein kinase type II-beta regulatory subunit	Homo sapiens
P32189	GK	Glycerol kinase	Homo sapiens
P35354	PTGS2	Prostaglandin G/H synthase 2	Homo sapiens
P36544	CHRNA7	Neuronal acetylcholine receptor subunit alpha-7	Homo sapiens
P37059	HSD17B2	17-beta-hydroxysteroid dehydrogenase type 2	Homo sapiens
P37231	PPARG	Peroxisome proliferator-activated receptor gamma	Homo sapiens
P41231	P2RY2	P2Y purinoceptor 2	Homo sapiens
P47897	QARS1	Glutamine--tRNA ligase	Homo sapiens
P47900	P2RY1	P2Y purinoceptor 1	Homo sapiens
P49137	MAPKAPK2	MAP kinase-activated protein kinase 2	Homo sapiens
P49789	FHIT	Bis(5'-adenosyl)-triphosphatase	Homo sapiens
P49841	GSK3B	Glycogen synthase kinase-3 beta	Homo sapiens
P51531	SMARCA2	Probable global transcription activator SNF2L2	Homo sapiens
P51575	P2RX1	P2X purinoceptor 1	Homo sapiens
P51582	P2RY4	P2Y purinoceptor 4	Homo sapiens
P53041	PPP5C	Serine/threonine-protein phosphatase 5	Homo sapiens
P54098	POLG	DNA polymerase subunit gamma-1	Homo sapiens
P54136	RARS1	Arginine--tRNA ligase, cytoplasmic	Homo sapiens
P54619	PRKAG1	5'-AMP-activated protein kinase subunit gamma-1	Homo sapiens
P56373	P2RX3	P2X purinoceptor 3	Homo sapiens
P56817	BACE1	Beta-secretase 1	Homo sapiens
Q01469	FABP5	Fatty acid-binding protein 5	Homo sapiens
Q01970	PLCB3	1-phosphatidylinositol 4,5-bisphosphate phosphodiesterase beta-3	Homo sapiens
Q03181	PPARD	Peroxisome proliferator-activated receptor delta	Homo sapiens
Q05823	RNASEL	2-5A-dependent ribonuclease	Homo sapiens
Q07869	PPARA	Peroxisome proliferator-activated receptor alpha	Homo sapiens
Q12931	TRAP1	Heat shock protein 75 kDa, mitochondrial	Homo sapiens
Q13131	PRKAA1	5'-AMP-activated protein kinase catalytic subunit alpha-1	Homo sapiens
Q13304	GPR17	Uracil nucleotide/cysteinyl leukotriene receptor	Homo sapiens
Q14571	ITPR2	Inositol 1,4,5-trisphosphate receptor type 2	Homo sapiens
Q14573	ITPR3	Inositol 1,4,5-trisphosphate receptor type 3	Homo sapiens
Q14642	INPP5A	Inositol polyphosphate-5-phosphatase A	Homo sapiens
Q14643	ITPR1	Inositol 1,4,5-trisphosphate receptor type 1	Homo sapiens
Q15077	P2RY6	P2Y purinoceptor 6	Homo sapiens
Q15172	PPP2R5A	Serine/threonine-protein phosphatase 2A 56 kDa regulatory subunit alpha isoform	Homo sapiens
Q15391	P2RY14	P2Y purinoceptor 14	Homo sapiens
Q86W56	PARG	Poly(ADP-ribose) glycohydrolase	Homo sapiens
Q92731	ESR2	Estrogen receptor beta	Homo sapiens
Q92887	ABCC2	ATP-binding cassette sub-family C member 2	Homo sapiens
Q96G91	P2RY11	P2Y purinoceptor 11	Homo sapiens
Q96P20	NLRP3	NACHT, LRR and PYD domains-containing protein 3	Homo sapiens
Q99571	P2RX4	P2X purinoceptor 4	Homo sapiens
Q99572	P2RX7	P2X purinoceptor 7	Homo sapiens
Q99972	MYOC	Myocilin	Homo sapiens
Q9BQ69	MACROD1	ADP-ribose glycohydrolase MACROD1	Homo sapiens
Q9BTU6	PI4K2A	Phosphatidylinositol 4-kinase type 2-alpha	Homo sapiens
Q9H244	P2RY12	P2Y purinoceptor 12	Homo sapiens
Q9UBL9	P2RX2	P2X purinoceptor 2	Homo sapiens
Q9UNQ0	ABCG2	Broad substrate specificity ATP-binding cassette transporter ABCG2	Homo sapiens
Q9Y478	PRKAB1	5'-AMP-activated protein kinase subunit beta-1	Homo sapiens
Q16613	AANAT	Serotonin N-acetyltransferase	Homo sapiens
O94760	DDAH1	N(G),N(G)-dimethylarginine dimethylaminohydrolase 1	Homo sapiens
Q13363	CTBP1	C-terminal-binding protein 1	Homo sapiens
P29475	NOS1	Nitric oxide synthase, brain	Homo sapiens
P35228	NOS2	Nitric oxide synthase, inducible	Homo sapiens
Q09472	EP300	Histone acetyltransferase p300	Homo sapiens
P0DMS8	ADORA3	Adenosine receptor A3	Homo sapiens
