# Supplementary material for: Metabolite Dysregulation by Pranlukast in Mycobacterium tuberculosis
Source: Molecules. 2022 Feb 24;27(5):1520. doi: 10.3390/molecules27051520 (PMC8911922; doi:10.3390/molecules27051520)
Supplement: Supplementary file 1 [file molecules-27-01520-s001.zip › Table S6_Yelamanchi_200122.xlsx]

## Sheet: Sheet1
Yelamanchi et al., 2021. Metabolic dysregulation by Pranlukast in Mycobacterium tuberculosis
Table S6. List of MRM validated metabolites.
S.No	Metabolite	Precursor mass (Da)	Productmass (Da)	Charge	RT (min)	Mode of ionisation	Declustering Potential (DP)	Entry Potential (EP)	Collision Energy (CE)	Cell exit potential (CXP)	PRK vs Control Fold change	p-value
1	L-Ergothioneine	230.08	54.03	1+	0.61	Positive	61	10	45	10	0.16	0.02
		230.08	154.08	1+			61	10	45	10
2	L-Arginine	175.1	72.2	1+	1.54	Positive	36	10	45	10	0.11	0.02
		175.1	70.1	1+			26	10	45	10
		175.1	60.1	1+			26	10	45	10
3	N-acetylglutamate	190.17	83.8	1+	12.13	Positive	23	12	32.88	20.14	0.2	0.03
		190.17	130	1+			56	10	16.8	31.24
4	Argininosuccinate	291.12	70	1+	3.91	Positive	90	10	36	8	0.16	0.05
		291.12	88.2	1+			90	10	36	8
5	Succinate	117.2	72.9	1-	2.62	Negative	-38	-10	-16	-10	0.39	0.04
		117.2	55	1-			-38	-10	-21	-10
6	L-Phenylalanine	166	103.2	1+	6.6	Positive	35	10	35.26	12	0.44	0
		166	77	1+			35	10	48.16	12
7	ATP	508	136	1+	13.46	Positive	61	10	85	14	0.6674	0.262036
		508	119	1+			56	10	85	14
8	L-Glutamic acid	148.2	131	1+	1.92	Positive	51	9	20.32	14	1.1216	0.307849
		148.2	84.2	1+			40	10	20.32	15
9	L-Ornithine	133	70	1+	1.65	Positive	51	10	31	8	0.666064	0.288153
		133	115	1+			51	10	31	8
10	L-Aspartic acid	134	116.2	1+	1.66	Positive	35	10	10	38	1.69498	0.229561
		134	43.1	1+			32	10	31.39	38
11	L-Lysine	147.1	84.2	1+	1.65	Positive	56	10	35	10	1.85917	0.318883
		147.1	56.2	1+			61	10	35	10
12	L-Histidine	156.07	93	1+	1.65	Positive	100	10	30.42	35	0.529769	0.21219
		156.07	109.9	1+			34.1	10	18.16	35
13	N-acetyl-L- ornithine	175.1	70.1	1+	13.49	Positive	40.6	9.6	30.65	30	0.68431	0.318753
		175.1	67.9	1+			49	8	58.53	30
14	L-Cysteine	122.02	59.2	1+	1.66	Positive	51	10	27.45	26	1.39101	0.334787
		122.02	57.9	1+			51	10	55.63	26
		122.02	76.3	1+			61	10	18.1	26
15	Spermine	203	84	1+	2.75	Positive	94	14	33	7	0.594313	0.133477
		203	112	1+			38	5	23	19
16	L-Tryptophan	205.1	77.1	1+	8.79	Positive	6	10	69.76	8	0.820021	0.161786
		205.1	91.2	1+			11	10	49.69	8
17	CDP	402	78.8	1-	1.86	Negative	-100	-10	-99	-40	0.491681	0.457637
		402	109.9	1-			-100	-10	-99	-40
18	GTP	522	79	1-	3.19	Negative	-117	-10	-113.41	-12	0.918432	0.874083
		522	158.6	1-			-120	-10	-34	-27
19	Citrate	191	67	1-	2.09	Negative	-25	-10	-38	-10	1.32197	0.600257
		191	86.9	1-			-25	-10	-38	-10
20	Fumarate	115	70.7	1-	2.64	Negative	-33	-10	-14	-10	2.41384	0.263484
		115	71.3	1-			-33	-10	-24	-10
		115	45.1	1-			-33	-10	-30	-10
21	Epichatechin	289.1	151.1	1-	3.21	Negative	-62	-10	-30	-10	-	-
		289.1	111.1	1-			-62	-10	-32	-10
		291.1	151.1	1+	1.02	Positive	62	10	30	10
		291.1	111.1	1+			62	10	32	10
